# Supplementary material for: Environmental data set for the design and analysis of the Photovoltaic system in the Jordan Valley
Source: Data Brief. 2020 Jun 2;31:105794. doi: 10.1016/j.dib.2020.105794 (PMC7298412; doi:10.1016/j.dib.2020.105794)
Supplement: Supplementary file 1 [file mmc1.zip]

Archive with 9 entries (9 files):
- Data Sets/2017 Ambient Temperature.xlsx
- Data Sets/2017 Global Horizontal Irradiance.xlsx
- Data Sets/2017 Relative Humidity.xlsx
- Data Sets/2017 Wind Speed.xlsx
- Data Sets/2018 Ambient Temperature.xlsx
- Data Sets/2018 Global Horizontal Irradiance.xlsx
- Data Sets/2018 Relative Humidity.xlsx
- Data Sets/2018 Wind Speed.xlsx
- Data Sets/Soiling Data1.xlsx
