# Supplementary material for: Environmental data set for the design and analysis of the Photovoltaic system in the Jordan Valley
Source: Data Brief. 2020 Jun 2;31:105794. doi: 10.1016/j.dib.2020.105794 (PMC7298412; doi:10.1016/j.dib.2020.105794)
Supplement: Supplementary file 1 [file mmc1.zip › Data Sets/2017 Ambient Temperature.xlsx]

## Sheet: Sheet1
Time	Date	Ambient Temp. (ᵒC)
00:00:00	01.01.17	10.14
00:10:00	01.01.17	10.04
00:20:00	01.01.17	9.81
00:30:00	01.01.17	9.51
00:40:00	01.01.17	9.16
00:50:00	01.01.17	8.91
01:00:00	01.01.17	8.88
01:10:00	01.01.17	8.58
01:20:00	01.01.17	8.48
01:30:00	01.01.17	8.63
01:40:00	01.01.17	9.03
01:50:00	01.01.17	8.73
02:00:00	01.01.17	8.71
02:10:00	01.01.17	8.63
02:20:00	01.01.17	8.53
02:30:00	01.01.17	8.35
02:40:00	01.01.17	7.92
02:50:00	01.01.17	7.92
03:00:00	01.01.17	7.6
03:10:00	01.01.17	7.57
03:20:00	01.01.17	7.75
03:30:00	01.01.17	7.9
03:40:00	01.01.17	7.9
03:50:00	01.01.17	8.02
04:00:00	01.01.17	8.02
04:10:00	01.01.17	8.1
04:20:00	01.01.17	8.28
04:30:00	01.01.17	8.3
04:40:00	01.01.17	8.6
04:50:00	01.01.17	8.55
05:00:00	01.01.17	8.28
05:10:00	01.01.17	7.95
05:20:00	01.01.17	7.77
05:30:00	01.01.17	7.75
05:40:00	01.01.17	7.67
05:50:00	01.01.17	7.57
06:00:00	01.01.17	7.5
06:10:00	01.01.17	7.6
06:20:00	01.01.17	7.75
06:30:00	01.01.17	7.67
06:40:00	01.01.17	7.45
06:50:00	01.01.17	7.39
07:00:00	01.01.17	7.34
07:10:00	01.01.17	7.14
07:20:00	01.01.17	7.62
07:30:00	01.01.17	8.6
07:40:00	01.01.17	9.86
07:50:00	01.01.17	10.7
08:00:00	01.01.17	11.56
08:10:00	01.01.17	11.74
08:20:00	01.01.17	11.79
08:30:00	01.01.17	13.65
08:40:00	01.01.17	15.41
08:50:00	01.01.17	15.67
09:00:00	01.01.17	15.9
09:10:00	01.01.17	16.75
09:20:00	01.01.17	17.61
09:30:00	01.01.17	19.08
09:40:00	01.01.17	18.9
09:50:00	01.01.17	19.34
10:00:00	01.01.17	20.09
10:10:00	01.01.17	20.61
10:20:00	01.01.17	20.22
10:30:00	01.01.17	20.76
10:40:00	01.01.17	21.49
10:50:00	01.01.17	20.56
11:00:00	01.01.17	21.8
11:10:00	01.01.17	22.26
11:20:00	01.01.17	22.03
11:30:00	01.01.17	22.29
11:40:00	01.01.17	22.73
11:50:00	01.01.17	22.62
12:00:00	01.01.17	23.09
12:10:00	01.01.17	22.49
12:20:00	01.01.17	23.22
12:30:00	01.01.17	23.43
12:40:00	01.01.17	22.99
12:50:00	01.01.17	23.71
13:00:00	01.01.17	23.84
13:10:00	01.01.17	23.5
13:20:00	01.01.17	22.88
13:30:00	01.01.17	22.55
13:40:00	01.01.17	21.51
13:50:00	01.01.17	22.08
14:00:00	01.01.17	21.56
14:10:00	01.01.17	22.75
14:20:00	01.01.17	23.19
14:30:00	01.01.17	22.75
14:40:00	01.01.17	21.64
14:50:00	01.01.17	21.36
15:00:00	01.01.17	21.46
15:10:00	01.01.17	21.49
15:20:00	01.01.17	20.45
15:30:00	01.01.17	20.3
15:40:00	01.01.17	20.17
15:50:00	01.01.17	19.88
16:00:00	01.01.17	19.57
16:10:00	01.01.17	19.34
16:20:00	01.01.17	18.98
16:30:00	01.01.17	17.56
16:40:00	01.01.17	15.69
16:50:00	01.01.17	14.71
17:00:00	01.01.17	14.12
17:10:00	01.01.17	13.44
17:20:00	01.01.17	12.74
17:30:00	01.01.17	12.36
17:40:00	01.01.17	12.38
17:50:00	01.01.17	12.43
18:00:00	01.01.17	12.41
18:10:00	01.01.17	12.36
18:20:00	01.01.17	12.33
18:30:00	01.01.17	12.23
18:40:00	01.01.17	12.28
18:50:00	01.01.17	12.46
19:00:00	01.01.17	12.38
19:10:00	01.01.17	11.94
19:20:00	01.01.17	11.35
19:30:00	01.01.17	10.78
19:40:00	01.01.17	10.39
19:50:00	01.01.17	10.04
20:00:00	01.01.17	10.12
20:10:00	01.01.17	9.69
20:20:00	01.01.17	9.31
20:30:00	01.01.17	8.86
20:40:00	01.01.17	8.58
20:50:00	01.01.17	8.55
21:00:00	01.01.17	8.43
21:10:00	01.01.17	8.4
21:20:00	01.01.17	8.25
21:30:00	01.01.17	8.28
21:40:00	01.01.17	7.95
21:50:00	01.01.17	7.92
22:00:00	01.01.17	8.08
22:10:00	01.01.17	8.05
22:20:00	01.01.17	8.05
22:30:00	01.01.17	7.85
22:40:00	01.01.17	7.7
22:50:00	01.01.17	7.57
23:00:00	01.01.17	8.48
23:10:00	01.01.17	8.55
23:20:00	01.01.17	8.28
23:30:00	01.01.17	8.05
23:40:00	01.01.17	7.65
23:50:00	01.01.17	7.24
00:00:00	02.01.17	6.74
00:10:00	02.01.17	6.92
00:20:00	02.01.17	6.71
00:30:00	02.01.17	6.49
00:40:00	02.01.17	6.34
00:50:00	02.01.17	6.36
01:00:00	02.01.17	6.44
01:10:00	02.01.17	6.54
01:20:00	02.01.17	6.21
01:30:00	02.01.17	6.16
01:40:00	02.01.17	5.98
01:50:00	02.01.17	6.54
02:00:00	02.01.17	6.66
02:10:00	02.01.17	6.34
02:20:00	02.01.17	6.31
02:30:00	02.01.17	6.69
02:40:00	02.01.17	7.04
02:50:00	02.01.17	7.17
03:00:00	02.01.17	7.17
03:10:00	02.01.17	6.59
03:20:00	02.01.17	6.19
03:30:00	02.01.17	6.03
03:40:00	02.01.17	6.79
03:50:00	02.01.17	7.02
04:00:00	02.01.17	7.02
04:10:00	02.01.17	6.87
04:20:00	02.01.17	6.54
04:30:00	02.01.17	6.16
04:40:00	02.01.17	5.88
04:50:00	02.01.17	5.73
05:00:00	02.01.17	5.68
05:10:00	02.01.17	5.61
05:20:00	02.01.17	5.56
05:30:00	02.01.17	5.71
05:40:00	02.01.17	5.86
05:50:00	02.01.17	5.98
06:00:00	02.01.17	6.01
06:10:00	02.01.17	5.88
06:20:00	02.01.17	5.81
06:30:00	02.01.17	5.63
06:40:00	02.01.17	5.63
06:50:00	02.01.17	5.63
07:00:00	02.01.17	5.81
07:10:00	02.01.17	6.11
07:20:00	02.01.17	6.97
07:30:00	02.01.17	8.2
07:40:00	02.01.17	9.76
07:50:00	02.01.17	10.27
08:00:00	02.01.17	11.12
08:10:00	02.01.17	10.73
08:20:00	02.01.17	12.05
08:30:00	02.01.17	13.52
08:40:00	02.01.17	13.83
08:50:00	02.01.17	13.11
09:00:00	02.01.17	11.61
09:10:00	02.01.17	12.05
09:20:00	02.01.17	13.81
09:30:00	02.01.17	16.39
09:40:00	02.01.17	17.5
09:50:00	02.01.17	18.05
10:00:00	02.01.17	17.37
10:10:00	02.01.17	17.22
10:20:00	02.01.17	17.63
10:30:00	02.01.17	17.61
10:40:00	02.01.17	17.61
10:50:00	02.01.17	17.92
11:00:00	02.01.17	17.79
11:10:00	02.01.17	17.74
11:20:00	02.01.17	18.18
11:30:00	02.01.17	18.85
11:40:00	02.01.17	19.26
11:50:00	02.01.17	19.26
12:00:00	02.01.17	19.26
12:10:00	02.01.17	19.31
12:20:00	02.01.17	19.68
12:30:00	02.01.17	19.75
12:40:00	02.01.17	19.83
12:50:00	02.01.17	19.73
13:00:00	02.01.17	19.75
13:10:00	02.01.17	19.37
13:20:00	02.01.17	19.57
13:30:00	02.01.17	19.62
13:40:00	02.01.17	19.49
13:50:00	02.01.17	19.49
14:00:00	02.01.17	19.42
14:10:00	02.01.17	20.09
14:20:00	02.01.17	19.34
14:30:00	02.01.17	19.31
14:40:00	02.01.17	19.37
14:50:00	02.01.17	19.55
15:00:00	02.01.17	19.62
15:10:00	02.01.17	19
15:20:00	02.01.17	17.99
15:30:00	02.01.17	17.68
15:40:00	02.01.17	17.5
15:50:00	02.01.17	17.37
16:00:00	02.01.17	17.35
16:10:00	02.01.17	17.12
16:20:00	02.01.17	16.91
16:30:00	02.01.17	16.73
16:40:00	02.01.17	16.55
16:50:00	02.01.17	16.29
17:00:00	02.01.17	16.11
17:10:00	02.01.17	16
17:20:00	02.01.17	15.82
17:30:00	02.01.17	15.72
17:40:00	02.01.17	15.54
17:50:00	02.01.17	15.12
18:00:00	02.01.17	14.81
18:10:00	02.01.17	14.66
18:20:00	02.01.17	14.35
18:30:00	02.01.17	14.09
18:40:00	02.01.17	14.14
18:50:00	02.01.17	14.27
19:00:00	02.01.17	14.53
19:10:00	02.01.17	14.4
19:20:00	02.01.17	14.32
19:30:00	02.01.17	14.37
19:40:00	02.01.17	14.22
19:50:00	02.01.17	13.86
20:00:00	02.01.17	13.34
20:10:00	02.01.17	13.06
20:20:00	02.01.17	12.95
20:30:00	02.01.17	12.98
20:40:00	02.01.17	12.85
20:50:00	02.01.17	12.74
21:00:00	02.01.17	12.56
21:10:00	02.01.17	12.41
21:20:00	02.01.17	12.46
21:30:00	02.01.17	12.62
21:40:00	02.01.17	12.72
21:50:00	02.01.17	12.69
22:00:00	02.01.17	12.59
22:10:00	02.01.17	12.2
22:20:00	02.01.17	11.87
22:30:00	02.01.17	11.74
22:40:00	02.01.17	11.71
22:50:00	02.01.17	11.68
23:00:00	02.01.17	11.71
23:10:00	02.01.17	11.84
23:20:00	02.01.17	11.76
23:30:00	02.01.17	11.56
23:40:00	02.01.17	11.4
23:50:00	02.01.17	10.96
00:00:00	03.01.17	10.42
00:10:00	03.01.17	9.99
00:20:00	03.01.17	9.69
00:30:00	03.01.17	9.44
00:40:00	03.01.17	9.41
00:50:00	03.01.17	9.74
01:00:00	03.01.17	9.86
01:10:00	03.01.17	9.97
01:20:00	03.01.17	10.09
01:30:00	03.01.17	10.17
01:40:00	03.01.17	9.97
01:50:00	03.01.17	9.74
02:00:00	03.01.17	9.61
02:10:00	03.01.17	9.31
02:20:00	03.01.17	9.08
02:30:00	03.01.17	9.21
02:40:00	03.01.17	9.21
02:50:00	03.01.17	9.03
03:00:00	03.01.17	8.86
03:10:00	03.01.17	8.35
03:20:00	03.01.17	8.02
03:30:00	03.01.17	7.72
03:40:00	03.01.17	7.5
03:50:00	03.01.17	7.45
04:00:00	03.01.17	8.05
04:10:00	03.01.17	8.1
04:20:00	03.01.17	7.67
04:30:00	03.01.17	7.45
04:40:00	03.01.17	7.04
04:50:00	03.01.17	6.89
05:00:00	03.01.17	7.14
05:10:00	03.01.17	7.14
05:20:00	03.01.17	7.29
05:30:00	03.01.17	7.34
05:40:00	03.01.17	7.27
05:50:00	03.01.17	6.99
06:00:00	03.01.17	7.34
06:10:00	03.01.17	7.42
06:20:00	03.01.17	7.67
06:30:00	03.01.17	7.97
06:40:00	03.01.17	8.81
06:50:00	03.01.17	8.93
07:00:00	03.01.17	9.16
07:10:00	03.01.17	8.91
07:20:00	03.01.17	9.39
07:30:00	03.01.17	10.42
07:40:00	03.01.17	11.35
07:50:00	03.01.17	12.33
08:00:00	03.01.17	14.24
08:10:00	03.01.17	14.97
08:20:00	03.01.17	14.09
08:30:00	03.01.17	14.87
08:40:00	03.01.17	16.03
08:50:00	03.01.17	16.13
09:00:00	03.01.17	16.08
09:10:00	03.01.17	16.99
09:20:00	03.01.17	18.31
09:30:00	03.01.17	19.6
09:40:00	03.01.17	20.24
09:50:00	03.01.17	20.81
10:00:00	03.01.17	20.45
10:10:00	03.01.17	20.71
10:20:00	03.01.17	20.32
10:30:00	03.01.17	20.22
10:40:00	03.01.17	20.35
10:50:00	03.01.17	19.68
11:00:00	03.01.17	17.66
11:10:00	03.01.17	18.38
11:20:00	03.01.17	17.81
11:30:00	03.01.17	17.53
11:40:00	03.01.17	17.63
11:50:00	03.01.17	18.07
12:00:00	03.01.17	19.16
12:10:00	03.01.17	19.52
12:20:00	03.01.17	19.99
12:30:00	03.01.17	21.8
12:40:00	03.01.17	21.43
12:50:00	03.01.17	21.8
13:00:00	03.01.17	23.06
13:10:00	03.01.17	23.19
13:20:00	03.01.17	22.68
13:30:00	03.01.17	22.55
13:40:00	03.01.17	22.86
13:50:00	03.01.17	22.18
14:00:00	03.01.17	22.39
14:10:00	03.01.17	23.17
14:20:00	03.01.17	20.56
14:30:00	03.01.17	19.62
14:40:00	03.01.17	19.49
14:50:00	03.01.17	19.78
15:00:00	03.01.17	19.96
15:10:00	03.01.17	20.71
15:20:00	03.01.17	20.35
15:30:00	03.01.17	19.96
15:40:00	03.01.17	19.75
15:50:00	03.01.17	20.92
16:00:00	03.01.17	20.5
16:10:00	03.01.17	20.48
16:20:00	03.01.17	20.32
16:30:00	03.01.17	17.76
16:40:00	03.01.17	16.49
16:50:00	03.01.17	15.54
17:00:00	03.01.17	14.58
17:10:00	03.01.17	13.75
17:20:00	03.01.17	13.16
17:30:00	03.01.17	12.72
17:40:00	03.01.17	12.31
17:50:00	03.01.17	12.36
18:00:00	03.01.17	12.85
18:10:00	03.01.17	12.8
18:20:00	03.01.17	12.15
18:30:00	03.01.17	11.89
18:40:00	03.01.17	12.07
18:50:00	03.01.17	11.71
19:00:00	03.01.17	11.19
19:10:00	03.01.17	10.83
19:20:00	03.01.17	10.73
19:30:00	03.01.17	10.68
19:40:00	03.01.17	10.96
19:50:00	03.01.17	10.91
20:00:00	03.01.17	10.68
20:10:00	03.01.17	10.37
20:20:00	03.01.17	10.09
20:30:00	03.01.17	9.89
20:40:00	03.01.17	10.07
20:50:00	03.01.17	10.24
21:00:00	03.01.17	10.39
21:10:00	03.01.17	10.44
21:20:00	03.01.17	10.42
21:30:00	03.01.17	10.29
21:40:00	03.01.17	9.84
21:50:00	03.01.17	9.51
22:00:00	03.01.17	9.64
22:10:00	03.01.17	9.64
22:20:00	03.01.17	9.66
22:30:00	03.01.17	9.59
22:40:00	03.01.17	9.44
22:50:00	03.01.17	9.23
23:00:00	03.01.17	8.65
23:10:00	03.01.17	8.45
23:20:00	03.01.17	8.13
23:30:00	03.01.17	7.87
23:40:00	03.01.17	8.45
23:50:00	03.01.17	8.58
00:00:00	04.01.17	8.71
00:10:00	04.01.17	8.65
00:20:00	04.01.17	8.63
00:30:00	04.01.17	8.63
00:40:00	04.01.17	8.55
00:50:00	04.01.17	8.53
01:00:00	04.01.17	8.53
01:10:00	04.01.17	8.63
01:20:00	04.01.17	8.86
01:30:00	04.01.17	8.48
01:40:00	04.01.17	8.33
01:50:00	04.01.17	8.38
02:00:00	04.01.17	8.28
02:10:00	04.01.17	8.28
02:20:00	04.01.17	8.38
02:30:00	04.01.17	8.43
02:40:00	04.01.17	8.38
02:50:00	04.01.17	8.35
03:00:00	04.01.17	8.5
03:10:00	04.01.17	8.25
03:20:00	04.01.17	7.92
03:30:00	04.01.17	7.75
03:40:00	04.01.17	7.9
03:50:00	04.01.17	8.2
04:00:00	04.01.17	8.48
04:10:00	04.01.17	8.63
04:20:00	04.01.17	8.76
04:30:00	04.01.17	9.01
04:40:00	04.01.17	9.29
04:50:00	04.01.17	9.51
05:00:00	04.01.17	9.56
05:10:00	04.01.17	9.54
05:20:00	04.01.17	9.51
05:30:00	04.01.17	9.41
05:40:00	04.01.17	9.29
05:50:00	04.01.17	9.31
06:00:00	04.01.17	9.39
06:10:00	04.01.17	9.44
06:20:00	04.01.17	9.51
06:30:00	04.01.17	9.34
06:40:00	04.01.17	9.29
06:50:00	04.01.17	9.39
07:00:00	04.01.17	9.54
07:10:00	04.01.17	9.74
07:20:00	04.01.17	9.97
07:30:00	04.01.17	10.34
07:40:00	04.01.17	10.55
07:50:00	04.01.17	10.62
08:00:00	04.01.17	11.14
08:10:00	04.01.17	11.94
08:20:00	04.01.17	12.62
08:30:00	04.01.17	13.47
08:40:00	04.01.17	14.43
08:50:00	04.01.17	15.02
09:00:00	04.01.17	13.78
09:10:00	04.01.17	12.85
09:20:00	04.01.17	13
09:30:00	04.01.17	13.31
09:40:00	04.01.17	13.88
09:50:00	04.01.17	14.89
10:00:00	04.01.17	15.8
10:10:00	04.01.17	16.75
10:20:00	04.01.17	16.21
10:30:00	04.01.17	16.26
10:40:00	04.01.17	17.97
10:50:00	04.01.17	20.17
11:00:00	04.01.17	20.4
11:10:00	04.01.17	18.95
11:20:00	04.01.17	20.99
11:40:00	04.01.17	20.35
11:50:00	04.01.17	20.27
12:00:00	04.01.17	20.71
12:10:00	04.01.17	21.1
12:20:00	04.01.17	20.94
12:30:00	04.01.17	21.56
12:40:00	04.01.17	22.6
12:50:00	04.01.17	23.09
13:00:00	04.01.17	23.22
13:10:00	04.01.17	24.07
13:20:00	04.01.17	23.22
13:30:00	04.01.17	22.21
13:40:00	04.01.17	20.76
13:50:00	04.01.17	21.85
14:00:00	04.01.17	23.43
14:10:00	04.01.17	22.42
14:20:00	04.01.17	22.29
14:30:00	04.01.17	22.42
14:40:00	04.01.17	20.92
14:50:00	04.01.17	19.52
15:00:00	04.01.17	19.31
15:10:00	04.01.17	19.37
15:20:00	04.01.17	19.08
15:30:00	04.01.17	18.95
15:40:00	04.01.17	18.51
15:50:00	04.01.17	18.43
16:00:00	04.01.17	19.42
16:10:00	04.01.17	19.42
16:20:00	04.01.17	17.97
16:30:00	04.01.17	17.45
16:40:00	04.01.17	16.7
16:50:00	04.01.17	15.82
17:00:00	04.01.17	14.76
17:10:00	04.01.17	14.12
17:20:00	04.01.17	13.24
17:30:00	04.01.17	12.72
17:40:00	04.01.17	12.36
17:50:00	04.01.17	12.1
18:00:00	04.01.17	11.84
18:10:00	04.01.17	11.56
18:20:00	04.01.17	11.53
18:30:00	04.01.17	11.24
18:40:00	04.01.17	10.96
18:50:00	04.01.17	10.78
19:00:00	04.01.17	10.62
19:10:00	04.01.17	10.52
19:20:00	04.01.17	10.37
19:30:00	04.01.17	10.24
19:40:00	04.01.17	10.29
19:50:00	04.01.17	10.37
20:00:00	04.01.17	10.5
20:10:00	04.01.17	11.09
20:20:00	04.01.17	11.3
20:30:00	04.01.17	11.27
20:40:00	04.01.17	11.3
20:50:00	04.01.17	11.27
21:00:00	04.01.17	11.22
21:10:00	04.01.17	11.27
21:20:00	04.01.17	11.17
21:30:00	04.01.17	11.17
21:40:00	04.01.17	10.91
21:50:00	04.01.17	10.47
22:00:00	04.01.17	10.17
22:10:00	04.01.17	10.09
22:20:00	04.01.17	9.99
22:30:00	04.01.17	9.76
22:40:00	04.01.17	9.54
22:50:00	04.01.17	9.49
23:00:00	04.01.17	9.51
23:10:00	04.01.17	9.34
23:20:00	04.01.17	9.64
23:30:00	04.01.17	10.04
23:40:00	04.01.17	9.64
23:50:00	04.01.17	9.59
00:00:00	05.01.17	9.16
00:10:00	05.01.17	9.01
00:20:00	05.01.17	8.93
00:30:00	05.01.17	8.91
00:40:00	05.01.17	8.63
00:50:00	05.01.17	8.5
01:00:00	05.01.17	8.63
01:10:00	05.01.17	8.65
01:20:00	05.01.17	8.65
01:30:00	05.01.17	9.08
01:40:00	05.01.17	8.83
01:50:00	05.01.17	8.6
02:00:00	05.01.17	8.76
02:10:00	05.01.17	8.71
02:20:00	05.01.17	8.28
02:30:00	05.01.17	7.92
02:40:00	05.01.17	7.8
02:50:00	05.01.17	8.02
03:00:00	05.01.17	8.23
03:10:00	05.01.17	7.97
03:20:00	05.01.17	7.82
03:30:00	05.01.17	7.77
03:40:00	05.01.17	7.82
03:50:00	05.01.17	7.8
04:00:00	05.01.17	7.97
04:10:00	05.01.17	8.02
04:20:00	05.01.17	8.1
04:30:00	05.01.17	7.6
04:40:00	05.01.17	7.39
04:50:00	05.01.17	7.55
05:00:00	05.01.17	7.34
05:10:00	05.01.17	7.42
05:20:00	05.01.17	7.5
05:30:00	05.01.17	7.72
05:40:00	05.01.17	7.52
05:50:00	05.01.17	6.94
06:00:00	05.01.17	6.79
06:10:00	05.01.17	6.66
06:20:00	05.01.17	6.74
06:30:00	05.01.17	6.92
06:40:00	05.01.17	6.92
06:50:00	05.01.17	6.87
07:00:00	05.01.17	7.24
07:10:00	05.01.17	7.52
07:20:00	05.01.17	8.5
07:30:00	05.01.17	10.12
07:40:00	05.01.17	11.14
07:50:00	05.01.17	12.31
08:00:00	05.01.17	13.26
08:10:00	05.01.17	12.77
08:20:00	05.01.17	13.29
08:30:00	05.01.17	13.21
08:40:00	05.01.17	13.73
08:50:00	05.01.17	15.18
09:00:00	05.01.17	16.7
09:10:00	05.01.17	18.2
09:20:00	05.01.17	19.52
09:30:00	05.01.17	20.06
09:40:00	05.01.17	19.21
09:50:00	05.01.17	19.86
10:00:00	05.01.17	20.32
10:10:00	05.01.17	20.27
10:20:00	05.01.17	19.65
10:30:00	05.01.17	20.48
10:40:00	05.01.17	21.33
10:50:00	05.01.17	21.2
11:00:00	05.01.17	21.62
11:10:00	05.01.17	21.36
11:20:00	05.01.17	21.87
11:30:00	05.01.17	22.16
11:40:00	05.01.17	23.24
11:50:00	05.01.17	23.79
12:00:00	05.01.17	23.5
12:10:00	05.01.17	24.07
12:20:00	05.01.17	23.89
12:30:00	05.01.17	24.12
12:40:00	05.01.17	24.51
12:50:00	05.01.17	24.2
13:00:00	05.01.17	23.63
13:10:00	05.01.17	24.28
13:20:00	05.01.17	24.64
13:30:00	05.01.17	24.02
13:40:00	05.01.17	23.32
13:50:00	05.01.17	22.26
14:00:00	05.01.17	22.16
14:10:00	05.01.17	21.98
14:20:00	05.01.17	22.39
14:30:00	05.01.17	22.6
14:40:00	05.01.17	21.62
15:00:00	05.01.17	21.69
15:10:00	05.01.17	21.62
15:20:00	05.01.17	20.5
15:30:00	05.01.17	19.62
15:40:00	05.01.17	19.13
15:50:00	05.01.17	18.64
16:00:00	05.01.17	18.33
16:10:00	05.01.17	17.79
16:20:00	05.01.17	17.43
16:30:00	05.01.17	16.99
16:40:00	05.01.17	16.73
16:50:00	05.01.17	16.39
17:00:00	05.01.17	16.13
17:10:00	05.01.17	15.87
17:20:00	05.01.17	15.38
17:30:00	05.01.17	15.2
17:40:00	05.01.17	15.33
17:50:00	05.01.17	15.23
18:00:00	05.01.17	15.05
18:10:00	05.01.17	15.07
18:20:00	05.01.17	15.2
18:30:00	05.01.17	15.23
18:40:00	05.01.17	15.31
18:50:00	05.01.17	15.18
19:00:00	05.01.17	14.79
19:10:00	05.01.17	14.63
19:20:00	05.01.17	14.5
19:30:00	05.01.17	14.66
19:40:00	05.01.17	14.97
19:50:00	05.01.17	14.89
20:00:00	05.01.17	14.71
20:10:00	05.01.17	14.35
20:20:00	05.01.17	14.17
20:30:00	05.01.17	14.32
20:40:00	05.01.17	14.58
20:50:00	05.01.17	14.81
21:00:00	05.01.17	14.58
21:10:00	05.01.17	13.96
21:20:00	05.01.17	12.93
21:30:00	05.01.17	12.69
21:40:00	05.01.17	13.16
21:50:00	05.01.17	13.26
22:00:00	05.01.17	14.09
22:10:00	05.01.17	15.51
22:20:00	05.01.17	16.73
22:30:00	05.01.17	16.44
22:40:00	05.01.17	15.82
22:50:00	05.01.17	15.36
23:00:00	05.01.17	15.31
23:10:00	05.01.17	15.33
23:20:00	05.01.17	15.28
23:30:00	05.01.17	15.46
23:40:00	05.01.17	15.51
23:50:00	05.01.17	15.72
00:00:00	06.01.17	16.42
00:10:00	06.01.17	16.81
00:20:00	06.01.17	16.47
00:30:00	06.01.17	15.33
00:40:00	06.01.17	14.74
00:50:00	06.01.17	15.51
01:00:00	06.01.17	15.87
01:10:00	06.01.17	15.23
01:20:00	06.01.17	15.18
01:30:00	06.01.17	14.84
01:40:00	06.01.17	13.49
01:50:00	06.01.17	12.25
02:00:00	06.01.17	11.87
02:10:00	06.01.17	11.74
02:20:00	06.01.17	11.35
02:30:00	06.01.17	11.06
02:40:00	06.01.17	11.24
02:50:00	06.01.17	11.3
03:00:00	06.01.17	10.99
03:10:00	06.01.17	10.68
03:20:00	06.01.17	10.68
03:30:00	06.01.17	10.29
03:40:00	06.01.17	11.17
03:50:00	06.01.17	11.63
04:00:00	06.01.17	11.79
04:10:00	06.01.17	11.87
04:20:00	06.01.17	11.43
04:30:00	06.01.17	11.09
04:40:00	06.01.17	11.24
04:50:00	06.01.17	11.92
05:00:00	06.01.17	11.87
05:10:00	06.01.17	11.66
05:20:00	06.01.17	11.04
05:30:00	06.01.17	11.37
05:40:00	06.01.17	11.74
05:50:00	06.01.17	11.71
06:00:00	06.01.17	11.87
06:10:00	06.01.17	11.32
06:20:00	06.01.17	11.04
06:30:00	06.01.17	10.52
06:40:00	06.01.17	10.73
06:50:00	06.01.17	10.93
07:00:00	06.01.17	11.32
07:10:00	06.01.17	11.35
07:20:00	06.01.17	12.28
07:30:00	06.01.17	13.06
07:40:00	06.01.17	13.73
07:50:00	06.01.17	14.17
08:00:00	06.01.17	14.63
08:10:00	06.01.17	14.87
08:20:00	06.01.17	15.25
08:30:00	06.01.17	15.69
08:40:00	06.01.17	16.7
08:50:00	06.01.17	17.43
09:00:00	06.01.17	17.99
09:10:00	06.01.17	18.49
09:20:00	06.01.17	18.2
09:30:00	06.01.17	18.69
09:40:00	06.01.17	18.62
09:50:00	06.01.17	19.42
10:00:00	06.01.17	20.17
10:10:00	06.01.17	20.01
10:20:00	06.01.17	19.96
10:30:00	06.01.17	20.45
10:40:00	06.01.17	20.5
10:50:00	06.01.17	21.59
11:00:00	06.01.17	22.62
11:10:00	06.01.17	22.11
11:20:00	06.01.17	22.91
11:30:00	06.01.17	23.01
11:40:00	06.01.17	23.63
11:50:00	06.01.17	23.74
12:00:00	06.01.17	23.89
12:10:00	06.01.17	24.05
12:20:00	06.01.17	24.2
12:30:00	06.01.17	24.02
12:40:00	06.01.17	23.92
12:50:00	06.01.17	24.31
13:00:00	06.01.17	24.28
13:10:00	06.01.17	24.1
13:20:00	06.01.17	24.69
13:30:00	06.01.17	24.41
13:40:00	06.01.17	24.82
13:50:00	06.01.17	24.38
14:00:00	06.01.17	24.23
14:10:00	06.01.17	23.79
14:20:00	06.01.17	24.07
14:30:00	06.01.17	24.07
14:40:00	06.01.17	24.38
14:50:00	06.01.17	24.41
15:00:00	06.01.17	24.85
15:10:00	06.01.17	24.28
15:20:00	06.01.17	24.46
15:30:00	06.01.17	24.51
15:40:00	06.01.17	23.43
15:50:00	06.01.17	23.04
16:00:00	06.01.17	22.55
16:10:00	06.01.17	21.87
16:20:00	06.01.17	20.99
16:30:00	06.01.17	19.7
16:40:00	06.01.17	18.2
16:50:00	06.01.17	17.3
17:00:00	06.01.17	16.62
17:10:00	06.01.17	16.03
17:20:00	06.01.17	15.46
17:30:00	06.01.17	15.67
17:40:00	06.01.17	15.8
17:50:00	06.01.17	15.8
18:00:00	06.01.17	15.64
18:10:00	06.01.17	15.54
18:20:00	06.01.17	15.41
18:30:00	06.01.17	14.81
18:40:00	06.01.17	14.35
18:50:00	06.01.17	13.34
19:00:00	06.01.17	12.95
19:10:00	06.01.17	12.87
19:20:00	06.01.17	13.73
19:30:00	06.01.17	13.65
19:40:00	06.01.17	12.43
19:50:00	06.01.17	11.63
20:00:00	06.01.17	11.19
20:10:00	06.01.17	10.88
20:20:00	06.01.17	10.42
20:30:00	06.01.17	10.12
20:40:00	06.01.17	9.69
20:50:00	06.01.17	9.39
21:00:00	06.01.17	9.23
21:10:00	06.01.17	9.06
21:20:00	06.01.17	9.01
21:30:00	06.01.17	8.71
21:40:00	06.01.17	8.63
21:50:00	06.01.17	8.68
22:00:00	06.01.17	8.68
22:10:00	06.01.17	8.73
22:20:00	06.01.17	9.69
22:30:00	06.01.17	9.74
22:40:00	06.01.17	9.94
22:50:00	06.01.17	9.64
23:00:00	06.01.17	9.06
23:10:00	06.01.17	8.68
23:20:00	06.01.17	8.55
23:30:00	06.01.17	7.97
23:40:00	06.01.17	7.67
23:50:00	06.01.17	7.9
00:00:00	07.01.17	7.82
00:10:00	07.01.17	7.85
00:20:00	07.01.17	8.08
00:30:00	07.01.17	9.06
00:40:00	07.01.17	10.29
00:50:00	07.01.17	10.78
01:00:00	07.01.17	10.55
01:10:00	07.01.17	9.11
01:20:00	07.01.17	8.35
01:30:00	07.01.17	8.2
01:40:00	07.01.17	8.25
01:50:00	07.01.17	7.82
02:00:00	07.01.17	7.37
02:10:00	07.01.17	7.29
02:20:00	07.01.17	7.09
02:30:00	07.01.17	7.14
02:40:00	07.01.17	6.87
02:50:00	07.01.17	7.07
03:00:00	07.01.17	7.07
03:10:00	07.01.17	6.89
03:20:00	07.01.17	6.76
03:30:00	07.01.17	6.82
03:40:00	07.01.17	6.79
03:50:00	07.01.17	6.84
04:00:00	07.01.17	7.02
04:10:00	07.01.17	7.27
04:20:00	07.01.17	7.29
04:30:00	07.01.17	7.19
04:40:00	07.01.17	7.5
04:50:00	07.01.17	8.08
05:00:00	07.01.17	9.01
05:10:00	07.01.17	9.03
05:20:00	07.01.17	8.45
05:30:00	07.01.17	7.75
05:40:00	07.01.17	6.99
05:50:00	07.01.17	6.92
06:00:00	07.01.17	6.56
06:10:00	07.01.17	6.16
06:20:00	07.01.17	5.83
06:30:00	07.01.17	6.03
06:40:00	07.01.17	6.11
06:50:00	07.01.17	6.44
07:00:00	07.01.17	6.79
07:10:00	07.01.17	6.97
07:20:00	07.01.17	7.72
07:30:00	07.01.17	8.78
07:40:00	07.01.17	9.89
07:50:00	07.01.17	10.88
08:00:00	07.01.17	11.81
08:10:00	07.01.17	12.77
08:20:00	07.01.17	13.57
08:30:00	07.01.17	14.12
08:40:00	07.01.17	14.43
08:50:00	07.01.17	15.36
09:00:00	07.01.17	17.32
09:10:00	07.01.17	17.74
09:20:00	07.01.17	17.79
09:30:00	07.01.17	18.46
09:40:00	07.01.17	19.47
09:50:00	07.01.17	20.97
10:00:00	07.01.17	21.33
10:10:00	07.01.17	21.33
10:20:00	07.01.17	20.17
10:30:00	07.01.17	19.6
10:40:00	07.01.17	19
10:50:00	07.01.17	19.49
11:00:00	07.01.17	19.91
11:10:00	07.01.17	19.96
11:20:00	07.01.17	19.93
11:30:00	07.01.17	20.09
11:40:00	07.01.17	20.01
11:50:00	07.01.17	20.4
12:00:00	07.01.17	20.71
12:10:00	07.01.17	20.92
12:20:00	07.01.17	21.31
12:30:00	07.01.17	21.69
12:40:00	07.01.17	21.72
12:50:00	07.01.17	21.67
13:00:00	07.01.17	22.24
13:10:00	07.01.17	22.55
13:20:00	07.01.17	22.88
13:30:00	07.01.17	22.99
13:40:00	07.01.17	22.39
13:50:00	07.01.17	22.75
14:00:00	07.01.17	22.16
14:10:00	07.01.17	22.16
14:20:00	07.01.17	22.55
14:30:00	07.01.17	22.47
14:40:00	07.01.17	22.75
14:50:00	07.01.17	23.43
15:00:00	07.01.17	23.24
15:10:00	07.01.17	22.47
15:20:00	07.01.17	21.72
15:30:00	07.01.17	21.54
15:40:00	07.01.17	21.38
15:50:00	07.01.17	21.33
16:00:00	07.01.17	21.28
16:10:00	07.01.17	20.84
16:20:00	07.01.17	20.48
16:30:00	07.01.17	19.73
16:40:00	07.01.17	18.8
16:50:00	07.01.17	17.45
17:00:00	07.01.17	16.26
17:10:00	07.01.17	14.92
17:20:00	07.01.17	13.55
17:30:00	07.01.17	12.69
17:40:00	07.01.17	12.33
17:50:00	07.01.17	11.89
18:00:00	07.01.17	11.48
18:10:00	07.01.17	11.17
18:20:00	07.01.17	11.04
18:30:00	07.01.17	11.3
18:40:00	07.01.17	11.76
18:50:00	07.01.17	11.79
19:00:00	07.01.17	11.76
19:10:00	07.01.17	11.24
19:20:00	07.01.17	10.68
19:30:00	07.01.17	10.65
19:40:00	07.01.17	10.29
19:50:00	07.01.17	9.97
20:00:00	07.01.17	9.81
20:10:00	07.01.17	9.64
20:20:00	07.01.17	9.46
20:30:00	07.01.17	9.39
20:40:00	07.01.17	9.71
20:50:00	07.01.17	9.46
21:00:00	07.01.17	10.34
21:10:00	07.01.17	10.29
21:20:00	07.01.17	10.22
21:30:00	07.01.17	10.14
21:40:00	07.01.17	9.94
21:50:00	07.01.17	9.76
22:00:00	07.01.17	9.21
22:10:00	07.01.17	8.76
22:20:00	07.01.17	8.63
22:30:00	07.01.17	8.58
22:40:00	07.01.17	9.16
22:50:00	07.01.17	9.61
23:00:00	07.01.17	9.76
23:10:00	07.01.17	10.78
23:20:00	07.01.17	10.91
23:30:00	07.01.17	11.09
23:40:00	07.01.17	10.42
23:50:00	07.01.17	9.76
00:00:00	08.01.17	9.49
00:10:00	08.01.17	9.71
00:20:00	08.01.17	10.42
00:30:00	08.01.17	10.73
00:40:00	08.01.17	11.01
00:50:00	08.01.17	11.01
01:00:00	08.01.17	11.48
01:10:00	08.01.17	11.48
01:20:00	08.01.17	11.45
01:30:00	08.01.17	11.66
01:40:00	08.01.17	11.37
01:50:00	08.01.17	11.01
02:00:00	08.01.17	10.62
02:10:00	08.01.17	10.99
02:20:00	08.01.17	10.99
02:30:00	08.01.17	10.96
02:40:00	08.01.17	10.57
02:50:00	08.01.17	10.52
03:00:00	08.01.17	10.6
03:10:00	08.01.17	10.68
03:20:00	08.01.17	10.47
03:30:00	08.01.17	10.19
03:40:00	08.01.17	10.07
03:50:00	08.01.17	10.09
04:00:00	08.01.17	10.07
04:10:00	08.01.17	10.07
04:20:00	08.01.17	9.86
04:30:00	08.01.17	9.74
04:40:00	08.01.17	9.76
04:50:00	08.01.17	9.89
05:00:00	08.01.17	10.22
05:10:00	08.01.17	9.99
05:20:00	08.01.17	9.74
05:30:00	08.01.17	9.36
05:40:00	08.01.17	9.89
05:50:00	08.01.17	10.17
06:00:00	08.01.17	9.94
06:10:00	08.01.17	9.56
06:20:00	08.01.17	9.64
06:30:00	08.01.17	9.54
06:40:00	08.01.17	9.69
06:50:00	08.01.17	9.81
07:00:00	08.01.17	10.04
07:10:00	08.01.17	10.37
07:20:00	08.01.17	10.24
07:30:00	08.01.17	10.75
07:40:00	08.01.17	11.32
07:50:00	08.01.17	12.05
08:00:00	08.01.17	13.65
08:10:00	08.01.17	14.19
08:20:00	08.01.17	15.12
08:30:00	08.01.17	15.77
08:40:00	08.01.17	15.93
08:50:00	08.01.17	16.03
09:00:00	08.01.17	16.65
09:10:00	08.01.17	17.3
09:20:00	08.01.17	17.43
09:30:00	08.01.17	17.37
09:40:00	08.01.17	17.66
09:50:00	08.01.17	17.61
10:00:00	08.01.17	17.68
10:10:00	08.01.17	18.18
10:20:00	08.01.17	18.18
10:30:00	08.01.17	18.8
10:40:00	08.01.17	18.28
10:50:00	08.01.17	18.56
11:00:00	08.01.17	19.37
11:10:00	08.01.17	19.21
11:20:00	08.01.17	17.61
11:30:00	08.01.17	18.43
11:40:00	08.01.17	20.09
11:50:00	08.01.17	18.36
12:00:00	08.01.17	17.84
12:10:00	08.01.17	17.99
12:20:00	08.01.17	18.2
12:30:00	08.01.17	18.82
12:40:00	08.01.17	19.37
12:50:00	08.01.17	18.69
13:00:00	08.01.17	18.87
13:10:00	08.01.17	18.54
13:20:00	08.01.17	18.43
13:30:00	08.01.17	19.57
13:40:00	08.01.17	21.18
13:50:00	08.01.17	19.57
14:00:00	08.01.17	19.57
14:10:00	08.01.17	19.83
14:20:00	08.01.17	20.06
14:30:00	08.01.17	20.14
14:40:00	08.01.17	20.84
14:50:00	08.01.17	20.04
15:00:00	08.01.17	20.01
15:10:00	08.01.17	19.62
15:20:00	08.01.17	19.37
15:30:00	08.01.17	19.16
15:40:00	08.01.17	18.82
15:50:00	08.01.17	18.62
16:00:00	08.01.17	18.05
16:10:00	08.01.17	17.58
16:20:00	08.01.17	17.06
16:30:00	08.01.17	16.55
16:40:00	08.01.17	15.87
16:50:00	08.01.17	15.31
17:00:00	08.01.17	14.68
17:10:00	08.01.17	14.4
17:20:00	08.01.17	14.12
17:30:00	08.01.17	13.96
17:40:00	08.01.17	14.61
17:50:00	08.01.17	14.97
18:00:00	08.01.17	15.54
18:10:00	08.01.17	15.33
18:20:00	08.01.17	15.36
18:30:00	08.01.17	15.33
18:40:00	08.01.17	15.23
18:50:00	08.01.17	15.12
19:00:00	08.01.17	15.25
19:10:00	08.01.17	15.46
19:20:00	08.01.17	15.49
19:30:00	08.01.17	15.36
19:40:00	08.01.17	15.18
19:50:00	08.01.17	15
20:00:00	08.01.17	15.12
20:10:00	08.01.17	15.38
20:20:00	08.01.17	15.18
20:30:00	08.01.17	15.33
20:40:00	08.01.17	15.18
20:50:00	08.01.17	15.1
21:00:00	08.01.17	14.92
21:10:00	08.01.17	14.81
21:20:00	08.01.17	14.76
21:30:00	08.01.17	14.66
21:40:00	08.01.17	14.58
21:50:00	08.01.17	14.68
22:00:00	08.01.17	14.81
22:10:00	08.01.17	14.87
22:20:00	08.01.17	14.74
22:30:00	08.01.17	14.43
22:40:00	08.01.17	14.06
22:50:00	08.01.17	14.04
23:00:00	08.01.17	13.93
23:10:00	08.01.17	14.19
23:20:00	08.01.17	14.17
23:30:00	08.01.17	14.19
23:40:00	08.01.17	13.99
23:50:00	08.01.17	13.88
00:00:00	09.01.17	14.12
00:10:00	09.01.17	13.88
00:20:00	09.01.17	13.55
00:30:00	09.01.17	13.37
00:40:00	09.01.17	13.11
00:50:00	09.01.17	13.11
01:00:00	09.01.17	13.55
01:10:00	09.01.17	13.39
01:20:00	09.01.17	13.49
01:30:00	09.01.17	13.83
01:40:00	09.01.17	13.88
01:50:00	09.01.17	13.91
02:00:00	09.01.17	13.99
02:10:00	09.01.17	13.91
02:20:00	09.01.17	14.09
02:30:00	09.01.17	14.04
02:40:00	09.01.17	13.88
02:50:00	09.01.17	13.88
03:00:00	09.01.17	13.65
03:10:00	09.01.17	13.68
03:20:00	09.01.17	13.42
03:30:00	09.01.17	13.42
03:40:00	09.01.17	13.24
03:50:00	09.01.17	13.03
04:00:00	09.01.17	13.06
04:10:00	09.01.17	13
04:20:00	09.01.17	13.34
04:30:00	09.01.17	13.16
04:40:00	09.01.17	13.24
04:50:00	09.01.17	12.9
05:00:00	09.01.17	12.82
05:10:00	09.01.17	12.69
05:20:00	09.01.17	12.9
05:30:00	09.01.17	13.03
05:40:00	09.01.17	12.69
05:50:00	09.01.17	12.85
06:00:00	09.01.17	12.51
06:10:00	09.01.17	12.46
06:20:00	09.01.17	12.54
06:30:00	09.01.17	12.31
06:40:00	09.01.17	12.41
06:50:00	09.01.17	12.36
07:00:00	09.01.17	12.59
07:10:00	09.01.17	12.67
07:20:00	09.01.17	12.69
07:30:00	09.01.17	12.56
07:40:00	09.01.17	13.18
07:50:00	09.01.17	12.95
08:00:00	09.01.17	12.93
08:10:00	09.01.17	13.99
08:20:00	09.01.17	13.91
08:30:00	09.01.17	14.5
08:40:00	09.01.17	14.89
08:50:00	09.01.17	16.21
09:00:00	09.01.17	16.39
09:10:00	09.01.17	17.01
09:20:00	09.01.17	17.4
09:30:00	09.01.17	17.3
09:40:00	09.01.17	17.56
09:50:00	09.01.17	17.68
10:00:00	09.01.17	17.37
10:10:00	09.01.17	17.53
10:20:00	09.01.17	17.79
10:30:00	09.01.17	17.79
10:40:00	09.01.17	17.35
10:50:00	09.01.17	17.66
11:00:00	09.01.17	18.33
11:10:00	09.01.17	18.54
11:20:00	09.01.17	17.89
11:30:00	09.01.17	18.49
11:40:00	09.01.17	19.03
11:50:00	09.01.17	18.9
12:00:00	09.01.17	19.03
12:10:00	09.01.17	18.64
12:20:00	09.01.17	18.87
12:30:00	09.01.17	18.64
12:40:00	09.01.17	18.93
12:50:00	09.01.17	19.16
13:00:00	09.01.17	19.29
13:10:00	09.01.17	18.93
13:20:00	09.01.17	18.93
13:30:00	09.01.17	19
13:40:00	09.01.17	19.08
13:50:00	09.01.17	19.06
14:00:00	09.01.17	19.21
14:10:00	09.01.17	18.9
14:20:00	09.01.17	18.98
14:30:00	09.01.17	19.13
14:40:00	09.01.17	19.52
14:50:00	09.01.17	19.55
15:00:00	09.01.17	20.01
15:10:00	09.01.17	19.62
15:20:00	09.01.17	19.31
15:30:00	09.01.17	19.39
15:40:00	09.01.17	19.62
15:50:00	09.01.17	19.42
16:00:00	09.01.17	18.38
16:10:00	09.01.17	18.1
16:20:00	09.01.17	17.43
16:30:00	09.01.17	16.75
16:40:00	09.01.17	15.74
16:50:00	09.01.17	14.94
17:00:00	09.01.17	14.04
17:10:00	09.01.17	13.13
17:20:00	09.01.17	12.38
17:30:00	09.01.17	11.84
17:40:00	09.01.17	11.37
17:50:00	09.01.17	10.91
18:00:00	09.01.17	10.75
18:10:00	09.01.17	10.57
18:20:00	09.01.17	10.57
18:30:00	09.01.17	10.65
18:40:00	09.01.17	10.55
18:50:00	09.01.17	10.22
19:00:00	09.01.17	10.19
19:10:00	09.01.17	10.29
19:20:00	09.01.17	9.94
19:30:00	09.01.17	9.49
19:40:00	09.01.17	9.31
19:50:00	09.01.17	8.81
20:00:00	09.01.17	8.6
20:10:00	09.01.17	8.6
20:20:00	09.01.17	8.76
20:30:00	09.01.17	8.88
20:40:00	09.01.17	8.58
20:50:00	09.01.17	8.76
21:00:00	09.01.17	9.11
21:10:00	09.01.17	9.08
21:20:00	09.01.17	9.18
21:30:00	09.01.17	9.26
21:40:00	09.01.17	9.31
21:50:00	09.01.17	8.88
22:00:00	09.01.17	8.6
22:10:00	09.01.17	7.92
22:20:00	09.01.17	8.1
22:30:00	09.01.17	8.53
22:40:00	09.01.17	8.6
22:50:00	09.01.17	8.65
23:00:00	09.01.17	8.23
23:10:00	09.01.17	7.97
23:20:00	09.01.17	7.55
23:30:00	09.01.17	7.42
23:40:00	09.01.17	7.45
23:50:00	09.01.17	7.39
00:00:00	10.01.17	7.27
00:10:00	10.01.17	7.14
00:20:00	10.01.17	7.02
00:30:00	10.01.17	6.92
00:40:00	10.01.17	6.87
00:50:00	10.01.17	6.69
01:00:00	10.01.17	6.36
01:10:00	10.01.17	6.44
01:20:00	10.01.17	6.08
01:30:00	10.01.17	6.36
01:40:00	10.01.17	6.51
01:50:00	10.01.17	7.17
02:00:00	10.01.17	7.27
02:10:00	10.01.17	7.34
02:20:00	10.01.17	7.12
02:30:00	10.01.17	6.61
02:40:00	10.01.17	6.39
02:50:00	10.01.17	6.06
03:00:00	10.01.17	5.93
03:10:00	10.01.17	5.83
03:20:00	10.01.17	5.88
03:30:00	10.01.17	6.08
03:40:00	10.01.17	6.29
03:50:00	10.01.17	6.24
04:00:00	10.01.17	6.06
04:10:00	10.01.17	6.08
04:20:00	10.01.17	6.19
04:30:00	10.01.17	6.29
04:40:00	10.01.17	6.31
04:50:00	10.01.17	6.26
05:00:00	10.01.17	6.06
05:10:00	10.01.17	5.83
05:20:00	10.01.17	5.73
05:30:00	10.01.17	5.63
05:40:00	10.01.17	5.3
05:50:00	10.01.17	4.77
06:00:00	10.01.17	4.72
06:10:00	10.01.17	4.47
06:20:00	10.01.17	4.57
06:30:00	10.01.17	4.85
06:40:00	10.01.17	5.05
06:50:00	10.01.17	4.98
07:00:00	10.01.17	5.28
07:10:00	10.01.17	5.53
07:20:00	10.01.17	6.74
07:30:00	10.01.17	7.52
07:40:00	10.01.17	9.11
07:50:00	10.01.17	10.24
08:00:00	10.01.17	11.01
08:10:00	10.01.17	11.76
08:20:00	10.01.17	12.2
08:30:00	10.01.17	12.98
08:40:00	10.01.17	13.52
08:50:00	10.01.17	14.61
09:00:00	10.01.17	15.1
09:10:00	10.01.17	15.85
09:20:00	10.01.17	16.88
09:30:00	10.01.17	17.19
09:40:00	10.01.17	17.01
09:50:00	10.01.17	18.05
10:00:00	10.01.17	19.03
10:10:00	10.01.17	19.52
10:20:00	10.01.17	19.47
10:30:00	10.01.17	20.12
10:40:00	10.01.17	19.78
10:50:00	10.01.17	19.06
11:00:00	10.01.17	17.84
11:10:00	10.01.17	18.25
11:20:00	10.01.17	18.56
11:30:00	10.01.17	18.98
11:40:00	10.01.17	19.21
11:50:00	10.01.17	19.44
12:00:00	10.01.17	19.96
12:10:00	10.01.17	21.12
12:20:00	10.01.17	21.77
12:30:00	10.01.17	21.05
12:40:00	10.01.17	21.23
12:50:00	10.01.17	21.87
13:00:00	10.01.17	22.47
13:10:00	10.01.17	21.59
13:20:00	10.01.17	21.56
13:30:00	10.01.17	21.77
13:40:00	10.01.17	21.12
13:50:00	10.01.17	21.12
14:00:00	10.01.17	21.23
14:10:00	10.01.17	21.72
14:20:00	10.01.17	21.46
14:30:00	10.01.17	20.97
14:40:00	10.01.17	20.84
14:50:00	10.01.17	20.24
15:00:00	10.01.17	21.07
15:10:00	10.01.17	21.28
15:20:00	10.01.17	19.73
15:30:00	10.01.17	19.55
15:40:00	10.01.17	18.98
15:50:00	10.01.17	18.54
16:00:00	10.01.17	18.18
16:10:00	10.01.17	17.06
16:20:00	10.01.17	16.47
16:30:00	10.01.17	16.13
16:40:00	10.01.17	15.85
16:50:00	10.01.17	15.49
17:00:00	10.01.17	15.31
17:10:00	10.01.17	15.12
17:20:00	10.01.17	15.02
17:30:00	10.01.17	14.58
17:40:00	10.01.17	14.24
17:50:00	10.01.17	13.68
18:00:00	10.01.17	13.34
18:10:00	10.01.17	13.16
18:20:00	10.01.17	13
18:30:00	10.01.17	12.56
18:40:00	10.01.17	12.25
18:50:00	10.01.17	12.07
19:00:00	10.01.17	11.92
19:10:00	10.01.17	11.76
19:20:00	10.01.17	11.43
19:30:00	10.01.17	11.06
19:40:00	10.01.17	10.75
19:50:00	10.01.17	10.55
20:00:00	10.01.17	10.73
20:10:00	10.01.17	10.91
20:20:00	10.01.17	10.34
20:30:00	10.01.17	9.79
20:40:00	10.01.17	9.36
20:50:00	10.01.17	9.01
21:00:00	10.01.17	8.65
21:10:00	10.01.17	9.11
21:20:00	10.01.17	8.93
21:30:00	10.01.17	8.63
21:40:00	10.01.17	8.4
21:50:00	10.01.17	8.23
22:00:00	10.01.17	8.28
22:10:00	10.01.17	8.28
22:20:00	10.01.17	8.23
22:30:00	10.01.17	8.18
22:40:00	10.01.17	8.15
22:50:00	10.01.17	8.05
23:00:00	10.01.17	7.67
23:10:00	10.01.17	7.82
23:20:00	10.01.17	7.87
23:30:00	10.01.17	7.77
23:40:00	10.01.17	7.95
23:50:00	10.01.17	8.45
00:00:00	11.01.17	8.63
00:10:00	11.01.17	8.5
00:20:00	11.01.17	8.13
00:30:00	11.01.17	7.87
00:40:00	11.01.17	7.52
00:50:00	11.01.17	7.09
01:00:00	11.01.17	6.76
01:10:00	11.01.17	6.66
01:20:00	11.01.17	6.79
01:30:00	11.01.17	6.94
01:40:00	11.01.17	6.89
01:50:00	11.01.17	6.69
02:00:00	11.01.17	6.56
02:10:00	11.01.17	6.39
02:20:00	11.01.17	6.46
02:30:00	11.01.17	6.29
02:40:00	11.01.17	6.13
02:50:00	11.01.17	5.86
03:00:00	11.01.17	5.88
03:10:00	11.01.17	6.13
03:20:00	11.01.17	6.51
03:30:00	11.01.17	6.39
03:40:00	11.01.17	6.39
03:50:00	11.01.17	5.91
04:00:00	11.01.17	5.78
04:10:00	11.01.17	5.56
04:20:00	11.01.17	6.82
04:30:00	11.01.17	6.99
04:40:00	11.01.17	6.99
04:50:00	11.01.17	6.24
05:00:00	11.01.17	5.71
05:10:00	11.01.17	5.38
05:20:00	11.01.17	5.68
05:30:00	11.01.17	5.5
05:40:00	11.01.17	5.23
05:50:00	11.01.17	5.4
06:00:00	11.01.17	5.5
06:10:00	11.01.17	5.76
06:20:00	11.01.17	5.73
06:30:00	11.01.17	5.68
06:40:00	11.01.17	5.76
06:50:00	11.01.17	5.71
07:00:00	11.01.17	5.68
07:10:00	11.01.17	6.24
07:20:00	11.01.17	7.47
07:30:00	11.01.17	8.4
07:40:00	11.01.17	9.29
07:50:00	11.01.17	10.19
08:00:00	11.01.17	11.19
08:10:00	11.01.17	12.02
08:20:00	11.01.17	13.44
08:30:00	11.01.17	13.13
08:40:00	11.01.17	13.91
08:50:00	11.01.17	14.81
09:00:00	11.01.17	15.33
09:10:00	11.01.17	15.77
09:20:00	11.01.17	16.47
09:30:00	11.01.17	16.62
09:40:00	11.01.17	18.28
09:50:00	11.01.17	19.21
10:00:00	11.01.17	19.75
10:10:00	11.01.17	20.06
10:20:00	11.01.17	20.99
10:30:00	11.01.17	20.68
10:40:00	11.01.17	21.69
10:50:00	11.01.17	21.74
11:00:00	11.01.17	22.26
11:10:00	11.01.17	22.6
11:20:00	11.01.17	21.8
11:30:00	11.01.17	21.49
11:40:00	11.01.17	22.31
11:50:00	11.01.17	22.99
12:00:00	11.01.17	23.04
12:10:00	11.01.17	23.58
12:20:00	11.01.17	24.02
12:30:00	11.01.17	24.74
12:40:00	11.01.17	24.49
12:50:00	11.01.17	24.82
13:00:00	11.01.17	24.64
13:10:00	11.01.17	24.54
13:20:00	11.01.17	24.93
13:30:00	11.01.17	24.07
13:40:00	11.01.17	23.74
13:50:00	11.01.17	23.66
14:00:00	11.01.17	23.24
14:10:00	11.01.17	22.68
14:20:00	11.01.17	23.43
14:30:00	11.01.17	23.3
14:40:00	11.01.17	23.94
14:50:00	11.01.17	24.46
15:00:00	11.01.17	24.12
15:10:00	11.01.17	24.05
15:20:00	11.01.17	24.1
15:30:00	11.01.17	22.91
15:40:00	11.01.17	22.03
15:50:00	11.01.17	22.03
16:00:00	11.01.17	21.64
16:10:00	11.01.17	20.87
16:20:00	11.01.17	20.19
16:30:00	11.01.17	19.49
16:40:00	11.01.17	18.02
16:50:00	11.01.17	16.6
17:00:00	11.01.17	15.36
17:10:00	11.01.17	13.93
17:20:00	11.01.17	12.98
17:30:00	11.01.17	12.38
17:40:00	11.01.17	11.99
17:50:00	11.01.17	11.84
18:00:00	11.01.17	11.63
18:10:00	11.01.17	11.74
18:20:00	11.01.17	11.66
18:30:00	11.01.17	11.32
18:40:00	11.01.17	11.04
18:50:00	11.01.17	10.91
19:00:00	11.01.17	10.44
19:10:00	11.01.17	10.55
19:20:00	11.01.17	10.68
19:30:00	11.01.17	10.47
19:40:00	11.01.17	10.39
19:50:00	11.01.17	10.02
20:00:00	11.01.17	9.84
20:10:00	11.01.17	9.86
20:20:00	11.01.17	9.81
20:30:00	11.01.17	9.76
20:40:00	11.01.17	9.86
20:50:00	11.01.17	9.99
21:00:00	11.01.17	10.44
21:10:00	11.01.17	10.7
21:20:00	11.01.17	10.42
21:30:00	11.01.17	10.12
21:40:00	11.01.17	9.84
21:50:00	11.01.17	9.64
22:00:00	11.01.17	9.56
22:10:00	11.01.17	9.44
22:20:00	11.01.17	9.08
22:30:00	11.01.17	9.01
22:40:00	11.01.17	9.06
22:50:00	11.01.17	8.86
23:00:00	11.01.17	8.55
23:10:00	11.01.17	8.2
23:20:00	11.01.17	7.82
23:30:00	11.01.17	8.1
23:40:00	11.01.17	9.06
23:50:00	11.01.17	10.47
00:00:00	12.01.17	10.96
00:10:00	12.01.17	10.83
00:20:00	12.01.17	10.24
00:30:00	12.01.17	10.42
00:40:00	12.01.17	10.17
00:50:00	12.01.17	10.19
01:00:00	12.01.17	10.34
01:10:00	12.01.17	10.37
01:20:00	12.01.17	10.04
01:30:00	12.01.17	10.52
01:40:00	12.01.17	10.81
01:50:00	12.01.17	10.39
02:00:00	12.01.17	10.6
02:10:00	12.01.17	10.86
02:20:00	12.01.17	10.96
02:30:00	12.01.17	10.96
02:40:00	12.01.17	10.7
02:50:00	12.01.17	10.62
03:00:00	12.01.17	10.73
03:10:00	12.01.17	10.83
03:20:00	12.01.17	11.09
03:30:00	12.01.17	11.35
03:40:00	12.01.17	11.48
03:50:00	12.01.17	11.48
04:00:00	12.01.17	11.48
04:10:00	12.01.17	11.32
04:20:00	12.01.17	11.3
04:30:00	12.01.17	11.14
04:40:00	12.01.17	10.88
04:50:00	12.01.17	10.88
05:00:00	12.01.17	10.65
05:10:00	12.01.17	10.44
05:20:00	12.01.17	10.52
05:30:00	12.01.17	10.37
05:40:00	12.01.17	10.32
05:50:00	12.01.17	10.27
06:00:00	12.01.17	9.97
06:10:00	12.01.17	9.59
06:20:00	12.01.17	9.86
06:30:00	12.01.17	9.81
06:40:00	12.01.17	9.69
06:50:00	12.01.17	9.74
07:00:00	12.01.17	9.86
07:10:00	12.01.17	9.99
07:20:00	12.01.17	10.78
07:30:00	12.01.17	11.76
07:40:00	12.01.17	12.59
07:50:00	12.01.17	13.47
08:00:00	12.01.17	13.83
08:10:00	12.01.17	13.08
08:20:00	12.01.17	13.18
08:30:00	12.01.17	13.96
08:40:00	12.01.17	14.5
08:50:00	12.01.17	14.5
09:00:00	12.01.17	16.13
09:10:00	12.01.17	16.86
09:20:00	12.01.17	17.4
09:30:00	12.01.17	17.94
09:40:00	12.01.17	18.93
09:50:00	12.01.17	18.64
10:00:00	12.01.17	19.47
10:10:00	12.01.17	20.45
10:20:00	12.01.17	21.41
10:30:00	12.01.17	21.46
10:40:00	12.01.17	22.37
10:50:00	12.01.17	22.88
11:00:00	12.01.17	22.34
11:10:00	12.01.17	22.81
11:20:00	12.01.17	22.99
11:30:00	12.01.17	22.57
11:40:00	12.01.17	23.17
11:50:00	12.01.17	23.17
12:00:00	12.01.17	22.42
12:10:00	12.01.17	22.93
12:20:00	12.01.17	23.24
12:30:00	12.01.17	23.48
12:40:00	12.01.17	23.61
12:50:00	12.01.17	23.87
13:00:00	12.01.17	23.74
13:10:00	12.01.17	24.31
13:20:00	12.01.17	26.49
13:30:00	12.01.17	26.16
13:40:00	12.01.17	26.44
13:50:00	12.01.17	26.6
14:00:00	12.01.17	27.67
14:10:00	12.01.17	27.52
14:20:00	12.01.17	26.7
14:30:00	12.01.17	26.03
14:40:00	12.01.17	25.5
14:50:00	12.01.17	26.72
15:00:00	12.01.17	26.42
15:10:00	12.01.17	27.36
15:20:00	12.01.17	27.75
15:30:00	12.01.17	25.57
15:40:00	12.01.17	22.49
15:50:00	12.01.17	21.15
16:00:00	12.01.17	20.5
16:10:00	12.01.17	19.7
15:00:00	15.01.17	23.63
15:10:00	15.01.17	23.53
15:20:00	15.01.17	23.66
15:30:00	15.01.17	24.77
15:40:00	15.01.17	23.79
15:50:00	15.01.17	23.04
16:00:00	15.01.17	22.52
16:10:00	15.01.17	22.16
16:20:00	15.01.17	21.67
16:30:00	15.01.17	21.28
16:40:00	15.01.17	20.04
16:50:00	15.01.17	18.69
17:00:00	15.01.17	17.76
17:10:00	15.01.17	16.93
17:20:00	15.01.17	16.06
17:30:00	15.01.17	15.41
17:40:00	15.01.17	14.53
17:50:00	15.01.17	14.01
18:00:00	15.01.17	13.62
18:10:00	15.01.17	13.37
18:20:00	15.01.17	12.9
18:30:00	15.01.17	12.77
18:40:00	15.01.17	12.82
18:50:00	15.01.17	13.08
19:00:00	15.01.17	13.52
19:10:00	15.01.17	13.99
19:20:00	15.01.17	14.01
19:30:00	15.01.17	14.01
19:40:00	15.01.17	14.35
19:50:00	15.01.17	14.71
20:00:00	15.01.17	14.43
20:10:00	15.01.17	14.48
20:20:00	15.01.17	14.63
20:30:00	15.01.17	14.79
20:40:00	15.01.17	14.79
20:50:00	15.01.17	14.61
21:00:00	15.01.17	14.35
21:10:00	15.01.17	14.09
21:20:00	15.01.17	13.7
21:30:00	15.01.17	13.06
21:40:00	15.01.17	12.62
21:50:00	15.01.17	12.46
22:00:00	15.01.17	12.15
22:10:00	15.01.17	11.84
22:20:00	15.01.17	11.19
22:30:00	15.01.17	11.01
22:40:00	15.01.17	11.45
22:50:00	15.01.17	11.74
23:00:00	15.01.17	11.43
23:10:00	15.01.17	11.01
23:20:00	15.01.17	11.14
23:30:00	15.01.17	11.09
23:40:00	15.01.17	11.12
23:50:00	15.01.17	11.12
00:00:00	16.01.17	10.96
00:10:00	16.01.17	10.24
00:20:00	16.01.17	9.71
00:30:00	16.01.17	9.79
00:40:00	16.01.17	9.71
00:50:00	16.01.17	9.39
01:00:00	16.01.17	9.08
01:10:00	16.01.17	9.06
01:20:00	16.01.17	8.98
01:30:00	16.01.17	9.13
01:40:00	16.01.17	9.61
01:50:00	16.01.17	9.54
02:00:00	16.01.17	9.46
02:10:00	16.01.17	9.31
02:20:00	16.01.17	9.18
02:30:00	16.01.17	8.91
02:40:00	16.01.17	8.63
02:50:00	16.01.17	8.38
03:00:00	16.01.17	8
03:10:00	16.01.17	7.75
03:20:00	16.01.17	7.55
03:30:00	16.01.17	7.77
03:40:00	16.01.17	7.92
03:50:00	16.01.17	8.6
04:00:00	16.01.17	8.88
04:10:00	16.01.17	8.91
04:20:00	16.01.17	9.11
04:30:00	16.01.17	9.44
04:40:00	16.01.17	9.61
04:50:00	16.01.17	9.44
05:00:00	16.01.17	9.23
05:10:00	16.01.17	8.91
05:20:00	16.01.17	8.48
05:30:00	16.01.17	8.15
05:40:00	16.01.17	7.87
05:50:00	16.01.17	7.77
06:00:00	16.01.17	8
06:10:00	16.01.17	8.38
06:20:00	16.01.17	8.83
06:30:00	16.01.17	9.11
06:40:00	16.01.17	9.31
06:50:00	16.01.17	9.41
07:00:00	16.01.17	9.49
07:10:00	16.01.17	9.66
07:20:00	16.01.17	10.7
07:30:00	16.01.17	12.05
07:40:00	16.01.17	12.43
07:50:00	16.01.17	13.75
08:00:00	16.01.17	14.24
08:10:00	16.01.17	14.97
08:20:00	16.01.17	15.36
08:30:00	16.01.17	15.64
08:40:00	16.01.17	15.46
08:50:00	16.01.17	15.74
09:00:00	16.01.17	16.42
09:10:00	16.01.17	16.86
09:20:00	16.01.17	17.35
09:30:00	16.01.17	18.69
09:40:00	16.01.17	19.16
09:50:00	16.01.17	19.75
10:00:00	16.01.17	19.39
10:10:00	16.01.17	19.96
10:20:00	16.01.17	20.53
10:30:00	16.01.17	19.99
10:40:00	16.01.17	19.68
10:50:00	16.01.17	20.81
11:00:00	16.01.17	21.36
11:10:00	16.01.17	22.73
11:20:00	16.01.17	22.06
11:30:00	16.01.17	22
11:40:00	16.01.17	21.82
11:50:00	16.01.17	22.49
12:00:00	16.01.17	21.46
12:10:00	16.01.17	22.49
12:20:00	16.01.17	21.49
12:30:00	16.01.17	21.15
12:40:00	16.01.17	21.69
12:50:00	16.01.17	21.85
13:00:00	16.01.17	22.26
13:10:00	16.01.17	22.96
13:20:00	16.01.17	22.52
13:30:00	16.01.17	22.26
13:40:00	16.01.17	22.75
13:50:00	16.01.17	21.85
14:00:00	16.01.17	21.41
14:10:00	16.01.17	21.07
14:20:00	16.01.17	21.07
14:30:00	16.01.17	21.54
14:40:00	16.01.17	21.95
14:50:00	16.01.17	22.11
15:00:00	16.01.17	22.13
15:10:00	16.01.17	22.03
15:20:00	16.01.17	21.59
15:30:00	16.01.17	20.09
15:40:00	16.01.17	19.99
15:50:00	16.01.17	20.27
16:00:00	16.01.17	19.93
16:10:00	16.01.17	19.16
16:20:00	16.01.17	18.49
16:30:00	16.01.17	17.89
16:40:00	16.01.17	17.61
16:50:00	16.01.17	16.99
17:00:00	16.01.17	16.44
17:10:00	16.01.17	16.08
17:20:00	16.01.17	15.8
17:30:00	16.01.17	15.62
17:40:00	16.01.17	15.54
17:50:00	16.01.17	15.31
18:00:00	16.01.17	15.25
18:10:00	16.01.17	15.31
18:20:00	16.01.17	15.23
18:30:00	16.01.17	15.28
18:40:00	16.01.17	15.07
18:50:00	16.01.17	15.28
19:00:00	16.01.17	15.33
19:10:00	16.01.17	15.1
19:20:00	16.01.17	15.07
19:30:00	16.01.17	14.84
19:40:00	16.01.17	15.02
19:50:00	16.01.17	15.07
20:00:00	16.01.17	14.92
20:10:00	16.01.17	15.31
20:20:00	16.01.17	15.2
20:30:00	16.01.17	15.15
20:40:00	16.01.17	14.94
20:50:00	16.01.17	14.92
21:00:00	16.01.17	14.97
21:10:00	16.01.17	14.79
21:20:00	16.01.17	14.37
21:30:00	16.01.17	14.19
21:40:00	16.01.17	14.04
21:50:00	16.01.17	13.88
22:00:00	16.01.17	13.83
22:10:00	16.01.17	13.62
22:20:00	16.01.17	13.44
22:30:00	16.01.17	13.24
22:40:00	16.01.17	13.03
22:50:00	16.01.17	12.74
23:00:00	16.01.17	12.72
23:10:00	16.01.17	12.56
23:20:00	16.01.17	12.51
23:30:00	16.01.17	12.49
23:40:00	16.01.17	12.62
23:50:00	16.01.17	12.56
00:00:00	17.01.17	12.56
00:10:00	17.01.17	12.43
00:20:00	17.01.17	12.38
00:30:00	17.01.17	12.38
00:40:00	17.01.17	12.33
00:50:00	17.01.17	12.18
01:00:00	17.01.17	12.28
01:10:00	17.01.17	12.18
01:20:00	17.01.17	12.07
01:30:00	17.01.17	12.2
01:40:00	17.01.17	12.28
01:50:00	17.01.17	12.02
02:00:00	17.01.17	11.89
02:10:00	17.01.17	11.74
02:20:00	17.01.17	11.61
02:30:00	17.01.17	11.43
02:40:00	17.01.17	11.27
02:50:00	17.01.17	11.24
03:00:00	17.01.17	11.22
03:10:00	17.01.17	11.71
03:20:00	17.01.17	12.12
03:30:00	17.01.17	12.54
03:40:00	17.01.17	12.64
03:50:00	17.01.17	12.67
04:00:00	17.01.17	12.67
04:10:00	17.01.17	12.46
04:20:00	17.01.17	12.23
04:30:00	17.01.17	12.07
04:40:00	17.01.17	12.05
04:50:00	17.01.17	12.18
05:00:00	17.01.17	12.2
05:10:00	17.01.17	12.41
05:20:00	17.01.17	12.62
05:30:00	17.01.17	12.62
05:40:00	17.01.17	12.46
05:50:00	17.01.17	11.99
06:00:00	17.01.17	11.74
06:10:00	17.01.17	11.53
06:20:00	17.01.17	11.35
06:30:00	17.01.17	11.45
06:40:00	17.01.17	11.48
06:50:00	17.01.17	11.53
07:00:00	17.01.17	11.71
07:10:00	17.01.17	12.07
07:20:00	17.01.17	12.33
07:30:00	17.01.17	12.54
07:40:00	17.01.17	12.9
07:50:00	17.01.17	12.95
08:00:00	17.01.17	13.06
08:10:00	17.01.17	13.42
08:20:00	17.01.17	14.24
08:30:00	17.01.17	15.28
08:40:00	17.01.17	16.16
08:50:00	17.01.17	16.24
09:00:00	17.01.17	16.44
09:10:00	17.01.17	16.75
09:20:00	17.01.17	16.75
09:30:00	17.01.17	18.25
09:40:00	17.01.17	19.42
09:50:00	17.01.17	19.31
10:00:00	17.01.17	19.91
10:10:00	17.01.17	20.56
10:20:00	17.01.17	20.79
10:30:00	17.01.17	21.28
10:40:00	17.01.17	21.8
10:50:00	17.01.17	21.85
11:00:00	17.01.17	22.11
11:10:00	17.01.17	23.14
11:20:00	17.01.17	22.99
11:30:00	17.01.17	23.81
11:40:00	17.01.17	24.07
11:50:00	17.01.17	24.2
12:00:00	17.01.17	24.54
12:10:00	17.01.17	24.98
12:20:00	17.01.17	24.49
12:30:00	17.01.17	24.02
12:40:00	17.01.17	24.31
12:50:00	17.01.17	23.68
13:00:00	17.01.17	22.99
13:10:00	17.01.17	23.22
13:20:00	17.01.17	23.35
13:30:00	17.01.17	23.09
13:40:00	17.01.17	22.75
13:50:00	17.01.17	23.12
14:00:00	17.01.17	22.49
14:10:00	17.01.17	23.27
14:20:00	17.01.17	23.63
14:30:00	17.01.17	24.2
14:40:00	17.01.17	23.99
14:50:00	17.01.17	24.12
15:00:00	17.01.17	23.61
15:10:00	17.01.17	24.41
15:20:00	17.01.17	25.31
15:30:00	17.01.17	24.98
15:40:00	17.01.17	24.05
15:50:00	17.01.17	23.66
16:00:00	17.01.17	22.13
16:10:00	17.01.17	20.79
16:20:00	17.01.17	20.48
16:30:00	17.01.17	20.01
16:40:00	17.01.17	19.42
16:50:00	17.01.17	18.02
17:00:00	17.01.17	17.4
17:10:00	17.01.17	16.88
17:20:00	17.01.17	16.26
17:30:00	17.01.17	16.08
17:40:00	17.01.17	16.29
17:50:00	17.01.17	16.26
18:00:00	17.01.17	15.67
18:10:00	17.01.17	14.89
18:20:00	17.01.17	14.32
18:30:00	17.01.17	13.75
18:40:00	17.01.17	13.16
18:50:00	17.01.17	12.87
19:00:00	17.01.17	12.69
19:10:00	17.01.17	12.54
19:20:00	17.01.17	12.49
19:30:00	17.01.17	12.23
19:40:00	17.01.17	12.07
19:50:00	17.01.17	12.2
20:00:00	17.01.17	12.05
[truncated: 45,014 more rows]
