# Supplementary material for: Environmental data set for the design and analysis of the Photovoltaic system in the Jordan Valley
Source: Data Brief. 2020 Jun 2;31:105794. doi: 10.1016/j.dib.2020.105794 (PMC7298412; doi:10.1016/j.dib.2020.105794)
Supplement: Supplementary file 1 [file mmc1.zip › Data Sets/2017 Global Horizontal Irradiance.xlsx]

## Sheet: Sheet1
Time	Date	Global Horizontal Irradiance (W/m2)
00:00:00	01.01.17	0
00:10:00	01.01.17	0
00:20:00	01.01.17	0
00:30:00	01.01.17	0
00:40:00	01.01.17	0
00:50:00	01.01.17	0
01:00:00	01.01.17	0
01:10:00	01.01.17	0
01:20:00	01.01.17	0
01:30:00	01.01.17	0
01:40:00	01.01.17	0
01:50:00	01.01.17	0
02:00:00	01.01.17	0
02:10:00	01.01.17	0
02:20:00	01.01.17	0
02:30:00	01.01.17	0
02:40:00	01.01.17	0
02:50:00	01.01.17	0
03:00:00	01.01.17	0
03:10:00	01.01.17	0
03:20:00	01.01.17	0
03:30:00	01.01.17	0
03:40:00	01.01.17	0
03:50:00	01.01.17	0
04:00:00	01.01.17	0
04:10:00	01.01.17	0
04:20:00	01.01.17	0
04:30:00	01.01.17	0
04:40:00	01.01.17	0
04:50:00	01.01.17	0
05:00:00	01.01.17	0
05:10:00	01.01.17	0
05:20:00	01.01.17	0
05:30:00	01.01.17	0
05:40:00	01.01.17	0
05:50:00	01.01.17	0
06:00:00	01.01.17	0
06:10:00	01.01.17	0
06:20:00	01.01.17	0
06:30:00	01.01.17	0
06:40:00	01.01.17	2.76
06:50:00	01.01.17	7.1
07:00:00	01.01.17	16.19
07:10:00	01.01.17	26.46
07:20:00	01.01.17	60.42
07:30:00	01.01.17	63.58
07:40:00	01.01.17	63.98
07:50:00	01.01.17	103.86
08:00:00	01.01.17	125.98
08:10:00	01.01.17	136.64
08:20:00	01.01.17	154.02
08:30:00	01.01.17	225.11
08:40:00	01.01.17	274.87
08:50:00	01.01.17	310.02
09:00:00	01.01.17	362.55
09:10:00	01.01.17	417.05
09:20:00	01.01.17	447.46
09:30:00	01.01.17	467.6
09:40:00	01.01.17	518.57
09:50:00	01.01.17	528.34
10:00:00	01.01.17	558.56
10:10:00	01.01.17	587.37
10:20:00	01.01.17	605.03
10:30:00	01.01.17	619.45
10:40:00	01.01.17	640.35
10:50:00	01.01.17	672.43
11:00:00	01.01.17	673.82
11:10:00	01.01.17	680.34
11:20:00	01.01.17	686.37
11:30:00	01.01.17	675.68
11:40:00	01.01.17	684.51
11:50:00	01.01.17	714.26
12:00:00	01.01.17	704.5
12:10:00	01.01.17	682.2
12:20:00	01.01.17	678.01
12:30:00	01.01.17	678.93
12:40:00	01.01.17	665.92
12:50:00	01.01.17	652.45
13:00:00	01.01.17	638.5
13:10:00	01.01.17	614.79
13:20:00	01.01.17	605.03
13:30:00	01.01.17	580.4
13:40:00	01.01.17	562.28
13:50:00	01.01.17	516.71
14:00:00	01.01.17	491.7
14:10:00	01.01.17	466.82
14:20:00	01.01.17	436.4
14:30:00	01.01.17	408.36
14:40:00	01.01.17	362.94
14:50:00	01.01.17	329.37
15:00:00	01.01.17	287.11
15:10:00	01.01.17	249.2
15:20:00	01.01.17	213.26
15:30:00	01.01.17	163.5
15:40:00	01.01.17	128.35
15:50:00	01.01.17	95.57
16:00:00	01.01.17	73.85
16:10:00	01.01.17	58.05
16:20:00	01.01.17	44.62
16:30:00	01.01.17	24.09
16:40:00	01.01.17	8.68
16:50:00	01.01.17	1.18
17:00:00	01.01.17	0.39
17:10:00	01.01.17	0
17:20:00	01.01.17	0
17:30:00	01.01.17	0
17:40:00	01.01.17	0
17:50:00	01.01.17	0
18:00:00	01.01.17	0
18:10:00	01.01.17	0
18:20:00	01.01.17	0
18:30:00	01.01.17	0
18:40:00	01.01.17	0
18:50:00	01.01.17	0
19:00:00	01.01.17	0
19:10:00	01.01.17	0
19:20:00	01.01.17	0
19:30:00	01.01.17	0
19:40:00	01.01.17	0
19:50:00	01.01.17	0
20:00:00	01.01.17	0
20:10:00	01.01.17	0
20:20:00	01.01.17	0
20:30:00	01.01.17	0
20:40:00	01.01.17	0
20:50:00	01.01.17	0
21:00:00	01.01.17	0
21:10:00	01.01.17	0
21:20:00	01.01.17	0
21:30:00	01.01.17	0
21:40:00	01.01.17	0
21:50:00	01.01.17	0
22:00:00	01.01.17	0
22:10:00	01.01.17	0
22:20:00	01.01.17	0
22:30:00	01.01.17	0
22:40:00	01.01.17	0
22:50:00	01.01.17	0
23:00:00	01.01.17	0
23:10:00	01.01.17	0
23:20:00	01.01.17	0
23:30:00	01.01.17	0
23:40:00	01.01.17	0
23:50:00	01.01.17	0
00:00:00	02.01.17	0
00:10:00	02.01.17	0
00:20:00	02.01.17	0
00:30:00	02.01.17	0
00:40:00	02.01.17	0
00:50:00	02.01.17	0
01:00:00	02.01.17	0
01:10:00	02.01.17	0
01:20:00	02.01.17	0
01:30:00	02.01.17	0
01:40:00	02.01.17	0
01:50:00	02.01.17	0
02:00:00	02.01.17	0
02:10:00	02.01.17	0
02:20:00	02.01.17	0
02:30:00	02.01.17	0
02:40:00	02.01.17	0
02:50:00	02.01.17	0
03:00:00	02.01.17	0.39
03:10:00	02.01.17	0
03:20:00	02.01.17	0
03:30:00	02.01.17	0
03:40:00	02.01.17	0
03:50:00	02.01.17	0
04:00:00	02.01.17	0
04:10:00	02.01.17	0
04:20:00	02.01.17	0
04:30:00	02.01.17	0
04:40:00	02.01.17	0
04:50:00	02.01.17	0
05:00:00	02.01.17	0
05:10:00	02.01.17	0
05:20:00	02.01.17	0
05:30:00	02.01.17	0
05:40:00	02.01.17	0
05:50:00	02.01.17	0
06:00:00	02.01.17	0
06:10:00	02.01.17	0
06:20:00	02.01.17	0
06:30:00	02.01.17	0
06:40:00	02.01.17	5.13
06:50:00	02.01.17	11.05
07:00:00	02.01.17	18.16
07:10:00	02.01.17	27.25
07:20:00	02.01.17	52.52
07:30:00	02.01.17	75.43
07:40:00	02.01.17	104.65
07:50:00	02.01.17	107.02
08:00:00	02.01.17	102.68
08:10:00	02.01.17	72.27
08:20:00	02.01.17	186.8
08:30:00	02.01.17	293.43
08:40:00	02.01.17	140.99
08:50:00	02.01.17	109.79
09:00:00	02.01.17	112.95
09:10:00	02.01.17	364.92
09:20:00	02.01.17	410.73
09:30:00	02.01.17	432.46
09:40:00	02.01.17	484.19
09:50:00	02.01.17	499.2
10:00:00	02.01.17	554.84
10:10:00	02.01.17	574.82
10:20:00	02.01.17	587.84
10:30:00	02.01.17	628.75
10:40:00	02.01.17	628.28
10:50:00	02.01.17	655.23
11:00:00	02.01.17	637.57
11:10:00	02.01.17	629.2
11:20:00	02.01.17	671.04
11:30:00	02.01.17	664.06
11:40:00	02.01.17	689.17
11:50:00	02.01.17	689.64
12:00:00	02.01.17	678.48
12:10:00	02.01.17	651.04
12:20:00	02.01.17	676.62
12:30:00	02.01.17	663.14
12:40:00	02.01.17	663.14
12:50:00	02.01.17	645.01
13:00:00	02.01.17	643.6
13:10:00	02.01.17	626.89
13:20:00	02.01.17	595.28
13:30:00	02.01.17	574.82
13:40:00	02.01.17	559.01
13:50:00	02.01.17	535.78
14:00:00	02.01.17	502.78
14:10:00	02.01.17	471.16
14:20:00	02.01.17	443.91
14:30:00	02.01.17	407.96
14:40:00	02.01.17	377.16
14:50:00	02.01.17	348.73
15:00:00	02.01.17	352.28
15:10:00	02.01.17	163.1
15:20:00	02.01.17	103.47
15:30:00	02.01.17	85.7
15:40:00	02.01.17	65.16
15:50:00	02.01.17	54.89
16:00:00	02.01.17	44.62
16:10:00	02.01.17	35.54
16:20:00	02.01.17	15.79
16:30:00	02.01.17	4.34
16:40:00	02.01.17	0
16:50:00	02.01.17	0
17:00:00	02.01.17	0
17:10:00	02.01.17	0
17:20:00	02.01.17	0
17:30:00	02.01.17	0
17:40:00	02.01.17	0
17:50:00	02.01.17	0
18:00:00	02.01.17	0
18:10:00	02.01.17	0
18:20:00	02.01.17	0
18:30:00	02.01.17	0
18:40:00	02.01.17	0
18:50:00	02.01.17	0
19:00:00	02.01.17	0
19:10:00	02.01.17	0
19:20:00	02.01.17	0
19:30:00	02.01.17	0
19:40:00	02.01.17	0
19:50:00	02.01.17	0
20:00:00	02.01.17	0
20:10:00	02.01.17	0
20:20:00	02.01.17	0
20:30:00	02.01.17	0
20:40:00	02.01.17	0
20:50:00	02.01.17	0
21:00:00	02.01.17	0
21:10:00	02.01.17	0
21:20:00	02.01.17	0
21:30:00	02.01.17	0
21:40:00	02.01.17	0
21:50:00	02.01.17	0
22:00:00	02.01.17	0
22:10:00	02.01.17	0
22:20:00	02.01.17	0
22:30:00	02.01.17	0
22:40:00	02.01.17	0
22:50:00	02.01.17	0
23:00:00	02.01.17	0
23:10:00	02.01.17	0
23:20:00	02.01.17	0
23:30:00	02.01.17	0
23:40:00	02.01.17	0
23:50:00	02.01.17	0
00:00:00	03.01.17	0
00:10:00	03.01.17	0
00:20:00	03.01.17	0
00:30:00	03.01.17	0
00:40:00	03.01.17	0
00:50:00	03.01.17	0
01:00:00	03.01.17	0
01:10:00	03.01.17	0
01:20:00	03.01.17	0
01:30:00	03.01.17	0
01:40:00	03.01.17	0
01:50:00	03.01.17	0
02:00:00	03.01.17	0
02:10:00	03.01.17	0
02:20:00	03.01.17	0
02:30:00	03.01.17	0
02:40:00	03.01.17	0
02:50:00	03.01.17	0
03:00:00	03.01.17	1.18
03:10:00	03.01.17	0
03:20:00	03.01.17	0
03:30:00	03.01.17	0
03:40:00	03.01.17	0
03:50:00	03.01.17	0
04:00:00	03.01.17	0
04:10:00	03.01.17	0
04:20:00	03.01.17	0.39
04:30:00	03.01.17	0
04:40:00	03.01.17	0
04:50:00	03.01.17	0
05:00:00	03.01.17	0
05:10:00	03.01.17	0
05:20:00	03.01.17	0
05:30:00	03.01.17	0
05:40:00	03.01.17	0
05:50:00	03.01.17	0
06:00:00	03.01.17	0
06:10:00	03.01.17	0
06:20:00	03.01.17	0
06:30:00	03.01.17	0
06:40:00	03.01.17	0
06:50:00	03.01.17	11.05
07:00:00	03.01.17	23.3
07:10:00	03.01.17	37.51
07:20:00	03.01.17	51.73
07:30:00	03.01.17	64.76
07:40:00	03.01.17	92.41
07:50:00	03.01.17	181.27
08:00:00	03.01.17	210.5
08:10:00	03.01.17	150.47
08:20:00	03.01.17	260.26
08:30:00	03.01.17	311.21
08:40:00	03.01.17	398.1
08:50:00	03.01.17	282.77
09:00:00	03.01.17	379.14
09:10:00	03.01.17	455.36
09:20:00	03.01.17	456.94
09:30:00	03.01.17	483
09:40:00	03.01.17	528.81
09:50:00	03.01.17	549.26
10:00:00	03.01.17	568.78
10:10:00	03.01.17	595.28
10:20:00	03.01.17	647.79
10:30:00	03.01.17	641.76
10:40:00	03.01.17	703.1
10:50:00	03.01.17	481.42
11:00:00	03.01.17	267.37
11:10:00	03.01.17	427.71
11:20:00	03.01.17	238.93
11:30:00	03.01.17	228.27
11:40:00	03.01.17	273.29
11:50:00	03.01.17	343.59
12:00:00	03.01.17	409.55
12:10:00	03.01.17	360.57
12:20:00	03.01.17	576.21
12:30:00	03.01.17	602.71
12:40:00	03.01.17	362.94
12:50:00	03.01.17	677.07
13:00:00	03.01.17	645.93
13:10:00	03.01.17	653.84
13:20:00	03.01.17	642.21
13:30:00	03.01.17	630.14
13:40:00	03.01.17	603.64
13:50:00	03.01.17	370.45
14:00:00	03.01.17	558.56
14:10:00	03.01.17	492.09
14:20:00	03.01.17	110.58
14:30:00	03.01.17	132.69
14:40:00	03.01.17	126.38
14:50:00	03.01.17	116.5
15:00:00	03.01.17	159.94
15:10:00	03.01.17	194.7
15:20:00	03.01.17	129.14
15:30:00	03.01.17	96.36
15:40:00	03.01.17	92.02
15:50:00	03.01.17	109
16:00:00	03.01.17	86.09
16:10:00	03.01.17	47.39
16:20:00	03.01.17	45.41
16:30:00	03.01.17	23.69
16:40:00	03.01.17	10.66
16:50:00	03.01.17	3.55
17:00:00	03.01.17	0.78
17:10:00	03.01.17	0
17:20:00	03.01.17	0
17:30:00	03.01.17	0
17:40:00	03.01.17	0
17:50:00	03.01.17	0
18:00:00	03.01.17	0
18:10:00	03.01.17	0
18:20:00	03.01.17	0
18:30:00	03.01.17	0
18:40:00	03.01.17	0
18:50:00	03.01.17	0
19:00:00	03.01.17	0
19:10:00	03.01.17	0
19:20:00	03.01.17	0
19:30:00	03.01.17	0
19:40:00	03.01.17	0
19:50:00	03.01.17	0
20:00:00	03.01.17	0
20:10:00	03.01.17	0
20:20:00	03.01.17	0
20:30:00	03.01.17	0
20:40:00	03.01.17	0
20:50:00	03.01.17	0
21:00:00	03.01.17	0
21:10:00	03.01.17	0
21:20:00	03.01.17	0
21:30:00	03.01.17	0
21:40:00	03.01.17	0
21:50:00	03.01.17	0
22:00:00	03.01.17	0
22:10:00	03.01.17	0
22:20:00	03.01.17	0
22:30:00	03.01.17	0
22:40:00	03.01.17	0
22:50:00	03.01.17	0
23:00:00	03.01.17	0
23:10:00	03.01.17	0
23:20:00	03.01.17	0
23:30:00	03.01.17	0
23:40:00	03.01.17	0
23:50:00	03.01.17	0
00:00:00	04.01.17	0
00:10:00	04.01.17	0
00:20:00	04.01.17	0
00:30:00	04.01.17	0
00:40:00	04.01.17	0
00:50:00	04.01.17	0
01:00:00	04.01.17	0
01:10:00	04.01.17	0
01:20:00	04.01.17	0
01:30:00	04.01.17	0
01:40:00	04.01.17	0
01:50:00	04.01.17	0
02:00:00	04.01.17	0
02:10:00	04.01.17	0
02:20:00	04.01.17	0
02:30:00	04.01.17	0
02:40:00	04.01.17	0
02:50:00	04.01.17	0
03:00:00	04.01.17	0
03:10:00	04.01.17	0
03:20:00	04.01.17	0
03:30:00	04.01.17	0
03:40:00	04.01.17	0
03:50:00	04.01.17	0
04:00:00	04.01.17	0
04:10:00	04.01.17	0
04:20:00	04.01.17	0
04:30:00	04.01.17	0
04:40:00	04.01.17	0
04:50:00	04.01.17	0
05:00:00	04.01.17	0
05:10:00	04.01.17	0
05:20:00	04.01.17	0
05:30:00	04.01.17	0
05:40:00	04.01.17	0
05:50:00	04.01.17	0
06:00:00	04.01.17	0
06:10:00	04.01.17	0
06:20:00	04.01.17	0
06:30:00	04.01.17	0
06:40:00	04.01.17	0
06:50:00	04.01.17	7.5
07:00:00	04.01.17	13.82
07:10:00	04.01.17	19.35
07:20:00	04.01.17	31.59
07:30:00	04.01.17	48.57
07:40:00	04.01.17	58.05
07:50:00	04.01.17	93.59
08:00:00	04.01.17	96.36
08:10:00	04.01.17	184.43
08:20:00	04.01.17	216.42
08:30:00	04.01.17	230.25
08:40:00	04.01.17	437.19
08:50:00	04.01.17	171.4
09:00:00	04.01.17	111.37
09:10:00	04.01.17	85.3
09:20:00	04.01.17	93.59
09:30:00	04.01.17	125.19
09:40:00	04.01.17	139.8
09:50:00	04.01.17	219.58
10:00:00	04.01.17	330.96
10:10:00	04.01.17	381.11
10:20:00	04.01.17	300.94
10:30:00	04.01.17	320.68
10:40:00	04.01.17	698.92
10:50:00	04.01.17	640.35
11:00:00	04.01.17	444.7
11:10:00	04.01.17	671.96
11:20:00	04.01.17	697.53
11:40:00	04.01.17	448.64
11:50:00	04.01.17	673.35
12:00:00	04.01.17	640.35
12:10:00	04.01.17	673.82
12:20:00	04.01.17	510.68
12:30:00	04.01.17	416.66
12:40:00	04.01.17	673.82
12:50:00	04.01.17	659.42
13:00:00	04.01.17	711.01
13:10:00	04.01.17	661.75
13:20:00	04.01.17	605.03
13:30:00	04.01.17	616.18
13:40:00	04.01.17	559.95
13:50:00	04.01.17	593.42
14:00:00	04.01.17	569.25
14:10:00	04.01.17	257.5
14:20:00	04.01.17	451.41
14:30:00	04.01.17	300.15
14:40:00	04.01.17	134.27
14:50:00	04.01.17	124.8
15:00:00	04.01.17	122.43
15:10:00	04.01.17	99.12
15:20:00	04.01.17	85.7
15:30:00	04.01.17	74.64
15:40:00	04.01.17	86.09
15:50:00	04.01.17	109
16:00:00	04.01.17	104.65
16:10:00	04.01.17	64.37
16:20:00	04.01.17	30.41
16:30:00	04.01.17	18.95
16:40:00	04.01.17	8.29
16:50:00	04.01.17	3.55
17:00:00	04.01.17	0
17:10:00	04.01.17	0
17:20:00	04.01.17	0
17:30:00	04.01.17	0
17:40:00	04.01.17	0
17:50:00	04.01.17	0
18:00:00	04.01.17	0
18:10:00	04.01.17	0
18:20:00	04.01.17	0
18:30:00	04.01.17	0
18:40:00	04.01.17	0
18:50:00	04.01.17	0
19:00:00	04.01.17	0
19:10:00	04.01.17	0
19:20:00	04.01.17	0
19:30:00	04.01.17	0
19:40:00	04.01.17	0
19:50:00	04.01.17	0
20:00:00	04.01.17	0
20:10:00	04.01.17	0
20:20:00	04.01.17	0
20:30:00	04.01.17	0
20:40:00	04.01.17	0
20:50:00	04.01.17	0
21:00:00	04.01.17	0
21:10:00	04.01.17	0
21:20:00	04.01.17	0
21:30:00	04.01.17	0
21:40:00	04.01.17	0
21:50:00	04.01.17	0
22:00:00	04.01.17	0
22:10:00	04.01.17	0
22:20:00	04.01.17	0
22:30:00	04.01.17	0
22:40:00	04.01.17	0
22:50:00	04.01.17	0
23:00:00	04.01.17	0
23:10:00	04.01.17	0
23:20:00	04.01.17	0
23:30:00	04.01.17	0
23:40:00	04.01.17	0
23:50:00	04.01.17	0
00:00:00	05.01.17	0
00:10:00	05.01.17	0
00:20:00	05.01.17	0
00:30:00	05.01.17	0
00:40:00	05.01.17	0
00:50:00	05.01.17	0
01:00:00	05.01.17	0
01:10:00	05.01.17	0
01:20:00	05.01.17	0
01:30:00	05.01.17	0
01:40:00	05.01.17	0
01:50:00	05.01.17	0
02:00:00	05.01.17	0
02:10:00	05.01.17	0.39
02:20:00	05.01.17	0
02:30:00	05.01.17	0
02:40:00	05.01.17	0
02:50:00	05.01.17	0
03:00:00	05.01.17	0
03:10:00	05.01.17	0
03:20:00	05.01.17	0
03:30:00	05.01.17	0
03:40:00	05.01.17	0
03:50:00	05.01.17	0
04:00:00	05.01.17	0
04:10:00	05.01.17	0
04:20:00	05.01.17	0
04:30:00	05.01.17	0
04:40:00	05.01.17	0
04:50:00	05.01.17	0
05:00:00	05.01.17	0
05:10:00	05.01.17	0
05:20:00	05.01.17	0
05:30:00	05.01.17	0
05:40:00	05.01.17	0.78
05:50:00	05.01.17	0
06:00:00	05.01.17	0
06:10:00	05.01.17	0
06:20:00	05.01.17	0
06:30:00	05.01.17	0
06:40:00	05.01.17	2.36
06:50:00	05.01.17	9.08
07:00:00	05.01.17	19.35
07:10:00	05.01.17	33.17
07:20:00	05.01.17	48.18
07:30:00	05.01.17	58.05
07:40:00	05.01.17	77.4
07:50:00	05.01.17	99.91
08:00:00	05.01.17	140.59
08:10:00	05.01.17	174.16
08:20:00	05.01.17	207.73
08:30:00	05.01.17	243.67
08:40:00	05.01.17	270.92
08:50:00	05.01.17	319.5
09:00:00	05.01.17	365.71
09:10:00	05.01.17	400.07
09:20:00	05.01.17	444.7
09:30:00	05.01.17	484.98
09:40:00	05.01.17	512.54
09:50:00	05.01.17	533.45
10:00:00	05.01.17	583.65
10:10:00	05.01.17	597.14
10:20:00	05.01.17	616.18
10:30:00	05.01.17	634.32
10:40:00	05.01.17	621.76
10:50:00	05.01.17	664.53
11:00:00	05.01.17	687.31
11:10:00	05.01.17	700.78
11:20:00	05.01.17	677.07
11:30:00	05.01.17	642.21
11:40:00	05.01.17	599.92
11:50:00	05.01.17	698.46
12:00:00	05.01.17	696.6
12:10:00	05.01.17	703.57
12:20:00	05.01.17	695.2
12:30:00	05.01.17	697.06
12:40:00	05.01.17	689.17
12:50:00	05.01.17	689.17
13:00:00	05.01.17	647.79
13:10:00	05.01.17	642.21
13:20:00	05.01.17	614.32
13:30:00	05.01.17	501.39
13:40:00	05.01.17	298.96
13:50:00	05.01.17	392.57
14:00:00	05.01.17	287.9
14:10:00	05.01.17	285.53
14:20:00	05.01.17	409.94
14:30:00	05.01.17	259.47
14:40:00	05.01.17	218.4
15:00:00	05.01.17	257.5
15:10:00	05.01.17	169.42
15:20:00	05.01.17	141.38
15:30:00	05.01.17	124.01
15:40:00	05.01.17	116.11
15:50:00	05.01.17	80.96
16:00:00	05.01.17	56.47
16:10:00	05.01.17	43.04
16:20:00	05.01.17	26.06
16:30:00	05.01.17	11.84
16:40:00	05.01.17	3.15
16:50:00	05.01.17	0
17:00:00	05.01.17	0
17:10:00	05.01.17	0
17:20:00	05.01.17	0
17:30:00	05.01.17	0
17:40:00	05.01.17	0
17:50:00	05.01.17	0
18:00:00	05.01.17	0
18:10:00	05.01.17	0
18:20:00	05.01.17	0
18:30:00	05.01.17	0
18:40:00	05.01.17	0
18:50:00	05.01.17	0
19:00:00	05.01.17	0
19:10:00	05.01.17	0
19:20:00	05.01.17	0
19:30:00	05.01.17	0
19:40:00	05.01.17	0
19:50:00	05.01.17	0
20:00:00	05.01.17	0
20:10:00	05.01.17	0
20:20:00	05.01.17	0
20:30:00	05.01.17	0
20:40:00	05.01.17	0
20:50:00	05.01.17	0
21:00:00	05.01.17	0
21:10:00	05.01.17	0
21:20:00	05.01.17	0
21:30:00	05.01.17	0
21:40:00	05.01.17	0
21:50:00	05.01.17	0
22:00:00	05.01.17	0
22:10:00	05.01.17	0
22:20:00	05.01.17	0
22:30:00	05.01.17	0
22:40:00	05.01.17	0
22:50:00	05.01.17	0
23:00:00	05.01.17	0
23:10:00	05.01.17	0
23:20:00	05.01.17	0
23:30:00	05.01.17	0
23:40:00	05.01.17	0
23:50:00	05.01.17	0
00:00:00	06.01.17	0
00:10:00	06.01.17	0
00:20:00	06.01.17	4.73
00:30:00	06.01.17	0
00:40:00	06.01.17	0
00:50:00	06.01.17	0
01:00:00	06.01.17	0.78
01:10:00	06.01.17	0
01:20:00	06.01.17	0
01:30:00	06.01.17	3.55
01:40:00	06.01.17	0.39
01:50:00	06.01.17	0
02:00:00	06.01.17	0
02:10:00	06.01.17	0
02:20:00	06.01.17	0
02:30:00	06.01.17	0
02:40:00	06.01.17	0
02:50:00	06.01.17	0
03:00:00	06.01.17	0
03:10:00	06.01.17	0
03:20:00	06.01.17	0
03:30:00	06.01.17	0
03:40:00	06.01.17	0
03:50:00	06.01.17	0
04:00:00	06.01.17	0
04:10:00	06.01.17	0
04:20:00	06.01.17	0
04:30:00	06.01.17	0
04:40:00	06.01.17	0
04:50:00	06.01.17	0
05:00:00	06.01.17	0
05:10:00	06.01.17	0
05:20:00	06.01.17	0
05:30:00	06.01.17	0
05:40:00	06.01.17	0
05:50:00	06.01.17	0
06:00:00	06.01.17	0.39
06:10:00	06.01.17	0
06:20:00	06.01.17	0
06:30:00	06.01.17	0
06:40:00	06.01.17	3.15
06:50:00	06.01.17	4.34
07:00:00	06.01.17	20.93
07:10:00	06.01.17	31.59
07:20:00	06.01.17	48.57
07:30:00	06.01.17	63.58
07:40:00	06.01.17	81.35
07:50:00	06.01.17	107.42
08:00:00	06.01.17	135.46
08:10:00	06.01.17	171.79
08:20:00	06.01.17	210.1
08:30:00	06.01.17	240.91
08:40:00	06.01.17	277.25
08:50:00	06.01.17	326.61
09:00:00	06.01.17	375.98
09:10:00	06.01.17	420.6
09:20:00	06.01.17	460.5
09:30:00	06.01.17	492.88
09:40:00	06.01.17	531.14
09:50:00	06.01.17	544.6
10:00:00	06.01.17	586.45
10:10:00	06.01.17	617.12
10:20:00	06.01.17	640.35
10:30:00	06.01.17	658.48
10:40:00	06.01.17	659.42
10:50:00	06.01.17	679.87
11:00:00	06.01.17	691.48
11:10:00	06.01.17	693.81
11:20:00	06.01.17	713.79
11:30:00	06.01.17	718.45
11:40:00	06.01.17	696.6
11:50:00	06.01.17	715.65
12:00:00	06.01.17	711.48
12:10:00	06.01.17	708.68
12:20:00	06.01.17	711.48
12:30:00	06.01.17	691.03
12:40:00	06.01.17	686.84
12:50:00	06.01.17	683.12
13:00:00	06.01.17	659.89
13:10:00	06.01.17	642.21
13:20:00	06.01.17	642.68
13:30:00	06.01.17	601.31
13:40:00	06.01.17	583.65
13:50:00	06.01.17	555.76
14:00:00	06.01.17	523.23
14:10:00	06.01.17	492.49
14:20:00	06.01.17	456.54
14:30:00	06.01.17	425.74
14:40:00	06.01.17	380.71
14:50:00	06.01.17	337.67
15:00:00	06.01.17	295.8
15:10:00	06.01.17	252.36
15:20:00	06.01.17	207.34
15:30:00	06.01.17	174.16
15:40:00	06.01.17	139.01
15:50:00	06.01.17	103.86
16:00:00	06.01.17	77.01
16:10:00	06.01.17	61.61
16:20:00	06.01.17	46.6
16:30:00	06.01.17	29.22
16:40:00	06.01.17	13.03
16:50:00	06.01.17	3.94
17:00:00	06.01.17	0
17:10:00	06.01.17	0
17:20:00	06.01.17	0
17:30:00	06.01.17	0
17:40:00	06.01.17	0
17:50:00	06.01.17	0
18:00:00	06.01.17	0
18:10:00	06.01.17	0
18:20:00	06.01.17	0
18:30:00	06.01.17	0
18:40:00	06.01.17	0
18:50:00	06.01.17	0
19:00:00	06.01.17	0
19:10:00	06.01.17	0
19:20:00	06.01.17	0
19:30:00	06.01.17	1.18
19:40:00	06.01.17	0.39
19:50:00	06.01.17	0
20:00:00	06.01.17	0
20:10:00	06.01.17	0
20:20:00	06.01.17	0
20:30:00	06.01.17	0
20:40:00	06.01.17	0
20:50:00	06.01.17	0
21:00:00	06.01.17	0
21:10:00	06.01.17	0
21:20:00	06.01.17	0
21:30:00	06.01.17	0
21:40:00	06.01.17	0
21:50:00	06.01.17	0
22:00:00	06.01.17	0
22:10:00	06.01.17	0
22:20:00	06.01.17	0
22:30:00	06.01.17	0
22:40:00	06.01.17	0
22:50:00	06.01.17	0
23:00:00	06.01.17	0
23:10:00	06.01.17	0
23:20:00	06.01.17	1.18
23:30:00	06.01.17	0
23:40:00	06.01.17	0
23:50:00	06.01.17	0
00:00:00	07.01.17	0
00:10:00	07.01.17	0
00:20:00	07.01.17	0
00:30:00	07.01.17	0
00:40:00	07.01.17	0
00:50:00	07.01.17	0
01:00:00	07.01.17	0
01:10:00	07.01.17	2.76
01:20:00	07.01.17	0
01:30:00	07.01.17	0
01:40:00	07.01.17	0
01:50:00	07.01.17	0.39
02:00:00	07.01.17	0
02:10:00	07.01.17	0
02:20:00	07.01.17	0
02:30:00	07.01.17	0.39
02:40:00	07.01.17	0
02:50:00	07.01.17	0
03:00:00	07.01.17	0
03:10:00	07.01.17	0
03:20:00	07.01.17	0
03:30:00	07.01.17	0
03:40:00	07.01.17	0
03:50:00	07.01.17	0
04:00:00	07.01.17	0
04:10:00	07.01.17	0
04:20:00	07.01.17	0
04:30:00	07.01.17	0
04:40:00	07.01.17	0
04:50:00	07.01.17	0
05:00:00	07.01.17	0
05:10:00	07.01.17	0
05:20:00	07.01.17	0
05:30:00	07.01.17	1.18
05:40:00	07.01.17	0
05:50:00	07.01.17	0
06:00:00	07.01.17	1.18
06:10:00	07.01.17	0
06:20:00	07.01.17	0.39
06:30:00	07.01.17	1.57
06:40:00	07.01.17	3.94
06:50:00	07.01.17	9.08
07:00:00	07.01.17	22.11
07:10:00	07.01.17	36.33
07:20:00	07.01.17	48.97
07:30:00	07.01.17	65.95
07:40:00	07.01.17	86.09
07:50:00	07.01.17	113.34
08:00:00	07.01.17	139.41
08:10:00	07.01.17	170.21
08:20:00	07.01.17	193.91
08:30:00	07.01.17	228.27
08:40:00	07.01.17	255.13
08:50:00	07.01.17	289.88
09:00:00	07.01.17	335.3
09:10:00	07.01.17	376.77
09:20:00	07.01.17	384.27
09:30:00	07.01.17	425.35
09:40:00	07.01.17	438.38
09:50:00	07.01.17	472.74
10:00:00	07.01.17	500
10:10:00	07.01.17	539.96
10:20:00	07.01.17	573.89
10:30:00	07.01.17	596.67
10:40:00	07.01.17	600.39
10:50:00	07.01.17	605.96
11:00:00	07.01.17	613.87
11:10:00	07.01.17	636.64
11:20:00	07.01.17	657.09
11:30:00	07.01.17	671.96
11:40:00	07.01.17	666.85
11:50:00	07.01.17	676.15
12:00:00	07.01.17	664.53
12:10:00	07.01.17	677.07
12:20:00	07.01.17	667.32
12:30:00	07.01.17	665.46
12:40:00	07.01.17	645.93
12:50:00	07.01.17	621.76
13:00:00	07.01.17	627.81
13:10:00	07.01.17	622.23
13:20:00	07.01.17	588.31
13:30:00	07.01.17	580.4
13:40:00	07.01.17	560.42
13:50:00	07.01.17	519.98
14:00:00	07.01.17	516.26
14:10:00	07.01.17	481.82
14:20:00	07.01.17	447.46
14:30:00	07.01.17	406.39
14:40:00	07.01.17	370.85
14:50:00	07.01.17	326.61
15:00:00	07.01.17	307.26
15:10:00	07.01.17	262.24
15:20:00	07.01.17	220.76
15:30:00	07.01.17	184.04
15:40:00	07.01.17	141.38
15:50:00	07.01.17	106.63
16:00:00	07.01.17	83.33
16:10:00	07.01.17	63.98
16:20:00	07.01.17	48.57
16:30:00	07.01.17	32.78
16:40:00	07.01.17	13.82
16:50:00	07.01.17	8.29
17:00:00	07.01.17	1.97
17:10:00	07.01.17	2.36
17:20:00	07.01.17	0
17:30:00	07.01.17	0
17:40:00	07.01.17	0
17:50:00	07.01.17	0
18:00:00	07.01.17	0
18:10:00	07.01.17	0
18:20:00	07.01.17	0
18:30:00	07.01.17	0
18:40:00	07.01.17	0
18:50:00	07.01.17	0
19:00:00	07.01.17	0
19:10:00	07.01.17	0
19:20:00	07.01.17	0
19:30:00	07.01.17	0.39
19:40:00	07.01.17	0
19:50:00	07.01.17	0
20:00:00	07.01.17	0
20:10:00	07.01.17	0
20:20:00	07.01.17	0
20:30:00	07.01.17	0
20:40:00	07.01.17	0
20:50:00	07.01.17	0
21:00:00	07.01.17	0
21:10:00	07.01.17	0
21:20:00	07.01.17	0
21:30:00	07.01.17	0
21:40:00	07.01.17	0
21:50:00	07.01.17	0
22:00:00	07.01.17	0
22:10:00	07.01.17	0
22:20:00	07.01.17	0
22:30:00	07.01.17	0
22:40:00	07.01.17	0
22:50:00	07.01.17	0
23:00:00	07.01.17	0
23:10:00	07.01.17	0
23:20:00	07.01.17	0
23:30:00	07.01.17	0
23:40:00	07.01.17	0.78
23:50:00	07.01.17	0.39
00:00:00	08.01.17	0
00:10:00	08.01.17	0
00:20:00	08.01.17	0
00:30:00	08.01.17	0
00:40:00	08.01.17	0
00:50:00	08.01.17	0
01:00:00	08.01.17	0
01:10:00	08.01.17	0
01:20:00	08.01.17	0.39
01:30:00	08.01.17	0
01:40:00	08.01.17	0
01:50:00	08.01.17	0
02:00:00	08.01.17	0
02:10:00	08.01.17	0
02:20:00	08.01.17	0
02:30:00	08.01.17	0
02:40:00	08.01.17	0
02:50:00	08.01.17	0
03:00:00	08.01.17	0
03:10:00	08.01.17	0
03:20:00	08.01.17	0
03:30:00	08.01.17	0
03:40:00	08.01.17	0
03:50:00	08.01.17	0
04:00:00	08.01.17	0
04:10:00	08.01.17	0
04:20:00	08.01.17	0
04:30:00	08.01.17	0
04:40:00	08.01.17	0
04:50:00	08.01.17	0
05:00:00	08.01.17	0
05:10:00	08.01.17	0
05:20:00	08.01.17	1.18
05:30:00	08.01.17	0
05:40:00	08.01.17	0
05:50:00	08.01.17	0
06:00:00	08.01.17	0
06:10:00	08.01.17	0
06:20:00	08.01.17	0.78
06:30:00	08.01.17	0
06:40:00	08.01.17	4.34
06:50:00	08.01.17	4.73
07:00:00	08.01.17	11.45
07:10:00	08.01.17	23.69
07:20:00	08.01.17	30.01
07:30:00	08.01.17	38.3
07:40:00	08.01.17	49.76
07:50:00	08.01.17	97.55
08:00:00	08.01.17	145.33
08:10:00	08.01.17	183.64
08:20:00	08.01.17	227.48
08:30:00	08.01.17	253.94
08:40:00	08.01.17	303.31
08:50:00	08.01.17	348.33
09:00:00	08.01.17	389.4
09:10:00	08.01.17	439.96
09:20:00	08.01.17	487.35
09:30:00	08.01.17	535.31
09:40:00	08.01.17	562.28
09:50:00	08.01.17	593.89
10:00:00	08.01.17	631.06
10:10:00	08.01.17	700.32
10:20:00	08.01.17	755.17
10:30:00	08.01.17	783.53
10:40:00	08.01.17	729.6
10:50:00	08.01.17	781.2
11:00:00	08.01.17	846.26
11:10:00	08.01.17	618.98
11:20:00	08.01.17	475.1
11:30:00	08.01.17	860.21
11:40:00	08.01.17	676.15
11:50:00	08.01.17	265
12:00:00	08.01.17	234.59
12:10:00	08.01.17	243.67
12:20:00	08.01.17	378.75
12:30:00	08.01.17	357.81
12:40:00	08.01.17	499.6
12:50:00	08.01.17	182.46
13:00:00	08.01.17	259.07
13:10:00	08.01.17	225.11
13:20:00	08.01.17	588.76
13:30:00	08.01.17	730.07
13:40:00	08.01.17	662.67
13:50:00	08.01.17	175.74
14:00:00	08.01.17	332.14
14:10:00	08.01.17	509.75
14:20:00	08.01.17	452.2
14:30:00	08.01.17	431.67
14:40:00	08.01.17	397.31
14:50:00	08.01.17	326.61
15:00:00	08.01.17	312
15:10:00	08.01.17	230.64
15:20:00	08.01.17	225.11
15:30:00	08.01.17	193.51
15:40:00	08.01.17	148.49
15:50:00	08.01.17	109
16:00:00	08.01.17	79.77
16:10:00	08.01.17	58.84
16:20:00	08.01.17	41.07
16:30:00	08.01.17	25.27
16:40:00	08.01.17	11.45
16:50:00	08.01.17	1.57
17:00:00	08.01.17	0
17:10:00	08.01.17	0
17:20:00	08.01.17	0
17:30:00	08.01.17	0
17:40:00	08.01.17	0
17:50:00	08.01.17	0
18:00:00	08.01.17	0
18:10:00	08.01.17	0
18:20:00	08.01.17	0
18:30:00	08.01.17	0
18:40:00	08.01.17	0
18:50:00	08.01.17	0
19:00:00	08.01.17	0
19:10:00	08.01.17	0
19:20:00	08.01.17	0
19:30:00	08.01.17	0
19:40:00	08.01.17	0
19:50:00	08.01.17	0
20:00:00	08.01.17	0
20:10:00	08.01.17	0
20:20:00	08.01.17	0
20:30:00	08.01.17	0
20:40:00	08.01.17	0
20:50:00	08.01.17	0
21:00:00	08.01.17	0
21:10:00	08.01.17	0
21:20:00	08.01.17	0
21:30:00	08.01.17	0
21:40:00	08.01.17	0
21:50:00	08.01.17	0
22:00:00	08.01.17	0
22:10:00	08.01.17	0
22:20:00	08.01.17	0
22:30:00	08.01.17	0
22:40:00	08.01.17	0
22:50:00	08.01.17	0
23:00:00	08.01.17	0
23:10:00	08.01.17	0
23:20:00	08.01.17	0
23:30:00	08.01.17	0
23:40:00	08.01.17	0
23:50:00	08.01.17	0
00:00:00	09.01.17	0
00:10:00	09.01.17	0
00:20:00	09.01.17	0
00:30:00	09.01.17	0
00:40:00	09.01.17	0
00:50:00	09.01.17	0
01:00:00	09.01.17	0
01:10:00	09.01.17	0
01:20:00	09.01.17	0
01:30:00	09.01.17	0
01:40:00	09.01.17	0
01:50:00	09.01.17	0
02:00:00	09.01.17	0
02:10:00	09.01.17	0
02:20:00	09.01.17	0
02:30:00	09.01.17	0
02:40:00	09.01.17	0
02:50:00	09.01.17	0
03:00:00	09.01.17	0
03:10:00	09.01.17	0
03:20:00	09.01.17	0
03:30:00	09.01.17	0
03:40:00	09.01.17	0
03:50:00	09.01.17	0
04:00:00	09.01.17	0
04:10:00	09.01.17	0
04:20:00	09.01.17	0
04:30:00	09.01.17	0
04:40:00	09.01.17	0
04:50:00	09.01.17	0
05:00:00	09.01.17	0
05:10:00	09.01.17	0
05:20:00	09.01.17	0
05:30:00	09.01.17	0
05:40:00	09.01.17	0
05:50:00	09.01.17	0
06:00:00	09.01.17	0
06:10:00	09.01.17	0
06:20:00	09.01.17	0
06:30:00	09.01.17	0
06:40:00	09.01.17	2.36
06:50:00	09.01.17	11.45
07:00:00	09.01.17	27.25
07:10:00	09.01.17	30.41
07:20:00	09.01.17	43.44
07:30:00	09.01.17	53.31
07:40:00	09.01.17	64.37
07:50:00	09.01.17	57.66
08:00:00	09.01.17	72.66
08:10:00	09.01.17	176.53
08:20:00	09.01.17	101.5
08:30:00	09.01.17	185.62
08:40:00	09.01.17	298.96
08:50:00	09.01.17	349.12
09:00:00	09.01.17	434.43
09:10:00	09.01.17	496.83
09:20:00	09.01.17	559.95
09:30:00	09.01.17	614.79
09:40:00	09.01.17	644.54
09:50:00	09.01.17	638.96
10:00:00	09.01.17	663.14
10:10:00	09.01.17	675.21
10:20:00	09.01.17	700.78
10:30:00	09.01.17	732.85
10:40:00	09.01.17	575.75
10:50:00	09.01.17	749.59
11:00:00	09.01.17	770.04
11:10:00	09.01.17	594.81
11:20:00	09.01.17	761.67
11:30:00	09.01.17	747.73
11:40:00	09.01.17	780.26
11:50:00	09.01.17	748.65
12:00:00	09.01.17	364.13
12:10:00	09.01.17	755.17
12:20:00	09.01.17	748.2
12:30:00	09.01.17	703.57
12:40:00	09.01.17	718.45
12:50:00	09.01.17	727.75
13:00:00	09.01.17	702.18
13:10:00	09.01.17	687.78
13:20:00	09.01.17	654.31
13:30:00	09.01.17	641.76
13:40:00	09.01.17	611.07
13:50:00	09.01.17	577.15
14:00:00	09.01.17	555.76
14:10:00	09.01.17	528.34
14:20:00	09.01.17	476.69
14:30:00	09.01.17	445.09
14:40:00	09.01.17	409.15
14:50:00	09.01.17	374.39
15:00:00	09.01.17	325.03
15:10:00	09.01.17	275.27
15:20:00	09.01.17	232.22
15:30:00	09.01.17	189.57
15:40:00	09.01.17	150.47
15:50:00	09.01.17	114.13
16:00:00	09.01.17	90.04
16:10:00	09.01.17	65.95
16:20:00	09.01.17	47.39
16:30:00	09.01.17	29.62
16:40:00	09.01.17	14.61
16:50:00	09.01.17	5.13
17:00:00	09.01.17	1.57
17:10:00	09.01.17	0
17:20:00	09.01.17	0
17:30:00	09.01.17	0
17:40:00	09.01.17	0
17:50:00	09.01.17	0
18:00:00	09.01.17	0
18:10:00	09.01.17	0
18:20:00	09.01.17	0
18:30:00	09.01.17	0
18:40:00	09.01.17	0
18:50:00	09.01.17	0
19:00:00	09.01.17	0
19:10:00	09.01.17	0
19:20:00	09.01.17	0
19:30:00	09.01.17	0
19:40:00	09.01.17	0
19:50:00	09.01.17	0
20:00:00	09.01.17	0
20:10:00	09.01.17	0
20:20:00	09.01.17	0
20:30:00	09.01.17	0
20:40:00	09.01.17	0
20:50:00	09.01.17	0
21:00:00	09.01.17	0
21:10:00	09.01.17	0
21:20:00	09.01.17	0
21:30:00	09.01.17	0
21:40:00	09.01.17	0
21:50:00	09.01.17	0
22:00:00	09.01.17	0
22:10:00	09.01.17	0
22:20:00	09.01.17	0
22:30:00	09.01.17	0
22:40:00	09.01.17	0
22:50:00	09.01.17	0.39
23:00:00	09.01.17	0
23:10:00	09.01.17	0
23:20:00	09.01.17	0.39
23:30:00	09.01.17	0
23:40:00	09.01.17	0
23:50:00	09.01.17	0
00:00:00	10.01.17	0
00:10:00	10.01.17	0
00:20:00	10.01.17	0
00:30:00	10.01.17	0
00:40:00	10.01.17	0
00:50:00	10.01.17	0
01:00:00	10.01.17	0
01:10:00	10.01.17	0
01:20:00	10.01.17	0.78
01:30:00	10.01.17	0
01:40:00	10.01.17	0
01:50:00	10.01.17	0
02:00:00	10.01.17	0
02:10:00	10.01.17	1.18
02:20:00	10.01.17	0
02:30:00	10.01.17	2.76
02:40:00	10.01.17	0
02:50:00	10.01.17	0
03:00:00	10.01.17	0
03:10:00	10.01.17	0
03:20:00	10.01.17	0
03:30:00	10.01.17	0
03:40:00	10.01.17	0
03:50:00	10.01.17	0
04:00:00	10.01.17	0
04:10:00	10.01.17	0
04:20:00	10.01.17	0
04:30:00	10.01.17	0
04:40:00	10.01.17	0
04:50:00	10.01.17	0
05:00:00	10.01.17	0
05:10:00	10.01.17	0
05:20:00	10.01.17	0
05:30:00	10.01.17	0
05:40:00	10.01.17	1.57
05:50:00	10.01.17	0
06:00:00	10.01.17	0.78
06:10:00	10.01.17	0
06:20:00	10.01.17	0
06:30:00	10.01.17	2.36
06:40:00	10.01.17	5.13
06:50:00	10.01.17	13.03
07:00:00	10.01.17	25.27
07:10:00	10.01.17	42.25
07:20:00	10.01.17	58.05
07:30:00	10.01.17	91.23
07:40:00	10.01.17	104.65
07:50:00	10.01.17	116.5
08:00:00	10.01.17	145.73
08:10:00	10.01.17	177.72
08:20:00	10.01.17	206.16
08:30:00	10.01.17	239.73
08:40:00	10.01.17	276.85
08:50:00	10.01.17	324.64
09:00:00	10.01.17	362.15
09:10:00	10.01.17	405.6
09:20:00	10.01.17	449.44
09:30:00	10.01.17	487.35
09:40:00	10.01.17	517.18
09:50:00	10.01.17	557.15
10:00:00	10.01.17	577.15
10:10:00	10.01.17	612.46
10:20:00	10.01.17	619.45
10:30:00	10.01.17	544.6
10:40:00	10.01.17	485.38
10:50:00	10.01.17	459.31
11:00:00	10.01.17	363.74
11:10:00	10.01.17	391
11:20:00	10.01.17	647.79
11:30:00	10.01.17	430.88
11:40:00	10.01.17	761.21
11:50:00	10.01.17	671.96
12:00:00	10.01.17	759.35
12:10:00	10.01.17	833.71
12:20:00	10.01.17	704.96
12:30:00	10.01.17	456.15
12:40:00	10.01.17	711.48
12:50:00	10.01.17	722.64
13:00:00	10.01.17	746.79
13:10:00	10.01.17	751.01
13:20:00	10.01.17	607.82
13:30:00	10.01.17	503.71
13:40:00	10.01.17	372.82
13:50:00	10.01.17	332.92
14:00:00	10.01.17	539.03
14:10:00	10.01.17	488.14
14:20:00	10.01.17	345.96
14:30:00	10.01.17	478.27
14:40:00	10.01.17	217.21
14:50:00	10.01.17	352.28
15:00:00	10.01.17	361.36
15:10:00	10.01.17	176.14
15:20:00	10.01.17	174.56
15:30:00	10.01.17	218
15:40:00	10.01.17	133.09
15:50:00	10.01.17	119.66
16:00:00	10.01.17	84.12
16:10:00	10.01.17	50.55
16:20:00	10.01.17	33.17
16:30:00	10.01.17	18.95
16:40:00	10.01.17	7.5
16:50:00	10.01.17	0.78
17:00:00	10.01.17	1.18
17:10:00	10.01.17	0
17:20:00	10.01.17	0
17:30:00	10.01.17	0
17:40:00	10.01.17	0
17:50:00	10.01.17	0
18:00:00	10.01.17	0
18:10:00	10.01.17	0
18:20:00	10.01.17	0
18:30:00	10.01.17	0
18:40:00	10.01.17	0
18:50:00	10.01.17	0
19:00:00	10.01.17	0
19:10:00	10.01.17	0
19:20:00	10.01.17	0
19:30:00	10.01.17	0
19:40:00	10.01.17	0.39
19:50:00	10.01.17	0
20:00:00	10.01.17	0
20:10:00	10.01.17	0
20:20:00	10.01.17	0
20:30:00	10.01.17	0
20:40:00	10.01.17	0
20:50:00	10.01.17	0
21:00:00	10.01.17	0
21:10:00	10.01.17	0
21:20:00	10.01.17	0
21:30:00	10.01.17	0
21:40:00	10.01.17	0
21:50:00	10.01.17	0
22:00:00	10.01.17	0
22:10:00	10.01.17	0
22:20:00	10.01.17	0
22:30:00	10.01.17	0
22:40:00	10.01.17	0
22:50:00	10.01.17	0
23:00:00	10.01.17	0
23:10:00	10.01.17	0
23:20:00	10.01.17	0
23:30:00	10.01.17	0
23:40:00	10.01.17	0
23:50:00	10.01.17	0
00:00:00	11.01.17	0
00:10:00	11.01.17	0
00:20:00	11.01.17	0
00:30:00	11.01.17	0
00:40:00	11.01.17	0
00:50:00	11.01.17	0
01:00:00	11.01.17	0
01:10:00	11.01.17	0
01:20:00	11.01.17	0
01:30:00	11.01.17	0
01:40:00	11.01.17	0
01:50:00	11.01.17	0
02:00:00	11.01.17	0
02:10:00	11.01.17	0
02:20:00	11.01.17	0
02:30:00	11.01.17	0
02:40:00	11.01.17	0
02:50:00	11.01.17	0
03:00:00	11.01.17	0
03:10:00	11.01.17	0
03:20:00	11.01.17	0
03:30:00	11.01.17	0.39
03:40:00	11.01.17	0
03:50:00	11.01.17	0.78
04:00:00	11.01.17	0
04:10:00	11.01.17	0
04:20:00	11.01.17	0
04:30:00	11.01.17	0
04:40:00	11.01.17	0
04:50:00	11.01.17	2.36
05:00:00	11.01.17	0
05:10:00	11.01.17	0
05:20:00	11.01.17	0
05:30:00	11.01.17	1.57
05:40:00	11.01.17	0
05:50:00	11.01.17	0
06:00:00	11.01.17	0
06:10:00	11.01.17	0
06:20:00	11.01.17	0
06:30:00	11.01.17	0.78
06:40:00	11.01.17	4.73
06:50:00	11.01.17	12.63
07:00:00	11.01.17	22.11
07:10:00	11.01.17	32.78
07:20:00	11.01.17	50.94
07:30:00	11.01.17	67.92
07:40:00	11.01.17	83.72
07:50:00	11.01.17	110.97
08:00:00	11.01.17	141.38
08:10:00	11.01.17	173.37
08:20:00	11.01.17	212.87
08:30:00	11.01.17	248.81
08:40:00	11.01.17	298.96
08:50:00	11.01.17	338.85
09:00:00	11.01.17	386.64
09:10:00	11.01.17	430.88
09:20:00	11.01.17	473.14
09:30:00	11.01.17	501.85
09:40:00	11.01.17	537.17
09:50:00	11.01.17	570.17
10:00:00	11.01.17	600.85
10:10:00	11.01.17	624.56
10:20:00	11.01.17	643.6
10:30:00	11.01.17	654.31
10:40:00	11.01.17	683.12
10:50:00	11.01.17	698
11:00:00	11.01.17	686.37
11:10:00	11.01.17	704.96
11:20:00	11.01.17	724.5
11:30:00	11.01.17	730.53
11:40:00	11.01.17	712.87
11:50:00	11.01.17	726.81
12:00:00	11.01.17	724.95
12:10:00	11.01.17	704.04
12:20:00	11.01.17	714.26
12:30:00	11.01.17	699.85
12:40:00	11.01.17	684.51
12:50:00	11.01.17	671.04
13:00:00	11.01.17	664.53
13:10:00	11.01.17	649.18
13:20:00	11.01.17	639.43
13:30:00	11.01.17	607.82
13:40:00	11.01.17	584.59
13:50:00	11.01.17	562.73
14:00:00	11.01.17	540.89
14:10:00	11.01.17	492.88
14:20:00	11.01.17	478.27
14:30:00	11.01.17	439.57
14:40:00	11.01.17	398.89
14:50:00	11.01.17	360.97
15:00:00	11.01.17	313.97
15:10:00	11.01.17	270.14
15:20:00	11.01.17	229.46
15:30:00	11.01.17	193.12
15:40:00	11.01.17	154.81
15:50:00	11.01.17	118.48
16:00:00	11.01.17	88.86
16:10:00	11.01.17	64.76
16:20:00	11.01.17	50.55
16:30:00	11.01.17	31.2
16:40:00	11.01.17	16.19
16:50:00	11.01.17	4.73
17:00:00	11.01.17	0.39
17:10:00	11.01.17	1.18
17:20:00	11.01.17	0
17:30:00	11.01.17	0
17:40:00	11.01.17	0
17:50:00	11.01.17	0
18:00:00	11.01.17	0
18:10:00	11.01.17	0
18:20:00	11.01.17	0
18:30:00	11.01.17	0
18:40:00	11.01.17	0.78
18:50:00	11.01.17	0
19:00:00	11.01.17	0
19:10:00	11.01.17	0
19:20:00	11.01.17	0
19:30:00	11.01.17	0
19:40:00	11.01.17	0.39
19:50:00	11.01.17	0
20:00:00	11.01.17	0
20:10:00	11.01.17	0
20:20:00	11.01.17	0
20:30:00	11.01.17	0
20:40:00	11.01.17	0
20:50:00	11.01.17	0
21:00:00	11.01.17	0
21:10:00	11.01.17	0
21:20:00	11.01.17	0
21:30:00	11.01.17	0
21:40:00	11.01.17	0
21:50:00	11.01.17	0
22:00:00	11.01.17	0
22:10:00	11.01.17	0
22:20:00	11.01.17	0
22:30:00	11.01.17	0
22:40:00	11.01.17	0
22:50:00	11.01.17	0
23:00:00	11.01.17	0
23:10:00	11.01.17	0
23:20:00	11.01.17	0
23:30:00	11.01.17	0
23:40:00	11.01.17	0
23:50:00	11.01.17	0
00:00:00	12.01.17	0
00:10:00	12.01.17	0
00:20:00	12.01.17	0
00:30:00	12.01.17	0
00:40:00	12.01.17	0
00:50:00	12.01.17	0
01:00:00	12.01.17	0
01:10:00	12.01.17	0
01:20:00	12.01.17	0
01:30:00	12.01.17	0
01:40:00	12.01.17	0
01:50:00	12.01.17	0
02:00:00	12.01.17	0
02:10:00	12.01.17	0
02:20:00	12.01.17	0
02:30:00	12.01.17	0
02:40:00	12.01.17	0
02:50:00	12.01.17	0
03:00:00	12.01.17	0
03:10:00	12.01.17	0
03:20:00	12.01.17	0
03:30:00	12.01.17	0
03:40:00	12.01.17	0
03:50:00	12.01.17	0
04:00:00	12.01.17	0
04:10:00	12.01.17	0
04:20:00	12.01.17	0
04:30:00	12.01.17	0
04:40:00	12.01.17	0
04:50:00	12.01.17	0
05:00:00	12.01.17	0
05:10:00	12.01.17	0
05:20:00	12.01.17	0
05:30:00	12.01.17	0
05:40:00	12.01.17	0
05:50:00	12.01.17	0
06:00:00	12.01.17	0
06:10:00	12.01.17	0
06:20:00	12.01.17	0
06:30:00	12.01.17	0
06:40:00	12.01.17	1.18
06:50:00	12.01.17	13.03
07:00:00	12.01.17	26.85
07:10:00	12.01.17	47.78
07:20:00	12.01.17	82.93
07:30:00	12.01.17	95.97
07:40:00	12.01.17	133.48
07:50:00	12.01.17	155.6
08:00:00	12.01.17	136.64
08:10:00	12.01.17	140.59
08:20:00	12.01.17	167.84
08:30:00	12.01.17	235.38
08:40:00	12.01.17	252.76
08:50:00	12.01.17	290.67
09:00:00	12.01.17	368.08
09:10:00	12.01.17	437.98
09:20:00	12.01.17	482.21
09:30:00	12.01.17	502.32
09:40:00	12.01.17	564.14
09:50:00	12.01.17	550.18
10:00:00	12.01.17	591.09
10:10:00	12.01.17	634.32
10:20:00	12.01.17	601.78
10:30:00	12.01.17	649.65
10:40:00	12.01.17	701.25
10:50:00	12.01.17	755.17
11:00:00	12.01.17	791.89
11:10:00	12.01.17	631.06
11:20:00	12.01.17	595.28
11:30:00	12.01.17	658.95
11:40:00	12.01.17	723.56
11:50:00	12.01.17	719.37
12:00:00	12.01.17	711.01
12:10:00	12.01.17	718.92
12:20:00	12.01.17	714.26
12:30:00	12.01.17	698
12:40:00	12.01.17	707.29
12:50:00	12.01.17	678.01
13:00:00	12.01.17	677.07
13:10:00	12.01.17	648.26
13:20:00	12.01.17	630.14
13:30:00	12.01.17	604.1
13:40:00	12.01.17	572.03
13:50:00	12.01.17	536.71
14:00:00	12.01.17	508.82
14:10:00	12.01.17	475.9
14:20:00	12.01.17	456.15
14:30:00	12.01.17	415.87
14:40:00	12.01.17	385.06
14:50:00	12.01.17	357.02
15:00:00	12.01.17	306.07
15:10:00	12.01.17	272.1
15:20:00	12.01.17	227.48
15:30:00	12.01.17	196.67
15:40:00	12.01.17	163.1
15:50:00	12.01.17	122.03
16:00:00	12.01.17	95.97
16:10:00	12.01.17	65.16
15:00:00	15.01.17	193.51
15:10:00	15.01.17	122.03
15:20:00	15.01.17	239.73
15:30:00	15.01.17	199.05
15:40:00	15.01.17	129.14
15:50:00	15.01.17	121.64
16:00:00	15.01.17	83.72
16:10:00	15.01.17	61.21
16:20:00	15.01.17	52.52
16:30:00	15.01.17	34.35
16:40:00	15.01.17	20.53
16:50:00	15.01.17	7.89
17:00:00	15.01.17	0.78
17:10:00	15.01.17	0.39
17:20:00	15.01.17	0
17:30:00	15.01.17	0
17:40:00	15.01.17	0
17:50:00	15.01.17	0
18:00:00	15.01.17	0
18:10:00	15.01.17	0
18:20:00	15.01.17	0
18:30:00	15.01.17	0
18:40:00	15.01.17	0
18:50:00	15.01.17	0
19:00:00	15.01.17	0
19:10:00	15.01.17	0
19:20:00	15.01.17	0
19:30:00	15.01.17	0
19:40:00	15.01.17	0
19:50:00	15.01.17	0
20:00:00	15.01.17	0
20:10:00	15.01.17	0
20:20:00	15.01.17	0
20:30:00	15.01.17	0
20:40:00	15.01.17	0
20:50:00	15.01.17	0
21:00:00	15.01.17	0
21:10:00	15.01.17	0
21:20:00	15.01.17	0
21:30:00	15.01.17	0
21:40:00	15.01.17	0
21:50:00	15.01.17	0
22:00:00	15.01.17	0
22:10:00	15.01.17	0
22:20:00	15.01.17	0
22:30:00	15.01.17	0
22:40:00	15.01.17	0
22:50:00	15.01.17	0
23:00:00	15.01.17	0
23:10:00	15.01.17	0
23:20:00	15.01.17	0
23:30:00	15.01.17	0
23:40:00	15.01.17	0
23:50:00	15.01.17	0
00:00:00	16.01.17	0
00:10:00	16.01.17	0
00:20:00	16.01.17	0
00:30:00	16.01.17	0
00:40:00	16.01.17	0
00:50:00	16.01.17	0
01:00:00	16.01.17	0
01:10:00	16.01.17	0
01:20:00	16.01.17	0
01:30:00	16.01.17	0
01:40:00	16.01.17	0
01:50:00	16.01.17	0
02:00:00	16.01.17	0
02:10:00	16.01.17	0
02:20:00	16.01.17	0
02:30:00	16.01.17	0
02:40:00	16.01.17	0
02:50:00	16.01.17	0
03:00:00	16.01.17	0
03:10:00	16.01.17	0
03:20:00	16.01.17	0
03:30:00	16.01.17	0
03:40:00	16.01.17	0
03:50:00	16.01.17	0
04:00:00	16.01.17	0
04:10:00	16.01.17	0
04:20:00	16.01.17	0
04:30:00	16.01.17	0
04:40:00	16.01.17	0
04:50:00	16.01.17	0
05:00:00	16.01.17	0
05:10:00	16.01.17	0
05:20:00	16.01.17	0
05:30:00	16.01.17	0
05:40:00	16.01.17	0
05:50:00	16.01.17	0
06:00:00	16.01.17	0
06:10:00	16.01.17	0
06:20:00	16.01.17	0
06:30:00	16.01.17	0
06:40:00	16.01.17	3.55
06:50:00	16.01.17	11.05
07:00:00	16.01.17	37.12
07:10:00	16.01.17	49.76
07:20:00	16.01.17	77.01
07:30:00	16.01.17	92.41
07:40:00	16.01.17	107.81
07:50:00	16.01.17	138.62
08:00:00	16.01.17	173.37
08:10:00	16.01.17	189.57
08:20:00	16.01.17	210.5
08:30:00	16.01.17	234.19
08:40:00	16.01.17	280.79
08:50:00	16.01.17	331.35
09:00:00	16.01.17	407.96
09:10:00	16.01.17	456.94
09:20:00	16.01.17	463.26
09:30:00	16.01.17	474.71
09:40:00	16.01.17	418.24
09:50:00	16.01.17	476.29
10:00:00	16.01.17	391.78
10:10:00	16.01.17	559.01
10:20:00	16.01.17	522.29
10:30:00	16.01.17	615.73
10:40:00	16.01.17	539.03
10:50:00	16.01.17	593.42
11:00:00	16.01.17	742.62
11:10:00	16.01.17	755.64
11:20:00	16.01.17	756.09
11:30:00	16.01.17	631.06
11:40:00	16.01.17	726.81
11:50:00	16.01.17	741.21
12:00:00	16.01.17	699.85
12:10:00	16.01.17	734.71
12:20:00	16.01.17	624.09
12:30:00	16.01.17	632
12:40:00	16.01.17	711.48
12:50:00	16.01.17	697.53
13:00:00	16.01.17	676.62
13:10:00	16.01.17	659.89
13:20:00	16.01.17	654.31
13:30:00	16.01.17	634.32
13:40:00	16.01.17	547.4
13:50:00	16.01.17	555.76
14:00:00	16.01.17	524.62
14:10:00	16.01.17	390.59
14:20:00	16.01.17	296.99
14:30:00	16.01.17	427.32
14:40:00	16.01.17	426.53
14:50:00	16.01.17	362.94
15:00:00	16.01.17	338.07
15:10:00	16.01.17	323.45
15:20:00	16.01.17	131.12
15:30:00	16.01.17	109.79
15:40:00	16.01.17	166.26
15:50:00	16.01.17	156.78
16:00:00	16.01.17	112.95
16:10:00	16.01.17	69.5
16:20:00	16.01.17	53.71
16:30:00	16.01.17	36.33
16:40:00	16.01.17	26.06
16:50:00	16.01.17	8.68
17:00:00	16.01.17	0
17:10:00	16.01.17	0
17:20:00	16.01.17	0
17:30:00	16.01.17	0
17:40:00	16.01.17	0
17:50:00	16.01.17	0
18:00:00	16.01.17	0
18:10:00	16.01.17	0
18:20:00	16.01.17	0
18:30:00	16.01.17	0
18:40:00	16.01.17	0
18:50:00	16.01.17	0
19:00:00	16.01.17	0
19:10:00	16.01.17	0
19:20:00	16.01.17	0
19:30:00	16.01.17	0
19:40:00	16.01.17	0
19:50:00	16.01.17	0
20:00:00	16.01.17	0
20:10:00	16.01.17	0
20:20:00	16.01.17	0
20:30:00	16.01.17	0
20:40:00	16.01.17	0
20:50:00	16.01.17	0
21:00:00	16.01.17	0
21:10:00	16.01.17	0
21:20:00	16.01.17	0
21:30:00	16.01.17	0
21:40:00	16.01.17	0
21:50:00	16.01.17	0
22:00:00	16.01.17	0
22:10:00	16.01.17	0
22:20:00	16.01.17	0
22:30:00	16.01.17	0
22:40:00	16.01.17	0
22:50:00	16.01.17	0
23:00:00	16.01.17	0
23:10:00	16.01.17	0
23:20:00	16.01.17	0
23:30:00	16.01.17	0
23:40:00	16.01.17	0
23:50:00	16.01.17	0
00:00:00	17.01.17	0
00:10:00	17.01.17	0
00:20:00	17.01.17	0
00:30:00	17.01.17	0
00:40:00	17.01.17	0
00:50:00	17.01.17	0
01:00:00	17.01.17	0
01:10:00	17.01.17	0
01:20:00	17.01.17	0
01:30:00	17.01.17	0
01:40:00	17.01.17	0
01:50:00	17.01.17	0
02:00:00	17.01.17	0
02:10:00	17.01.17	0
02:20:00	17.01.17	0
02:30:00	17.01.17	0
02:40:00	17.01.17	0
02:50:00	17.01.17	0
03:00:00	17.01.17	0
03:10:00	17.01.17	0
03:20:00	17.01.17	0
03:30:00	17.01.17	0
03:40:00	17.01.17	0
03:50:00	17.01.17	0
04:00:00	17.01.17	0
04:10:00	17.01.17	0
04:20:00	17.01.17	0
04:30:00	17.01.17	0
04:40:00	17.01.17	0
04:50:00	17.01.17	0
05:00:00	17.01.17	0
05:10:00	17.01.17	0
05:20:00	17.01.17	0
05:30:00	17.01.17	0
05:40:00	17.01.17	0
05:50:00	17.01.17	0
06:00:00	17.01.17	0
06:10:00	17.01.17	0
06:20:00	17.01.17	0
06:30:00	17.01.17	0
06:40:00	17.01.17	0.39
06:50:00	17.01.17	6.31
07:00:00	17.01.17	16.98
07:10:00	17.01.17	36.33
07:20:00	17.01.17	48.18
07:30:00	17.01.17	77.01
07:40:00	17.01.17	84.91
07:50:00	17.01.17	86.49
08:00:00	17.01.17	82.14
08:10:00	17.01.17	152.05
08:20:00	17.01.17	172.19
08:30:00	17.01.17	250.39
08:40:00	17.01.17	271.71
08:50:00	17.01.17	275.66
09:00:00	17.01.17	304.89
09:10:00	17.01.17	368.47
09:20:00	17.01.17	355.44
09:30:00	17.01.17	521.37
09:40:00	17.01.17	537.64
09:50:00	17.01.17	535.78
10:00:00	17.01.17	433.25
10:10:00	17.01.17	585.51
10:20:00	17.01.17	463.65
10:30:00	17.01.17	594.81
10:40:00	17.01.17	583.65
10:50:00	17.01.17	489.32
11:00:00	17.01.17	669.18
11:10:00	17.01.17	673.35
11:20:00	17.01.17	631.53
11:30:00	17.01.17	705.9
11:40:00	17.01.17	705.43
11:50:00	17.01.17	699.39
12:00:00	17.01.17	679.4
12:10:00	17.01.17	677.54
12:20:00	17.01.17	549.71
12:30:00	17.01.17	488.93
12:40:00	17.01.17	557.15
12:50:00	17.01.17	482.21
13:00:00	17.01.17	499.2
13:10:00	17.01.17	443.91
13:20:00	17.01.17	384.67
13:30:00	17.01.17	410.73
13:40:00	17.01.17	428.9
13:50:00	17.01.17	453.78
14:00:00	17.01.17	401.25
14:10:00	17.01.17	445.09
14:20:00	17.01.17	417.84
14:30:00	17.01.17	444.3
14:40:00	17.01.17	375.19
14:50:00	17.01.17	372.42
15:00:00	17.01.17	276.06
15:10:00	17.01.17	240.12
15:20:00	17.01.17	154.02
15:30:00	17.01.17	174.56
15:40:00	17.01.17	175.35
15:50:00	17.01.17	123.22
16:00:00	17.01.17	68.32
16:10:00	17.01.17	80.96
16:20:00	17.01.17	51.34
16:30:00	17.01.17	35.54
16:40:00	17.01.17	17.77
16:50:00	17.01.17	7.89
17:00:00	17.01.17	0
17:10:00	17.01.17	0.78
17:20:00	17.01.17	0
17:30:00	17.01.17	0
17:40:00	17.01.17	0
17:50:00	17.01.17	0
18:00:00	17.01.17	0
18:10:00	17.01.17	0
18:20:00	17.01.17	0
18:30:00	17.01.17	0
18:40:00	17.01.17	0
18:50:00	17.01.17	0
19:00:00	17.01.17	0
19:10:00	17.01.17	0
19:20:00	17.01.17	0
19:30:00	17.01.17	0
19:40:00	17.01.17	0
19:50:00	17.01.17	0
20:00:00	17.01.17	0
[truncated: 45,014 more rows]
