# Supplementary material for: Environmental data set for the design and analysis of the Photovoltaic system in the Jordan Valley
Source: Data Brief. 2020 Jun 2;31:105794. doi: 10.1016/j.dib.2020.105794 (PMC7298412; doi:10.1016/j.dib.2020.105794)
Supplement: Supplementary file 1 [file mmc1.zip › Data Sets/2017 Relative Humidity.xlsx]

## Sheet: Sheet1
Time	Date	Relative Hunidity (%)
00:00:00	01.01.17	88.83
00:10:00	01.01.17	88.99
00:20:00	01.01.17	89.14
00:30:00	01.01.17	89.76
00:40:00	01.01.17	90.14
00:50:00	01.01.17	90.84
01:00:00	01.01.17	91.69
01:10:00	01.01.17	91.46
01:20:00	01.01.17	91.76
01:30:00	01.01.17	91.38
01:40:00	01.01.17	89.45
01:50:00	01.01.17	89.06
02:00:00	01.01.17	90.3
02:10:00	01.01.17	91.84
02:20:00	01.01.17	93.23
02:30:00	01.01.17	93.77
02:40:00	01.01.17	93.85
02:50:00	01.01.17	95.16
03:00:00	01.01.17	94.7
03:10:00	01.01.17	95.47
03:20:00	01.01.17	96.01
03:30:00	01.01.17	97.17
03:40:00	01.01.17	97.25
03:50:00	01.01.17	98.64
04:00:00	01.01.17	98.48
04:10:00	01.01.17	99.41
04:20:00	01.01.17	99.8
04:30:00	01.01.17	99.8
04:40:00	01.01.17	99.8
04:50:00	01.01.17	99.8
05:00:00	01.01.17	99.8
05:10:00	01.01.17	99.8
05:20:00	01.01.17	99.8
05:30:00	01.01.17	99.8
05:40:00	01.01.17	99.8
05:50:00	01.01.17	99.8
06:00:00	01.01.17	99.8
06:10:00	01.01.17	99.8
06:20:00	01.01.17	99.8
06:30:00	01.01.17	99.8
06:40:00	01.01.17	99.8
06:50:00	01.01.17	99.8
07:00:00	01.01.17	99.8
07:10:00	01.01.17	99.8
07:20:00	01.01.17	99.8
07:30:00	01.01.17	99.8
07:40:00	01.01.17	99.8
07:50:00	01.01.17	99.8
08:00:00	01.01.17	99.1
08:10:00	01.01.17	93.77
08:20:00	01.01.17	92.15
08:30:00	01.01.17	91.92
08:40:00	01.01.17	85.98
08:50:00	01.01.17	77.95
09:00:00	01.01.17	75.48
09:10:00	01.01.17	71.92
09:20:00	01.01.17	69.92
09:30:00	01.01.17	66.6
09:40:00	01.01.17	61.58
09:50:00	01.01.17	61.66
10:00:00	01.01.17	58.95
10:10:00	01.01.17	57.49
10:20:00	01.01.17	57.49
10:30:00	01.01.17	57.49
10:40:00	01.01.17	55.17
10:50:00	01.01.17	54.55
11:00:00	01.01.17	52.39
11:10:00	01.01.17	49.59
11:20:00	01.01.17	49.67
11:30:00	01.01.17	50
11:40:00	01.01.17	47.15
11:50:00	01.01.17	47.39
12:00:00	01.01.17	46.66
12:10:00	01.01.17	47.47
12:20:00	01.01.17	45.76
12:30:00	01.01.17	44.13
12:40:00	01.01.17	44.7
12:50:00	01.01.17	43.89
13:00:00	01.01.17	41.04
13:10:00	01.01.17	44.62
13:20:00	01.01.17	43.16
13:30:00	01.01.17	44.46
13:40:00	01.01.17	45.84
13:50:00	01.01.17	46.5
14:00:00	01.01.17	46.25
14:10:00	01.01.17	45.36
14:20:00	01.01.17	44.05
14:30:00	01.01.17	42.59
14:40:00	01.01.17	45.19
14:50:00	01.01.17	46.41
15:00:00	01.01.17	45.68
15:10:00	01.01.17	45.44
15:20:00	01.01.17	48.37
15:30:00	01.01.17	50.61
15:40:00	01.01.17	51.31
15:50:00	01.01.17	51.85
16:00:00	01.01.17	52
16:10:00	01.01.17	52.93
16:20:00	01.01.17	53.86
16:30:00	01.01.17	56.56
16:40:00	01.01.17	61.04
16:50:00	01.01.17	64.67
17:00:00	01.01.17	66.21
17:10:00	01.01.17	69.14
17:20:00	01.01.17	72.7
17:30:00	01.01.17	75.71
17:40:00	01.01.17	77.02
17:50:00	01.01.17	77.79
18:00:00	01.01.17	77.95
18:10:00	01.01.17	77.87
18:20:00	01.01.17	78.02
18:30:00	01.01.17	78.25
18:40:00	01.01.17	77.79
18:50:00	01.01.17	76.86
19:00:00	01.01.17	76.63
19:10:00	01.01.17	77.71
19:20:00	01.01.17	79.64
19:30:00	01.01.17	81.11
19:40:00	01.01.17	82.73
19:50:00	01.01.17	83.43
20:00:00	01.01.17	84.35
20:10:00	01.01.17	85.28
20:20:00	01.01.17	86.28
20:30:00	01.01.17	87.36
20:40:00	01.01.17	87.98
20:50:00	01.01.17	89.3
21:00:00	01.01.17	89.45
21:10:00	01.01.17	89.91
21:20:00	01.01.17	90.61
21:30:00	01.01.17	90.76
21:40:00	01.01.17	90.76
21:50:00	01.01.17	91.23
22:00:00	01.01.17	91.38
22:10:00	01.01.17	91.23
22:20:00	01.01.17	91.3
22:30:00	01.01.17	91.38
22:40:00	01.01.17	91.61
22:50:00	01.01.17	91.92
23:00:00	01.01.17	93.93
23:10:00	01.01.17	93.46
23:20:00	01.01.17	93.46
23:30:00	01.01.17	93.46
23:40:00	01.01.17	93.77
23:50:00	01.01.17	94
00:00:00	02.01.17	94.55
00:10:00	02.01.17	96.09
00:20:00	02.01.17	95.7
00:30:00	02.01.17	96.09
00:40:00	02.01.17	96.17
00:50:00	02.01.17	96.78
01:00:00	02.01.17	97.56
01:10:00	02.01.17	97.63
01:20:00	02.01.17	97.33
01:30:00	02.01.17	97.79
01:40:00	02.01.17	97.56
01:50:00	02.01.17	99.18
02:00:00	02.01.17	98.25
02:10:00	02.01.17	97.79
02:20:00	02.01.17	98.56
02:30:00	02.01.17	99.79
02:40:00	02.01.17	99.79
02:50:00	02.01.17	98.95
03:00:00	02.01.17	98.17
03:10:00	02.01.17	97.56
03:20:00	02.01.17	97.56
03:30:00	02.01.17	98.02
03:40:00	02.01.17	99.56
03:50:00	02.01.17	99.33
04:00:00	02.01.17	98.64
04:10:00	02.01.17	98.64
04:20:00	02.01.17	98.33
04:30:00	02.01.17	98.17
04:40:00	02.01.17	98.56
04:50:00	02.01.17	99.02
05:00:00	02.01.17	99.41
05:10:00	02.01.17	99.56
05:20:00	02.01.17	99.8
05:30:00	02.01.17	99.8
05:40:00	02.01.17	99.8
05:50:00	02.01.17	99.8
06:00:00	02.01.17	99.8
06:10:00	02.01.17	99.8
06:20:00	02.01.17	99.8
06:30:00	02.01.17	99.8
06:40:00	02.01.17	99.8
06:50:00	02.01.17	99.8
07:00:00	02.01.17	99.8
07:10:00	02.01.17	99.8
07:20:00	02.01.17	99.8
07:30:00	02.01.17	99.8
07:40:00	02.01.17	99.8
07:50:00	02.01.17	98.1
08:00:00	02.01.17	98.56
08:10:00	02.01.17	94.7
08:20:00	02.01.17	94.24
08:30:00	02.01.17	86.28
08:40:00	02.01.17	80.26
08:50:00	02.01.17	79.8
09:00:00	02.01.17	79.95
09:10:00	02.01.17	82.04
09:20:00	02.01.17	78.41
09:30:00	02.01.17	74.93
09:40:00	02.01.17	66.52
09:50:00	02.01.17	63.58
10:00:00	02.01.17	60.73
10:10:00	02.01.17	60.81
10:20:00	02.01.17	58.41
10:30:00	02.01.17	57.49
10:40:00	02.01.17	58.49
10:50:00	02.01.17	56.71
11:00:00	02.01.17	58.03
11:10:00	02.01.17	57.8
11:20:00	02.01.17	55.79
11:30:00	02.01.17	55.86
11:40:00	02.01.17	53.78
11:50:00	02.01.17	52.78
12:00:00	02.01.17	52.47
12:10:00	02.01.17	51.54
12:20:00	02.01.17	51.08
12:30:00	02.01.17	49.34
12:40:00	02.01.17	50
12:50:00	02.01.17	49.51
13:00:00	02.01.17	49.02
13:10:00	02.01.17	48.53
13:20:00	02.01.17	48.45
13:30:00	02.01.17	48.37
13:40:00	02.01.17	47.63
13:50:00	02.01.17	44.62
14:00:00	02.01.17	46.5
14:10:00	02.01.17	43.4
14:20:00	02.01.17	45.36
14:30:00	02.01.17	43.57
14:40:00	02.01.17	44.46
14:50:00	02.01.17	44.95
15:00:00	02.01.17	43.48
15:10:00	02.01.17	43.65
15:20:00	02.01.17	46.17
15:30:00	02.01.17	45.76
15:40:00	02.01.17	45.36
15:50:00	02.01.17	45.36
16:00:00	02.01.17	46.09
16:10:00	02.01.17	46.58
16:20:00	02.01.17	46.9
16:30:00	02.01.17	47.23
16:40:00	02.01.17	47.88
16:50:00	02.01.17	50.08
17:00:00	02.01.17	50.46
17:10:00	02.01.17	50.77
17:20:00	02.01.17	52.16
17:30:00	02.01.17	51.85
17:40:00	02.01.17	53.78
17:50:00	02.01.17	56.33
18:00:00	02.01.17	57.41
18:10:00	02.01.17	58.33
18:20:00	02.01.17	62.81
18:30:00	02.01.17	64.9
18:40:00	02.01.17	63.2
18:50:00	02.01.17	62.12
19:00:00	02.01.17	62.5
19:10:00	02.01.17	64.43
19:20:00	02.01.17	64.28
19:30:00	02.01.17	64.28
19:40:00	02.01.17	66.21
19:50:00	02.01.17	69.92
20:00:00	02.01.17	72.77
20:10:00	02.01.17	74.39
20:20:00	02.01.17	74.63
20:30:00	02.01.17	75.09
20:40:00	02.01.17	75.55
20:50:00	02.01.17	76.48
21:00:00	02.01.17	78.33
21:10:00	02.01.17	79.18
21:20:00	02.01.17	80.42
21:30:00	02.01.17	79.88
21:40:00	02.01.17	80.03
21:50:00	02.01.17	79.8
22:00:00	02.01.17	82.27
22:10:00	02.01.17	85.74
22:20:00	02.01.17	87.91
22:30:00	02.01.17	88.83
22:40:00	02.01.17	89.53
22:50:00	02.01.17	89.99
23:00:00	02.01.17	90.07
23:10:00	02.01.17	89.45
23:20:00	02.01.17	89.3
23:30:00	02.01.17	89.3
23:40:00	02.01.17	89.76
23:50:00	02.01.17	89.83
00:00:00	03.01.17	90.61
00:10:00	03.01.17	91.07
00:20:00	03.01.17	92.31
00:30:00	03.01.17	93.39
00:40:00	03.01.17	94.39
00:50:00	03.01.17	95.24
01:00:00	03.01.17	95.63
01:10:00	03.01.17	95.63
01:20:00	03.01.17	95.63
01:30:00	03.01.17	95.32
01:40:00	03.01.17	94.78
01:50:00	03.01.17	94.93
02:00:00	03.01.17	95.63
02:10:00	03.01.17	95.55
02:20:00	03.01.17	95.93
02:30:00	03.01.17	96.48
02:40:00	03.01.17	95.39
02:50:00	03.01.17	95.16
03:00:00	03.01.17	94.93
03:10:00	03.01.17	94.85
03:20:00	03.01.17	95.01
03:30:00	03.01.17	95.32
03:40:00	03.01.17	95.86
03:50:00	03.01.17	96.55
04:00:00	03.01.17	97.94
04:10:00	03.01.17	98.56
04:20:00	03.01.17	97.86
04:30:00	03.01.17	98.33
04:40:00	03.01.17	98.41
04:50:00	03.01.17	99.1
05:00:00	03.01.17	99.79
05:10:00	03.01.17	99.8
05:20:00	03.01.17	99.8
05:30:00	03.01.17	99.8
05:40:00	03.01.17	99.8
05:50:00	03.01.17	99.8
06:00:00	03.01.17	99.8
06:10:00	03.01.17	99.8
06:20:00	03.01.17	99.8
06:30:00	03.01.17	99.8
06:40:00	03.01.17	99.8
06:50:00	03.01.17	99.8
07:00:00	03.01.17	99.56
07:10:00	03.01.17	98.41
07:20:00	03.01.17	98.64
07:30:00	03.01.17	96.63
07:40:00	03.01.17	94.08
07:50:00	03.01.17	92.31
08:00:00	03.01.17	89.14
08:10:00	03.01.17	83.89
08:20:00	03.01.17	82.96
08:30:00	03.01.17	82.19
08:40:00	03.01.17	78.64
08:50:00	03.01.17	76.25
09:00:00	03.01.17	76.17
09:10:00	03.01.17	73.55
09:20:00	03.01.17	71.08
09:30:00	03.01.17	66.52
09:40:00	03.01.17	63.89
09:50:00	03.01.17	59.11
10:00:00	03.01.17	58.72
10:10:00	03.01.17	58.49
10:20:00	03.01.17	53.7
10:30:00	03.01.17	53.93
10:40:00	03.01.17	51.7
10:50:00	03.01.17	52.85
11:00:00	03.01.17	56.02
11:10:00	03.01.17	57.02
11:20:00	03.01.17	55.02
11:30:00	03.01.17	56.41
11:40:00	03.01.17	57.1
11:50:00	03.01.17	56.79
12:00:00	03.01.17	54.17
12:10:00	03.01.17	53.78
12:20:00	03.01.17	52.7
12:30:00	03.01.17	48.69
12:40:00	03.01.17	49.18
12:50:00	03.01.17	48.53
13:00:00	03.01.17	45.68
13:10:00	03.01.17	44.05
13:20:00	03.01.17	44.87
13:30:00	03.01.17	45.84
13:40:00	03.01.17	43
13:50:00	03.01.17	43.65
14:00:00	03.01.17	44.38
14:10:00	03.01.17	41.53
14:20:00	03.01.17	46.58
14:30:00	03.01.17	48.53
14:40:00	03.01.17	47.72
14:50:00	03.01.17	48.37
15:00:00	03.01.17	46.98
15:10:00	03.01.17	45.68
15:20:00	03.01.17	47.15
15:30:00	03.01.17	50.54
15:40:00	03.01.17	52.55
15:50:00	03.01.17	49.34
16:00:00	03.01.17	49.75
16:10:00	03.01.17	50.23
16:20:00	03.01.17	50.15
16:30:00	03.01.17	56.56
16:40:00	03.01.17	60.26
16:50:00	03.01.17	63.35
17:00:00	03.01.17	67.06
17:10:00	03.01.17	70.92
17:20:00	03.01.17	72
17:30:00	03.01.17	74.47
17:40:00	03.01.17	77.25
17:50:00	03.01.17	76.94
18:00:00	03.01.17	74.93
18:10:00	03.01.17	74.63
18:20:00	03.01.17	76.09
18:30:00	03.01.17	77.56
18:40:00	03.01.17	77.25
18:50:00	03.01.17	77.87
19:00:00	03.01.17	79.64
19:10:00	03.01.17	81.19
19:20:00	03.01.17	82.27
19:30:00	03.01.17	83.04
19:40:00	03.01.17	82.96
19:50:00	03.01.17	82.5
20:00:00	03.01.17	82.27
20:10:00	03.01.17	83.35
20:20:00	03.01.17	84.82
20:30:00	03.01.17	85.74
20:40:00	03.01.17	87.29
20:50:00	03.01.17	88.14
21:00:00	03.01.17	88.37
21:10:00	03.01.17	88.37
21:20:00	03.01.17	88.99
21:30:00	03.01.17	88.29
21:40:00	03.01.17	88.14
21:50:00	03.01.17	89.06
22:00:00	03.01.17	90.99
22:10:00	03.01.17	91.69
22:20:00	03.01.17	92.54
22:30:00	03.01.17	92.77
22:40:00	03.01.17	92.92
22:50:00	03.01.17	92.85
23:00:00	03.01.17	93.16
23:10:00	03.01.17	93.62
23:20:00	03.01.17	93.62
23:30:00	03.01.17	95.16
23:40:00	03.01.17	96.86
23:50:00	03.01.17	97.33
00:00:00	04.01.17	97.63
00:10:00	04.01.17	98.02
00:20:00	04.01.17	98.1
00:30:00	04.01.17	98.33
00:40:00	04.01.17	98.33
00:50:00	04.01.17	98.64
01:00:00	04.01.17	99.02
01:10:00	04.01.17	99.49
01:20:00	04.01.17	98.79
01:30:00	04.01.17	97.63
01:40:00	04.01.17	98.17
01:50:00	04.01.17	98.41
02:00:00	04.01.17	98.41
02:10:00	04.01.17	98.95
02:20:00	04.01.17	99.33
02:30:00	04.01.17	99.49
02:40:00	04.01.17	99.79
02:50:00	04.01.17	99.8
03:00:00	04.01.17	99.8
03:10:00	04.01.17	99.02
03:20:00	04.01.17	99.02
03:30:00	04.01.17	99.33
03:40:00	04.01.17	99.56
03:50:00	04.01.17	99.8
04:00:00	04.01.17	99.8
04:10:00	04.01.17	99.8
04:20:00	04.01.17	99.8
04:30:00	04.01.17	99.49
04:40:00	04.01.17	98.1
04:50:00	04.01.17	97.09
05:00:00	04.01.17	96.63
05:10:00	04.01.17	95.93
05:20:00	04.01.17	96.01
05:30:00	04.01.17	95.63
05:40:00	04.01.17	95.86
05:50:00	04.01.17	95.86
06:00:00	04.01.17	95.78
06:10:00	04.01.17	95.78
06:20:00	04.01.17	95.7
06:30:00	04.01.17	95.47
06:40:00	04.01.17	95.47
06:50:00	04.01.17	95.78
07:00:00	04.01.17	95.78
07:10:00	04.01.17	95.32
07:20:00	04.01.17	94.93
07:30:00	04.01.17	95.24
07:40:00	04.01.17	94.24
07:50:00	04.01.17	92.61
08:00:00	04.01.17	92.23
08:10:00	04.01.17	92.38
08:20:00	04.01.17	91.15
08:30:00	04.01.17	89.45
08:40:00	04.01.17	87.98
08:50:00	04.01.17	81.73
09:00:00	04.01.17	79.57
09:10:00	04.01.17	81.11
09:20:00	04.01.17	81.42
09:30:00	04.01.17	82.73
09:40:00	04.01.17	82.19
09:50:00	04.01.17	82.42
10:00:00	04.01.17	74.55
10:10:00	04.01.17	74.78
10:20:00	04.01.17	75.55
10:30:00	04.01.17	73.24
10:40:00	04.01.17	69.84
10:50:00	04.01.17	65.75
11:00:00	04.01.17	62.35
11:10:00	04.01.17	65.44
11:20:00	04.01.17	61.27
11:40:00	04.01.17	60.03
11:50:00	04.01.17	60.58
12:00:00	04.01.17	58.49
12:10:00	04.01.17	56.71
12:20:00	04.01.17	57.33
12:30:00	04.01.17	56.41
12:40:00	04.01.17	51.77
12:50:00	04.01.17	52.16
13:00:00	04.01.17	50.38
13:10:00	04.01.17	46.17
13:20:00	04.01.17	46.9
13:30:00	04.01.17	50.08
13:40:00	04.01.17	51.85
13:50:00	04.01.17	51.08
14:00:00	04.01.17	47.31
14:10:00	04.01.17	48.45
14:20:00	04.01.17	50.08
14:30:00	04.01.17	49.51
14:40:00	04.01.17	52.31
14:50:00	04.01.17	54.4
15:00:00	04.01.17	55.02
15:10:00	04.01.17	56.41
15:20:00	04.01.17	56.1
15:30:00	04.01.17	55.33
15:40:00	04.01.17	53.63
15:50:00	04.01.17	52.85
16:00:00	04.01.17	50.85
16:10:00	04.01.17	50.38
16:20:00	04.01.17	53.78
16:30:00	04.01.17	56.25
16:40:00	04.01.17	57.41
16:50:00	04.01.17	60.81
17:00:00	04.01.17	63.58
17:10:00	04.01.17	67.75
17:20:00	04.01.17	72.31
17:30:00	04.01.17	74.7
17:40:00	04.01.17	76.63
17:50:00	04.01.17	78.64
18:00:00	04.01.17	80.18
18:10:00	04.01.17	81.11
18:20:00	04.01.17	81.58
18:30:00	04.01.17	82.5
18:40:00	04.01.17	82.96
18:50:00	04.01.17	83.74
19:00:00	04.01.17	83.81
19:10:00	04.01.17	84.35
19:20:00	04.01.17	84.51
19:30:00	04.01.17	85.36
19:40:00	04.01.17	85.82
19:50:00	04.01.17	86.05
20:00:00	04.01.17	86.21
20:10:00	04.01.17	85.51
20:20:00	04.01.17	83.89
20:30:00	04.01.17	83.66
20:40:00	04.01.17	83.81
20:50:00	04.01.17	84.2
21:00:00	04.01.17	84.2
21:10:00	04.01.17	84.43
21:20:00	04.01.17	84.82
21:30:00	04.01.17	85.74
21:40:00	04.01.17	85.82
21:50:00	04.01.17	86.98
22:00:00	04.01.17	88.29
22:10:00	04.01.17	88.68
22:20:00	04.01.17	89.37
22:30:00	04.01.17	89.76
22:40:00	04.01.17	90.38
22:50:00	04.01.17	91.76
23:00:00	04.01.17	92.08
23:10:00	04.01.17	92.54
23:20:00	04.01.17	92.92
23:30:00	04.01.17	91.23
23:40:00	04.01.17	90.76
23:50:00	04.01.17	90.84
00:00:00	05.01.17	90.92
00:10:00	05.01.17	91.3
00:20:00	05.01.17	92.31
00:30:00	05.01.17	92.77
00:40:00	05.01.17	92.92
00:50:00	05.01.17	93.62
01:00:00	05.01.17	94.08
01:10:00	05.01.17	94.78
01:20:00	05.01.17	95.55
01:30:00	05.01.17	96.4
01:40:00	05.01.17	95.55
01:50:00	05.01.17	95.93
02:00:00	05.01.17	95.93
02:10:00	05.01.17	95.55
02:20:00	05.01.17	95.32
02:30:00	05.01.17	95.39
02:40:00	05.01.17	96.4
02:50:00	05.01.17	98.17
03:00:00	05.01.17	98.87
03:10:00	05.01.17	98.64
03:20:00	05.01.17	98.95
03:30:00	05.01.17	99.8
03:40:00	05.01.17	99.8
03:50:00	05.01.17	99.8
04:00:00	05.01.17	99.8
04:10:00	05.01.17	99.8
04:20:00	05.01.17	99.8
04:30:00	05.01.17	99.72
04:40:00	05.01.17	99.8
04:50:00	05.01.17	99.8
05:00:00	05.01.17	99.8
05:10:00	05.01.17	99.8
05:20:00	05.01.17	99.8
05:30:00	05.01.17	99.8
05:40:00	05.01.17	99.8
05:50:00	05.01.17	99.8
06:00:00	05.01.17	99.8
06:10:00	05.01.17	99.8
06:20:00	05.01.17	99.8
06:30:00	05.01.17	99.8
06:40:00	05.01.17	99.8
06:50:00	05.01.17	99.8
07:00:00	05.01.17	99.8
07:10:00	05.01.17	99.8
07:20:00	05.01.17	99.8
07:30:00	05.01.17	99.8
07:40:00	05.01.17	99.8
07:50:00	05.01.17	99.8
08:00:00	05.01.17	95.86
08:10:00	05.01.17	90.45
08:20:00	05.01.17	85.98
08:30:00	05.01.17	82.11
08:40:00	05.01.17	81.42
08:50:00	05.01.17	77.95
09:00:00	05.01.17	75.71
09:10:00	05.01.17	71.08
09:20:00	05.01.17	66.91
09:30:00	05.01.17	62.81
09:40:00	05.01.17	64.13
09:50:00	05.01.17	62.66
10:00:00	05.01.17	58.72
10:10:00	05.01.17	58.88
10:20:00	05.01.17	59.88
10:30:00	05.01.17	57.95
10:40:00	05.01.17	55.48
10:50:00	05.01.17	54.09
11:00:00	05.01.17	52
11:10:00	05.01.17	52.7
11:20:00	05.01.17	51.85
11:30:00	05.01.17	51.31
11:40:00	05.01.17	48.61
11:50:00	05.01.17	46.33
12:00:00	05.01.17	46.66
12:10:00	05.01.17	44.95
12:20:00	05.01.17	46.33
12:30:00	05.01.17	44.46
12:40:00	05.01.17	41.61
12:50:00	05.01.17	42.26
13:00:00	05.01.17	44.54
13:10:00	05.01.17	42.75
13:20:00	05.01.17	43
13:30:00	05.01.17	44.13
13:40:00	05.01.17	46.17
13:50:00	05.01.17	48.94
14:00:00	05.01.17	49.02
14:10:00	05.01.17	49.91
14:20:00	05.01.17	48.12
14:30:00	05.01.17	46.41
14:40:00	05.01.17	47.88
15:00:00	05.01.17	48.94
15:10:00	05.01.17	49.02
15:20:00	05.01.17	50.69
15:30:00	05.01.17	53.16
15:40:00	05.01.17	53.86
15:50:00	05.01.17	54.32
16:00:00	05.01.17	55.94
16:10:00	05.01.17	56.87
16:20:00	05.01.17	59.57
16:30:00	05.01.17	61.04
16:40:00	05.01.17	61.19
16:50:00	05.01.17	61.89
17:00:00	05.01.17	62.89
17:10:00	05.01.17	65.59
17:20:00	05.01.17	68.68
17:30:00	05.01.17	70.61
17:40:00	05.01.17	70.69
17:50:00	05.01.17	71.61
18:00:00	05.01.17	72.7
18:10:00	05.01.17	73.24
18:20:00	05.01.17	72.39
18:30:00	05.01.17	71.23
18:40:00	05.01.17	69.99
18:50:00	05.01.17	70.46
19:00:00	05.01.17	71.69
19:10:00	05.01.17	72.39
19:20:00	05.01.17	72.62
19:30:00	05.01.17	71.54
19:40:00	05.01.17	69.61
19:50:00	05.01.17	69.61
20:00:00	05.01.17	70.07
20:10:00	05.01.17	71.38
20:20:00	05.01.17	71.46
20:30:00	05.01.17	69.61
20:40:00	05.01.17	66.67
20:50:00	05.01.17	64.82
21:00:00	05.01.17	63.82
21:10:00	05.01.17	64.28
21:20:00	05.01.17	64.59
21:30:00	05.01.17	62.43
21:40:00	05.01.17	54.01
21:50:00	05.01.17	54.55
22:00:00	05.01.17	49.43
22:10:00	05.01.17	40.31
22:20:00	05.01.17	36.4
22:30:00	05.01.17	37.46
22:40:00	05.01.17	39.41
22:50:00	05.01.17	41.53
23:00:00	05.01.17	38.76
23:10:00	05.01.17	41.61
23:20:00	05.01.17	40.96
23:30:00	05.01.17	41.53
23:40:00	05.01.17	40.07
23:50:00	05.01.17	39.25
00:00:00	06.01.17	35.75
00:10:00	06.01.17	33.96
00:20:00	06.01.17	37.46
00:30:00	06.01.17	38.68
00:40:00	06.01.17	40.15
00:50:00	06.01.17	35.43
01:00:00	06.01.17	35.34
01:10:00	06.01.17	35.59
01:20:00	06.01.17	36
01:30:00	06.01.17	41.45
01:40:00	06.01.17	48.61
01:50:00	06.01.17	54.32
02:00:00	06.01.17	55.48
02:10:00	06.01.17	56.1
02:20:00	06.01.17	57.64
02:30:00	06.01.17	58.95
02:40:00	06.01.17	57.1
02:50:00	06.01.17	56.95
03:00:00	06.01.17	57.72
03:10:00	06.01.17	58.49
03:20:00	06.01.17	58.64
03:30:00	06.01.17	60.42
03:40:00	06.01.17	55.56
03:50:00	06.01.17	53.63
04:00:00	06.01.17	52.31
04:10:00	06.01.17	51.16
04:20:00	06.01.17	52.78
04:30:00	06.01.17	53.86
04:40:00	06.01.17	52.31
04:50:00	06.01.17	49.43
05:00:00	06.01.17	50.15
05:10:00	06.01.17	50.46
05:20:00	06.01.17	52.85
05:30:00	06.01.17	51.85
05:40:00	06.01.17	50.15
05:50:00	06.01.17	50.38
06:00:00	06.01.17	49.75
06:10:00	06.01.17	50.61
06:20:00	06.01.17	52
06:30:00	06.01.17	54.55
06:40:00	06.01.17	53.78
06:50:00	06.01.17	52.7
07:00:00	06.01.17	52.16
07:10:00	06.01.17	53.16
07:20:00	06.01.17	50.31
07:30:00	06.01.17	48.04
07:40:00	06.01.17	46.66
07:50:00	06.01.17	46.66
08:00:00	06.01.17	45.76
08:10:00	06.01.17	45.68
08:20:00	06.01.17	44.22
08:30:00	06.01.17	42.83
08:40:00	06.01.17	42.26
08:50:00	06.01.17	41.37
09:00:00	06.01.17	41.12
09:10:00	06.01.17	40.72
09:20:00	06.01.17	42.18
09:30:00	06.01.17	42.34
09:40:00	06.01.17	42.83
09:50:00	06.01.17	41.77
10:00:00	06.01.17	39.98
10:10:00	06.01.17	41.77
10:20:00	06.01.17	41.77
10:30:00	06.01.17	40.55
10:40:00	06.01.17	40.55
10:50:00	06.01.17	38.52
11:00:00	06.01.17	36.89
11:10:00	06.01.17	37.87
11:20:00	06.01.17	35.43
11:30:00	06.01.17	34.29
11:40:00	06.01.17	35.26
11:50:00	06.01.17	33.15
12:00:00	06.01.17	32.58
12:10:00	06.01.17	33.47
12:20:00	06.01.17	32.25
12:30:00	06.01.17	34.12
12:40:00	06.01.17	32.98
12:50:00	06.01.17	32.98
13:00:00	06.01.17	32.25
13:10:00	06.01.17	33.31
13:20:00	06.01.17	31.44
13:30:00	06.01.17	33.07
13:40:00	06.01.17	33.23
13:50:00	06.01.17	32.01
14:00:00	06.01.17	33.07
14:10:00	06.01.17	33.31
14:20:00	06.01.17	33.88
14:30:00	06.01.17	32.17
14:40:00	06.01.17	32.58
14:50:00	06.01.17	32.98
15:00:00	06.01.17	32.66
15:10:00	06.01.17	33.23
15:20:00	06.01.17	34.53
15:30:00	06.01.17	33.96
15:40:00	06.01.17	34.69
15:50:00	06.01.17	35.51
16:00:00	06.01.17	37.05
16:10:00	06.01.17	37.54
16:20:00	06.01.17	38.27
16:30:00	06.01.17	40.07
16:40:00	06.01.17	43.16
16:50:00	06.01.17	44.87
17:00:00	06.01.17	44.79
17:10:00	06.01.17	47.63
17:20:00	06.01.17	48.77
17:30:00	06.01.17	46.74
17:40:00	06.01.17	46.66
17:50:00	06.01.17	46.33
18:00:00	06.01.17	47.07
18:10:00	06.01.17	46.66
18:20:00	06.01.17	47.88
18:30:00	06.01.17	49.67
18:40:00	06.01.17	51.7
18:50:00	06.01.17	55.17
19:00:00	06.01.17	57.02
19:10:00	06.01.17	56.02
19:20:00	06.01.17	53.01
19:30:00	06.01.17	53.86
19:40:00	06.01.17	57.87
19:50:00	06.01.17	60.81
20:00:00	06.01.17	62.74
20:10:00	06.01.17	64.74
20:20:00	06.01.17	66.52
20:30:00	06.01.17	67.75
20:40:00	06.01.17	69.45
20:50:00	06.01.17	71.69
21:00:00	06.01.17	73.24
21:10:00	06.01.17	75.48
21:20:00	06.01.17	75.55
21:30:00	06.01.17	76.63
21:40:00	06.01.17	77.02
21:50:00	06.01.17	76.56
22:00:00	06.01.17	76.56
22:10:00	06.01.17	76.56
22:20:00	06.01.17	72.54
22:30:00	06.01.17	70.38
22:40:00	06.01.17	68.53
22:50:00	06.01.17	68.76
23:00:00	06.01.17	72.08
23:10:00	06.01.17	73.85
23:20:00	06.01.17	74.55
23:30:00	06.01.17	76.94
23:40:00	06.01.17	78.49
23:50:00	06.01.17	78.8
00:00:00	07.01.17	79.03
00:10:00	07.01.17	79.57
00:20:00	07.01.17	78.87
00:30:00	07.01.17	75.24
00:40:00	07.01.17	68.6
00:50:00	07.01.17	65.21
01:00:00	07.01.17	65.98
01:10:00	07.01.17	70.3
01:20:00	07.01.17	74.63
01:30:00	07.01.17	76.09
01:40:00	07.01.17	76.4
01:50:00	07.01.17	77.25
02:00:00	07.01.17	79.49
02:10:00	07.01.17	80.42
02:20:00	07.01.17	81.03
02:30:00	07.01.17	81.11
02:40:00	07.01.17	81.65
02:50:00	07.01.17	81.88
03:00:00	07.01.17	81.81
03:10:00	07.01.17	81.96
03:20:00	07.01.17	82.42
03:30:00	07.01.17	82.73
03:40:00	07.01.17	82.89
03:50:00	07.01.17	82.89
04:00:00	07.01.17	82.89
04:10:00	07.01.17	81.88
04:20:00	07.01.17	81.03
04:30:00	07.01.17	81.11
04:40:00	07.01.17	80.42
04:50:00	07.01.17	78.41
05:00:00	07.01.17	74.78
05:10:00	07.01.17	73.47
05:20:00	07.01.17	74.39
05:30:00	07.01.17	76.17
05:40:00	07.01.17	79.03
05:50:00	07.01.17	80.57
06:00:00	07.01.17	81.42
06:10:00	07.01.17	82.5
06:20:00	07.01.17	83.89
06:30:00	07.01.17	85.2
06:40:00	07.01.17	85.59
06:50:00	07.01.17	86.28
07:00:00	07.01.17	85.82
07:10:00	07.01.17	85.36
07:20:00	07.01.17	85.05
07:30:00	07.01.17	84.28
07:40:00	07.01.17	81.96
07:50:00	07.01.17	78.1
08:00:00	07.01.17	72.7
08:10:00	07.01.17	68.45
08:20:00	07.01.17	67.06
08:30:00	07.01.17	63.35
08:40:00	07.01.17	62.97
08:50:00	07.01.17	62.04
09:00:00	07.01.17	59.42
09:10:00	07.01.17	54.48
09:20:00	07.01.17	56.79
09:30:00	07.01.17	53.7
09:40:00	07.01.17	54.09
09:50:00	07.01.17	48.86
10:00:00	07.01.17	47.39
10:10:00	07.01.17	45.76
10:20:00	07.01.17	47.55
10:30:00	07.01.17	49.59
10:40:00	07.01.17	48.69
10:50:00	07.01.17	48.53
11:00:00	07.01.17	46.74
11:10:00	07.01.17	44.46
11:20:00	07.01.17	42.51
11:30:00	07.01.17	42.1
11:40:00	07.01.17	43.65
11:50:00	07.01.17	43.08
12:00:00	07.01.17	42.43
12:10:00	07.01.17	43
12:20:00	07.01.17	42.1
12:30:00	07.01.17	40.72
12:40:00	07.01.17	40.96
12:50:00	07.01.17	41.61
13:00:00	07.01.17	39.5
13:10:00	07.01.17	39.01
13:20:00	07.01.17	38.84
13:30:00	07.01.17	39.09
13:40:00	07.01.17	38.6
13:50:00	07.01.17	39.5
14:00:00	07.01.17	38.93
14:10:00	07.01.17	39.5
14:20:00	07.01.17	39.74
14:30:00	07.01.17	39.74
14:40:00	07.01.17	37.95
14:50:00	07.01.17	38.27
15:00:00	07.01.17	35.91
15:10:00	07.01.17	35.18
15:20:00	07.01.17	35.83
15:30:00	07.01.17	36.89
15:40:00	07.01.17	37.05
15:50:00	07.01.17	35.67
16:00:00	07.01.17	34.53
16:10:00	07.01.17	34.69
16:20:00	07.01.17	34.94
16:30:00	07.01.17	36.32
16:40:00	07.01.17	37.7
16:50:00	07.01.17	42.51
17:00:00	07.01.17	44.79
17:10:00	07.01.17	50.08
17:20:00	07.01.17	54.48
17:30:00	07.01.17	57.41
17:40:00	07.01.17	58.95
17:50:00	07.01.17	61.04
18:00:00	07.01.17	63.2
18:10:00	07.01.17	63.89
18:20:00	07.01.17	64.67
18:30:00	07.01.17	63.43
18:40:00	07.01.17	60.03
18:50:00	07.01.17	57.95
19:00:00	07.01.17	57.18
19:10:00	07.01.17	58.49
19:20:00	07.01.17	61.04
19:30:00	07.01.17	62.66
19:40:00	07.01.17	63.74
19:50:00	07.01.17	65.44
20:00:00	07.01.17	66.6
20:10:00	07.01.17	67.91
20:20:00	07.01.17	68.99
20:30:00	07.01.17	68.99
20:40:00	07.01.17	66.67
20:50:00	07.01.17	66.29
21:00:00	07.01.17	62.43
21:10:00	07.01.17	62.27
21:20:00	07.01.17	62.35
21:30:00	07.01.17	62.74
21:40:00	07.01.17	62.81
21:50:00	07.01.17	62.74
22:00:00	07.01.17	65.21
22:10:00	07.01.17	67.45
22:20:00	07.01.17	68.45
22:30:00	07.01.17	69.38
22:40:00	07.01.17	67.37
22:50:00	07.01.17	64.98
23:00:00	07.01.17	63.66
23:10:00	07.01.17	59.73
23:20:00	07.01.17	58.1
23:30:00	07.01.17	56.56
23:40:00	07.01.17	59.88
23:50:00	07.01.17	62.97
00:00:00	08.01.17	63.82
00:10:00	08.01.17	63.51
00:20:00	08.01.17	60.96
00:30:00	08.01.17	59.96
00:40:00	08.01.17	58.95
00:50:00	08.01.17	59.65
01:00:00	08.01.17	58.18
01:10:00	08.01.17	58.49
01:20:00	08.01.17	59.34
01:30:00	08.01.17	58.64
01:40:00	08.01.17	59.18
01:50:00	08.01.17	60.65
02:00:00	08.01.17	62.35
02:10:00	08.01.17	61.73
02:20:00	08.01.17	61.96
02:30:00	08.01.17	62.35
02:40:00	08.01.17	63.35
02:50:00	08.01.17	63.89
03:00:00	08.01.17	63.82
03:10:00	08.01.17	62.89
03:20:00	08.01.17	63.2
03:30:00	08.01.17	63.97
03:40:00	08.01.17	64.36
03:50:00	08.01.17	64.05
04:00:00	08.01.17	64.13
04:10:00	08.01.17	64.13
04:20:00	08.01.17	64.74
04:30:00	08.01.17	65.28
04:40:00	08.01.17	64.9
04:50:00	08.01.17	64.28
05:00:00	08.01.17	62.97
05:10:00	08.01.17	63.43
05:20:00	08.01.17	63.97
05:30:00	08.01.17	65.67
05:40:00	08.01.17	63.82
05:50:00	08.01.17	62.5
06:00:00	08.01.17	63.12
06:10:00	08.01.17	65.44
06:20:00	08.01.17	64.98
06:30:00	08.01.17	65.75
06:40:00	08.01.17	65.67
06:50:00	08.01.17	65.28
07:00:00	08.01.17	64.2
07:10:00	08.01.17	62.97
07:20:00	08.01.17	63.66
07:30:00	08.01.17	61.81
07:40:00	08.01.17	59.49
07:50:00	08.01.17	58.64
08:00:00	08.01.17	54.78
08:10:00	08.01.17	52.24
08:20:00	08.01.17	52.24
08:30:00	08.01.17	50.08
08:40:00	08.01.17	48.04
08:50:00	08.01.17	47.39
09:00:00	08.01.17	46.58
09:10:00	08.01.17	44.79
09:20:00	08.01.17	43
09:30:00	08.01.17	42.51
09:40:00	08.01.17	43.73
09:50:00	08.01.17	43.32
10:00:00	08.01.17	44.13
10:10:00	08.01.17	42.75
10:20:00	08.01.17	43.08
10:30:00	08.01.17	41.04
10:40:00	08.01.17	40.88
10:50:00	08.01.17	41.45
11:00:00	08.01.17	40.39
11:10:00	08.01.17	39.82
11:20:00	08.01.17	41.37
11:30:00	08.01.17	41.45
11:40:00	08.01.17	37.3
11:50:00	08.01.17	37.46
12:00:00	08.01.17	37.54
12:10:00	08.01.17	40.55
12:20:00	08.01.17	36.48
12:30:00	08.01.17	35.02
12:40:00	08.01.17	34.94
12:50:00	08.01.17	34.2
13:00:00	08.01.17	34.29
13:10:00	08.01.17	34.29
13:20:00	08.01.17	34.69
13:30:00	08.01.17	34.37
13:40:00	08.01.17	31.36
13:50:00	08.01.17	33.47
14:00:00	08.01.17	33.23
14:10:00	08.01.17	32.01
14:20:00	08.01.17	32.17
14:30:00	08.01.17	32.41
14:40:00	08.01.17	31.76
14:50:00	08.01.17	32.82
15:00:00	08.01.17	32.66
15:10:00	08.01.17	33.23
15:20:00	08.01.17	33.07
15:30:00	08.01.17	32.98
15:40:00	08.01.17	33.23
15:50:00	08.01.17	33.31
16:00:00	08.01.17	33.96
16:10:00	08.01.17	34.94
16:20:00	08.01.17	35.1
16:30:00	08.01.17	36.65
16:40:00	08.01.17	38.19
16:50:00	08.01.17	38.93
17:00:00	08.01.17	40.55
17:10:00	08.01.17	39.41
17:20:00	08.01.17	40.23
17:30:00	08.01.17	39.58
17:40:00	08.01.17	37.87
17:50:00	08.01.17	36.73
18:00:00	08.01.17	36.32
18:10:00	08.01.17	36.32
18:20:00	08.01.17	36.57
18:30:00	08.01.17	36.73
18:40:00	08.01.17	37.54
18:50:00	08.01.17	38.19
19:00:00	08.01.17	38.36
19:10:00	08.01.17	38.27
19:20:00	08.01.17	38.52
19:30:00	08.01.17	38.93
19:40:00	08.01.17	39.66
19:50:00	08.01.17	39.41
20:00:00	08.01.17	39.58
20:10:00	08.01.17	39.09
20:20:00	08.01.17	39.74
20:30:00	08.01.17	39.82
20:40:00	08.01.17	40.07
20:50:00	08.01.17	40.31
21:00:00	08.01.17	41.53
21:10:00	08.01.17	42.02
21:20:00	08.01.17	41.12
21:30:00	08.01.17	41.37
21:40:00	08.01.17	42.51
21:50:00	08.01.17	41.86
22:00:00	08.01.17	41.61
22:10:00	08.01.17	41.77
22:20:00	08.01.17	42.67
22:30:00	08.01.17	43.48
22:40:00	08.01.17	44.54
22:50:00	08.01.17	44.38
23:00:00	08.01.17	45.19
23:10:00	08.01.17	44.13
23:20:00	08.01.17	44.62
23:30:00	08.01.17	44.13
23:40:00	08.01.17	44.22
23:50:00	08.01.17	44.13
00:00:00	09.01.17	43.81
00:10:00	09.01.17	44.62
00:20:00	09.01.17	45.68
00:30:00	09.01.17	45.52
00:40:00	09.01.17	47.15
00:50:00	09.01.17	48.04
01:00:00	09.01.17	47.47
01:10:00	09.01.17	48.61
01:20:00	09.01.17	48.04
01:30:00	09.01.17	46.01
01:40:00	09.01.17	45.84
01:50:00	09.01.17	45.03
02:00:00	09.01.17	44.87
02:10:00	09.01.17	45.03
02:20:00	09.01.17	44.13
02:30:00	09.01.17	43.97
02:40:00	09.01.17	44.05
02:50:00	09.01.17	44.62
03:00:00	09.01.17	45.11
03:10:00	09.01.17	44.62
03:20:00	09.01.17	45.6
03:30:00	09.01.17	45.68
03:40:00	09.01.17	46.09
03:50:00	09.01.17	46.5
04:00:00	09.01.17	46.9
04:10:00	09.01.17	46.5
04:20:00	09.01.17	45.76
04:30:00	09.01.17	45.68
04:40:00	09.01.17	45.19
04:50:00	09.01.17	46.74
05:00:00	09.01.17	46.01
05:10:00	09.01.17	46.09
05:20:00	09.01.17	45.52
05:30:00	09.01.17	44.95
05:40:00	09.01.17	46.25
05:50:00	09.01.17	45.44
06:00:00	09.01.17	46.41
06:10:00	09.01.17	45.27
06:20:00	09.01.17	44.87
06:30:00	09.01.17	45.44
06:40:00	09.01.17	44.3
06:50:00	09.01.17	44.62
07:00:00	09.01.17	44.7
07:10:00	09.01.17	44.62
07:20:00	09.01.17	46.17
07:30:00	09.01.17	47.39
07:40:00	09.01.17	45.19
07:50:00	09.01.17	47.63
08:00:00	09.01.17	46.82
08:10:00	09.01.17	44.46
08:20:00	09.01.17	44.13
08:30:00	09.01.17	43.4
08:40:00	09.01.17	43.16
08:50:00	09.01.17	40.8
09:00:00	09.01.17	39.25
09:10:00	09.01.17	38.6
09:20:00	09.01.17	38.36
09:30:00	09.01.17	38.76
09:40:00	09.01.17	37.14
09:50:00	09.01.17	37.22
10:00:00	09.01.17	36.81
10:10:00	09.01.17	35.59
10:20:00	09.01.17	35.59
10:30:00	09.01.17	35.34
10:40:00	09.01.17	35.51
10:50:00	09.01.17	34.45
11:00:00	09.01.17	33.55
11:10:00	09.01.17	32.98
11:20:00	09.01.17	34.29
11:30:00	09.01.17	33.31
11:40:00	09.01.17	33.15
11:50:00	09.01.17	32.17
12:00:00	09.01.17	31.68
12:10:00	09.01.17	32.66
12:20:00	09.01.17	32.17
12:30:00	09.01.17	32.33
12:40:00	09.01.17	31.84
12:50:00	09.01.17	30.87
13:00:00	09.01.17	31.76
13:10:00	09.01.17	31.28
13:20:00	09.01.17	32.17
13:30:00	09.01.17	32.33
13:40:00	09.01.17	31.11
13:50:00	09.01.17	31.19
14:00:00	09.01.17	31.28
14:10:00	09.01.17	31.36
14:20:00	09.01.17	31.76
14:30:00	09.01.17	31.68
14:40:00	09.01.17	31.19
14:50:00	09.01.17	31.19
15:00:00	09.01.17	29.81
15:10:00	09.01.17	30.54
15:20:00	09.01.17	31.19
15:30:00	09.01.17	31.19
15:40:00	09.01.17	31.28
15:50:00	09.01.17	31.68
16:00:00	09.01.17	32.09
16:10:00	09.01.17	32.9
16:20:00	09.01.17	34.04
16:30:00	09.01.17	36.16
16:40:00	09.01.17	37.62
16:50:00	09.01.17	38.93
17:00:00	09.01.17	42.51
17:10:00	09.01.17	45.76
17:20:00	09.01.17	47.39
17:30:00	09.01.17	49.18
17:40:00	09.01.17	51.62
17:50:00	09.01.17	53.47
18:00:00	09.01.17	54.63
18:10:00	09.01.17	55.48
18:20:00	09.01.17	55.94
18:30:00	09.01.17	55.33
18:40:00	09.01.17	55.63
18:50:00	09.01.17	57.25
19:00:00	09.01.17	57.64
19:10:00	09.01.17	55.94
19:20:00	09.01.17	57.18
19:30:00	09.01.17	59.26
19:40:00	09.01.17	60.11
19:50:00	09.01.17	62.27
20:00:00	09.01.17	63.05
20:10:00	09.01.17	63.2
20:20:00	09.01.17	62.43
20:30:00	09.01.17	61.89
20:40:00	09.01.17	63.28
20:50:00	09.01.17	63.66
21:00:00	09.01.17	62.58
21:10:00	09.01.17	62.2
21:20:00	09.01.17	61.66
21:30:00	09.01.17	61.58
21:40:00	09.01.17	60.96
21:50:00	09.01.17	61.5
22:00:00	09.01.17	62.74
22:10:00	09.01.17	64.59
22:20:00	09.01.17	65.67
22:30:00	09.01.17	63.66
22:40:00	09.01.17	63.12
22:50:00	09.01.17	63.35
23:00:00	09.01.17	64.82
23:10:00	09.01.17	65.98
23:20:00	09.01.17	67.99
23:30:00	09.01.17	73.08
23:40:00	09.01.17	78.18
23:50:00	09.01.17	80.73
00:00:00	10.01.17	82.42
00:10:00	10.01.17	83.66
00:20:00	10.01.17	84.51
00:30:00	10.01.17	85.51
00:40:00	10.01.17	86.44
00:50:00	10.01.17	87.13
01:00:00	10.01.17	87.83
01:10:00	10.01.17	88.68
01:20:00	10.01.17	88.21
01:30:00	10.01.17	87.52
01:40:00	10.01.17	85.98
01:50:00	10.01.17	83.43
02:00:00	10.01.17	80.96
02:10:00	10.01.17	79.1
02:20:00	10.01.17	79.03
02:30:00	10.01.17	78.87
02:40:00	10.01.17	80.42
02:50:00	10.01.17	81.03
03:00:00	10.01.17	82.35
03:10:00	10.01.17	83.43
03:20:00	10.01.17	84.74
03:30:00	10.01.17	86.36
03:40:00	10.01.17	87.13
03:50:00	10.01.17	87.91
04:00:00	10.01.17	88.45
04:10:00	10.01.17	88.75
04:20:00	10.01.17	88.99
04:30:00	10.01.17	88.68
04:40:00	10.01.17	88.91
04:50:00	10.01.17	88.21
05:00:00	10.01.17	87.98
05:10:00	10.01.17	88.06
05:20:00	10.01.17	88.21
05:30:00	10.01.17	87.83
05:40:00	10.01.17	87.13
05:50:00	10.01.17	87.21
06:00:00	10.01.17	86.98
06:10:00	10.01.17	87.52
06:20:00	10.01.17	88.99
06:30:00	10.01.17	89.06
06:40:00	10.01.17	88.99
06:50:00	10.01.17	88.75
07:00:00	10.01.17	89.22
07:10:00	10.01.17	88.75
07:20:00	10.01.17	88.75
07:30:00	10.01.17	84.97
07:40:00	10.01.17	77.79
07:50:00	10.01.17	68.99
08:00:00	10.01.17	64.2
08:10:00	10.01.17	62.12
08:20:00	10.01.17	60.19
08:30:00	10.01.17	58.49
08:40:00	10.01.17	56.56
08:50:00	10.01.17	54.71
09:00:00	10.01.17	53.39
09:10:00	10.01.17	51.77
09:20:00	10.01.17	51.31
09:30:00	10.01.17	48.29
09:40:00	10.01.17	47.88
09:50:00	10.01.17	45.44
10:00:00	10.01.17	44.54
10:10:00	10.01.17	41.12
10:20:00	10.01.17	42.59
10:30:00	10.01.17	39.33
10:40:00	10.01.17	39.41
10:50:00	10.01.17	40.39
11:00:00	10.01.17	42.1
11:10:00	10.01.17	40.8
11:20:00	10.01.17	40.72
11:30:00	10.01.17	39.25
11:40:00	10.01.17	39.33
11:50:00	10.01.17	37.54
12:00:00	10.01.17	37.7
12:10:00	10.01.17	35.91
12:20:00	10.01.17	34.2
12:30:00	10.01.17	36.08
12:40:00	10.01.17	36.97
12:50:00	10.01.17	34.86
13:00:00	10.01.17	34.45
13:10:00	10.01.17	35.02
13:20:00	10.01.17	35.51
13:30:00	10.01.17	35.43
13:40:00	10.01.17	35.59
13:50:00	10.01.17	36.08
14:00:00	10.01.17	36
14:10:00	10.01.17	34.45
14:20:00	10.01.17	34.94
14:30:00	10.01.17	36
14:40:00	10.01.17	36
14:50:00	10.01.17	37.87
15:00:00	10.01.17	36.57
15:10:00	10.01.17	36.4
15:20:00	10.01.17	38.19
15:30:00	10.01.17	38.36
15:40:00	10.01.17	38.27
15:50:00	10.01.17	39.17
16:00:00	10.01.17	40.39
16:10:00	10.01.17	42.26
16:20:00	10.01.17	43.32
16:30:00	10.01.17	44.13
16:40:00	10.01.17	44.87
16:50:00	10.01.17	45.19
17:00:00	10.01.17	46.5
17:10:00	10.01.17	46.58
17:20:00	10.01.17	47.72
17:30:00	10.01.17	48.77
17:40:00	10.01.17	51.85
17:50:00	10.01.17	57.02
18:00:00	10.01.17	58.03
18:10:00	10.01.17	57.64
18:20:00	10.01.17	57.8
18:30:00	10.01.17	60.11
18:40:00	10.01.17	61.27
18:50:00	10.01.17	62.12
19:00:00	10.01.17	63.43
19:10:00	10.01.17	63.28
19:20:00	10.01.17	64.67
19:30:00	10.01.17	65.28
19:40:00	10.01.17	66.75
19:50:00	10.01.17	67.83
20:00:00	10.01.17	65.83
20:10:00	10.01.17	63.97
20:20:00	10.01.17	65.83
20:30:00	10.01.17	67.83
20:40:00	10.01.17	69.38
20:50:00	10.01.17	71.31
21:00:00	10.01.17	72.54
21:10:00	10.01.17	73.16
21:20:00	10.01.17	72.62
21:30:00	10.01.17	73.08
21:40:00	10.01.17	73
21:50:00	10.01.17	72.85
22:00:00	10.01.17	72.16
22:10:00	10.01.17	71.38
22:20:00	10.01.17	71
22:30:00	10.01.17	72.31
22:40:00	10.01.17	73.47
22:50:00	10.01.17	74.39
23:00:00	10.01.17	75.48
23:10:00	10.01.17	74.55
23:20:00	10.01.17	73.08
23:30:00	10.01.17	72.39
23:40:00	10.01.17	71.69
23:50:00	10.01.17	72.85
00:00:00	11.01.17	73.16
00:10:00	11.01.17	73
00:20:00	11.01.17	73.85
00:30:00	11.01.17	74.93
00:40:00	11.01.17	75.48
00:50:00	11.01.17	76.63
01:00:00	11.01.17	77.71
01:10:00	11.01.17	79.49
01:20:00	11.01.17	79.95
01:30:00	11.01.17	79.72
01:40:00	11.01.17	79.95
01:50:00	11.01.17	80.03
02:00:00	11.01.17	79.57
02:10:00	11.01.17	79.8
02:20:00	11.01.17	80.42
02:30:00	11.01.17	80.57
02:40:00	11.01.17	80.96
02:50:00	11.01.17	81.65
03:00:00	11.01.17	82.5
03:10:00	11.01.17	83.04
03:20:00	11.01.17	82.66
03:30:00	11.01.17	81.96
03:40:00	11.01.17	82.04
03:50:00	11.01.17	82.04
04:00:00	11.01.17	82.42
04:10:00	11.01.17	83.27
04:20:00	11.01.17	81.03
04:30:00	11.01.17	78.87
04:40:00	11.01.17	78.02
04:50:00	11.01.17	78.49
05:00:00	11.01.17	80.49
05:10:00	11.01.17	81.96
05:20:00	11.01.17	83.27
05:30:00	11.01.17	82.04
05:40:00	11.01.17	83.74
05:50:00	11.01.17	84.43
06:00:00	11.01.17	84.35
06:10:00	11.01.17	84.28
06:20:00	11.01.17	83.58
06:30:00	11.01.17	83.66
06:40:00	11.01.17	83.66
06:50:00	11.01.17	83.89
07:00:00	11.01.17	84.28
07:10:00	11.01.17	83.74
07:20:00	11.01.17	81.42
07:30:00	11.01.17	77.71
07:40:00	11.01.17	74.39
07:50:00	11.01.17	72.62
08:00:00	11.01.17	69.84
08:10:00	11.01.17	66.29
08:20:00	11.01.17	63.58
08:30:00	11.01.17	61.42
08:40:00	11.01.17	59.42
08:50:00	11.01.17	58.1
09:00:00	11.01.17	57.1
09:10:00	11.01.17	55.09
09:20:00	11.01.17	53.24
09:30:00	11.01.17	52.93
09:40:00	11.01.17	51.23
09:50:00	11.01.17	49.26
10:00:00	11.01.17	46.98
10:10:00	11.01.17	45.52
10:20:00	11.01.17	44.54
10:30:00	11.01.17	44.95
10:40:00	11.01.17	42.26
10:50:00	11.01.17	41.2
11:00:00	11.01.17	42.75
11:10:00	11.01.17	40.96
11:20:00	11.01.17	41.86
11:30:00	11.01.17	40.31
11:40:00	11.01.17	40.96
11:50:00	11.01.17	37.3
12:00:00	11.01.17	38.36
12:10:00	11.01.17	37.54
12:20:00	11.01.17	37.3
12:30:00	11.01.17	37.95
12:40:00	11.01.17	38.84
12:50:00	11.01.17	38.11
13:00:00	11.01.17	37.46
13:10:00	11.01.17	37.46
13:20:00	11.01.17	37.05
13:30:00	11.01.17	38.84
13:40:00	11.01.17	39.33
13:50:00	11.01.17	39.09
14:00:00	11.01.17	40.47
14:10:00	11.01.17	40.15
14:20:00	11.01.17	37.38
14:30:00	11.01.17	39.09
14:40:00	11.01.17	37.38
14:50:00	11.01.17	35.59
15:00:00	11.01.17	36.32
15:10:00	11.01.17	35.83
15:20:00	11.01.17	36.48
15:30:00	11.01.17	37.38
15:40:00	11.01.17	39.25
15:50:00	11.01.17	39.25
16:00:00	11.01.17	38.52
16:10:00	11.01.17	40.15
16:20:00	11.01.17	39.74
16:30:00	11.01.17	41.12
16:40:00	11.01.17	43
16:50:00	11.01.17	45.44
17:00:00	11.01.17	49.02
17:10:00	11.01.17	53.78
17:20:00	11.01.17	56.87
17:30:00	11.01.17	59.11
17:40:00	11.01.17	58.95
17:50:00	11.01.17	59.26
18:00:00	11.01.17	60.26
18:10:00	11.01.17	60.5
18:20:00	11.01.17	59.65
18:30:00	11.01.17	60.11
18:40:00	11.01.17	59.73
18:50:00	11.01.17	59.8
19:00:00	11.01.17	62.12
19:10:00	11.01.17	63.05
19:20:00	11.01.17	63.05
19:30:00	11.01.17	64.36
19:40:00	11.01.17	65.36
19:50:00	11.01.17	67.37
20:00:00	11.01.17	68.6
20:10:00	11.01.17	68.68
20:20:00	11.01.17	68.91
20:30:00	11.01.17	69.07
20:40:00	11.01.17	69.84
20:50:00	11.01.17	69.99
21:00:00	11.01.17	68.06
21:10:00	11.01.17	66.67
21:20:00	11.01.17	67.06
21:30:00	11.01.17	68.53
21:40:00	11.01.17	69.76
21:50:00	11.01.17	70.53
22:00:00	11.01.17	71.46
22:10:00	11.01.17	72.16
22:20:00	11.01.17	73.16
22:30:00	11.01.17	73.78
22:40:00	11.01.17	73.62
22:50:00	11.01.17	74.16
23:00:00	11.01.17	75.09
23:10:00	11.01.17	75.63
23:20:00	11.01.17	76.48
23:30:00	11.01.17	74.47
23:40:00	11.01.17	68.22
23:50:00	11.01.17	60.34
00:00:00	12.01.17	57.64
00:10:00	12.01.17	57.02
00:20:00	12.01.17	60.11
00:30:00	12.01.17	60.34
00:40:00	12.01.17	62.2
00:50:00	12.01.17	62.58
01:00:00	12.01.17	62.04
01:10:00	12.01.17	61.96
01:20:00	12.01.17	62.35
01:30:00	12.01.17	59.18
01:40:00	12.01.17	58.26
01:50:00	12.01.17	60.03
02:00:00	12.01.17	58.64
02:10:00	12.01.17	57.49
02:20:00	12.01.17	57.25
02:30:00	12.01.17	57.41
02:40:00	12.01.17	58.57
02:50:00	12.01.17	58.64
03:00:00	12.01.17	57.72
03:10:00	12.01.17	57.1
03:20:00	12.01.17	55.63
03:30:00	12.01.17	53.86
03:40:00	12.01.17	53.24
03:50:00	12.01.17	53.01
04:00:00	12.01.17	53.24
04:10:00	12.01.17	53.47
04:20:00	12.01.17	53.78
04:30:00	12.01.17	54.48
04:40:00	12.01.17	55.56
04:50:00	12.01.17	55.63
05:00:00	12.01.17	57.02
05:10:00	12.01.17	58.03
05:20:00	12.01.17	56.87
05:30:00	12.01.17	56.87
05:40:00	12.01.17	57.02
05:50:00	12.01.17	57.41
06:00:00	12.01.17	58.33
06:10:00	12.01.17	60.11
06:20:00	12.01.17	59.34
06:30:00	12.01.17	59.8
06:40:00	12.01.17	60.65
06:50:00	12.01.17	60.42
07:00:00	12.01.17	59.96
07:10:00	12.01.17	60.11
07:20:00	12.01.17	58.26
07:30:00	12.01.17	55.4
07:40:00	12.01.17	53.47
07:50:00	12.01.17	51.93
08:00:00	12.01.17	51.39
08:10:00	12.01.17	51.31
08:20:00	12.01.17	51.08
08:30:00	12.01.17	50.15
08:40:00	12.01.17	49.1
08:50:00	12.01.17	48.94
09:00:00	12.01.17	46.09
09:10:00	12.01.17	46.9
09:20:00	12.01.17	45.44
09:30:00	12.01.17	45.19
09:40:00	12.01.17	44.54
09:50:00	12.01.17	43.73
10:00:00	12.01.17	42.1
10:10:00	12.01.17	41.61
10:20:00	12.01.17	39.33
10:30:00	12.01.17	38.68
10:40:00	12.01.17	38.19
10:50:00	12.01.17	37.22
11:00:00	12.01.17	37.38
11:10:00	12.01.17	37.22
11:20:00	12.01.17	36.48
11:30:00	12.01.17	36.24
11:40:00	12.01.17	34.94
11:50:00	12.01.17	35.43
12:00:00	12.01.17	35.1
12:10:00	12.01.17	33.64
12:20:00	12.01.17	32.17
12:30:00	12.01.17	32.82
12:40:00	12.01.17	31.6
12:50:00	12.01.17	29.16
13:00:00	12.01.17	29.73
13:10:00	12.01.17	29.16
13:20:00	12.01.17	27.04
13:30:00	12.01.17	27.61
13:40:00	12.01.17	26.47
13:50:00	12.01.17	25.82
14:00:00	12.01.17	24.68
14:10:00	12.01.17	26.23
14:20:00	12.01.17	25.58
14:30:00	12.01.17	26.64
14:40:00	12.01.17	27.37
14:50:00	12.01.17	25.82
15:00:00	12.01.17	25.66
15:10:00	12.01.17	24.84
15:20:00	12.01.17	26.07
15:30:00	12.01.17	27.29
15:40:00	12.01.17	31.44
15:50:00	12.01.17	33.96
16:00:00	12.01.17	35.43
16:10:00	12.01.17	36.16
15:00:00	15.01.17	49.75
15:10:00	15.01.17	49.43
15:20:00	15.01.17	51.16
15:30:00	15.01.17	46.41
15:40:00	15.01.17	48.86
15:50:00	15.01.17	50.61
16:00:00	15.01.17	51.31
16:10:00	15.01.17	53.08
16:20:00	15.01.17	53.32
16:30:00	15.01.17	53.63
16:40:00	15.01.17	55.86
16:50:00	15.01.17	59.42
17:00:00	15.01.17	60.88
17:10:00	15.01.17	63.82
17:20:00	15.01.17	66.6
17:30:00	15.01.17	69.3
17:40:00	15.01.17	72.54
17:50:00	15.01.17	74.86
18:00:00	15.01.17	76.48
18:10:00	15.01.17	77.41
18:20:00	15.01.17	78.18
18:30:00	15.01.17	79.57
18:40:00	15.01.17	80.11
18:50:00	15.01.17	81.03
19:00:00	15.01.17	80.34
19:10:00	15.01.17	79.03
19:20:00	15.01.17	78.8
19:30:00	15.01.17	78.72
19:40:00	15.01.17	77.48
19:50:00	15.01.17	76.86
20:00:00	15.01.17	77.17
20:10:00	15.01.17	74.32
20:20:00	15.01.17	69.14
20:30:00	15.01.17	68.22
20:40:00	15.01.17	69.22
20:50:00	15.01.17	70.53
21:00:00	15.01.17	72.31
21:10:00	15.01.17	72.62
21:20:00	15.01.17	73.78
21:30:00	15.01.17	76.17
21:40:00	15.01.17	78.25
21:50:00	15.01.17	78.72
22:00:00	15.01.17	79.1
22:10:00	15.01.17	79.72
22:20:00	15.01.17	79.8
22:30:00	15.01.17	81.42
22:40:00	15.01.17	80.88
22:50:00	15.01.17	79.1
23:00:00	15.01.17	79.1
23:10:00	15.01.17	79.8
23:20:00	15.01.17	80.34
23:30:00	15.01.17	80.34
23:40:00	15.01.17	79.88
23:50:00	15.01.17	79.57
00:00:00	16.01.17	78.95
00:10:00	16.01.17	80.18
00:20:00	16.01.17	82.5
00:30:00	16.01.17	83.74
00:40:00	16.01.17	84.12
00:50:00	16.01.17	84.74
01:00:00	16.01.17	85.9
01:10:00	16.01.17	86.98
01:20:00	16.01.17	87.29
01:30:00	16.01.17	87.52
01:40:00	16.01.17	86.83
01:50:00	16.01.17	86.98
02:00:00	16.01.17	87.36
02:10:00	16.01.17	88.06
02:20:00	16.01.17	88.14
02:30:00	16.01.17	88.14
02:40:00	16.01.17	89.14
02:50:00	16.01.17	89.22
03:00:00	16.01.17	89.22
03:10:00	16.01.17	90.3
03:20:00	16.01.17	90.3
03:30:00	16.01.17	90.84
03:40:00	16.01.17	90.53
03:50:00	16.01.17	90.14
04:00:00	16.01.17	88.68
04:10:00	16.01.17	88.21
04:20:00	16.01.17	87.91
04:30:00	16.01.17	87.75
04:40:00	16.01.17	87.44
04:50:00	16.01.17	87.83
05:00:00	16.01.17	88.45
05:10:00	16.01.17	88.91
05:20:00	16.01.17	89.53
05:30:00	16.01.17	90.07
05:40:00	16.01.17	90.68
05:50:00	16.01.17	91.61
06:00:00	16.01.17	92.08
06:10:00	16.01.17	92.23
06:20:00	16.01.17	91.69
06:30:00	16.01.17	90.61
06:40:00	16.01.17	89.68
06:50:00	16.01.17	88.68
07:00:00	16.01.17	87.98
07:10:00	16.01.17	87.6
07:20:00	16.01.17	85.9
07:30:00	16.01.17	82.81
07:40:00	16.01.17	78.18
07:50:00	16.01.17	77.79
08:00:00	16.01.17	72.46
08:10:00	16.01.17	71.31
08:20:00	16.01.17	69.68
08:30:00	16.01.17	66.52
08:40:00	16.01.17	66.6
08:50:00	16.01.17	65.05
09:00:00	16.01.17	62.5
09:10:00	16.01.17	60.26
09:20:00	16.01.17	58.8
09:30:00	16.01.17	56.41
09:40:00	16.01.17	54.09
09:50:00	16.01.17	53.63
10:00:00	16.01.17	53.24
10:10:00	16.01.17	54.55
10:20:00	16.01.17	51.93
10:30:00	16.01.17	52.16
10:40:00	16.01.17	52.93
10:50:00	16.01.17	50.85
11:00:00	16.01.17	48.45
11:10:00	16.01.17	48.2
11:20:00	16.01.17	47.88
11:30:00	16.01.17	46.25
11:40:00	16.01.17	48.12
11:50:00	16.01.17	46.58
12:00:00	16.01.17	48.29
12:10:00	16.01.17	47.31
12:20:00	16.01.17	48.29
12:30:00	16.01.17	49.51
12:40:00	16.01.17	48.37
12:50:00	16.01.17	48.12
13:00:00	16.01.17	47.55
13:10:00	16.01.17	46.58
13:20:00	16.01.17	44.95
13:30:00	16.01.17	46.98
13:40:00	16.01.17	45.36
13:50:00	16.01.17	47.15
14:00:00	16.01.17	48.77
14:10:00	16.01.17	49.59
14:20:00	16.01.17	47.47
14:30:00	16.01.17	46.66
14:40:00	16.01.17	45.19
14:50:00	16.01.17	45.84
15:00:00	16.01.17	46.74
15:10:00	16.01.17	47.39
15:20:00	16.01.17	47.72
15:30:00	16.01.17	50.85
15:40:00	16.01.17	51
15:50:00	16.01.17	50
16:00:00	16.01.17	51
16:10:00	16.01.17	53.63
16:20:00	16.01.17	55.4
16:30:00	16.01.17	56.79
16:40:00	16.01.17	58.03
16:50:00	16.01.17	59.8
17:00:00	16.01.17	60.5
17:10:00	16.01.17	60.81
17:20:00	16.01.17	61.5
17:30:00	16.01.17	61.89
17:40:00	16.01.17	62.12
17:50:00	16.01.17	63.12
18:00:00	16.01.17	63.28
18:10:00	16.01.17	62.97
18:20:00	16.01.17	62.89
18:30:00	16.01.17	62.97
18:40:00	16.01.17	63.51
18:50:00	16.01.17	62.74
19:00:00	16.01.17	62.35
19:10:00	16.01.17	63.35
19:20:00	16.01.17	63.66
19:30:00	16.01.17	64.59
19:40:00	16.01.17	64.2
19:50:00	16.01.17	63.89
20:00:00	16.01.17	64.67
20:10:00	16.01.17	62.97
20:20:00	16.01.17	63.05
20:30:00	16.01.17	63.35
20:40:00	16.01.17	63.97
20:50:00	16.01.17	63.97
21:00:00	16.01.17	63.58
21:10:00	16.01.17	64.28
21:20:00	16.01.17	65.67
21:30:00	16.01.17	66.52
21:40:00	16.01.17	67.21
21:50:00	16.01.17	67.68
22:00:00	16.01.17	68.06
22:10:00	16.01.17	68.99
22:20:00	16.01.17	69.53
22:30:00	16.01.17	70.61
22:40:00	16.01.17	71.46
22:50:00	16.01.17	72.7
23:00:00	16.01.17	72.85
23:10:00	16.01.17	73.31
23:20:00	16.01.17	73.47
23:30:00	16.01.17	73.55
23:40:00	16.01.17	72.77
23:50:00	16.01.17	72.08
00:00:00	17.01.17	71.38
00:10:00	17.01.17	71.69
00:20:00	17.01.17	71.61
00:30:00	17.01.17	71.46
00:40:00	17.01.17	71.31
00:50:00	17.01.17	71.92
01:00:00	17.01.17	70.76
01:10:00	17.01.17	71.31
01:20:00	17.01.17	72.54
01:30:00	17.01.17	71.38
01:40:00	17.01.17	70.69
01:50:00	17.01.17	71.31
02:00:00	17.01.17	71.69
02:10:00	17.01.17	72.23
02:20:00	17.01.17	72.31
02:30:00	17.01.17	72.62
02:40:00	17.01.17	73.24
02:50:00	17.01.17	73.47
03:00:00	17.01.17	73.16
03:10:00	17.01.17	71.31
03:20:00	17.01.17	69.3
03:30:00	17.01.17	67.29
03:40:00	17.01.17	66.36
03:50:00	17.01.17	66.06
04:00:00	17.01.17	65.75
04:10:00	17.01.17	66.13
04:20:00	17.01.17	67.29
04:30:00	17.01.17	67.91
04:40:00	17.01.17	67.99
04:50:00	17.01.17	67.06
05:00:00	17.01.17	67.06
05:10:00	17.01.17	65.59
05:20:00	17.01.17	64.36
05:30:00	17.01.17	64.28
05:40:00	17.01.17	64.82
05:50:00	17.01.17	66.75
06:00:00	17.01.17	67.52
06:10:00	17.01.17	68.76
06:20:00	17.01.17	69.76
06:30:00	17.01.17	69.07
06:40:00	17.01.17	68.99
06:50:00	17.01.17	68.45
07:00:00	17.01.17	67.52
07:10:00	17.01.17	66.06
07:20:00	17.01.17	65.05
07:30:00	17.01.17	64.67
07:40:00	17.01.17	63.82
07:50:00	17.01.17	63.43
08:00:00	17.01.17	63.12
08:10:00	17.01.17	62.81
08:20:00	17.01.17	60.88
08:30:00	17.01.17	58.1
08:40:00	17.01.17	56.1
08:50:00	17.01.17	55.33
09:00:00	17.01.17	55.17
09:10:00	17.01.17	54.86
09:20:00	17.01.17	55.02
09:30:00	17.01.17	52.7
09:40:00	17.01.17	49.75
09:50:00	17.01.17	49.02
10:00:00	17.01.17	47.8
10:10:00	17.01.17	47.23
10:20:00	17.01.17	47.15
10:30:00	17.01.17	46.09
10:40:00	17.01.17	45.11
10:50:00	17.01.17	44.7
11:00:00	17.01.17	43.81
11:10:00	17.01.17	42.34
11:20:00	17.01.17	42.67
11:30:00	17.01.17	40.15
11:40:00	17.01.17	40.07
11:50:00	17.01.17	40.31
12:00:00	17.01.17	36.65
12:10:00	17.01.17	37.79
12:20:00	17.01.17	37.95
12:30:00	17.01.17	39.82
12:40:00	17.01.17	36.57
12:50:00	17.01.17	39.17
13:00:00	17.01.17	39.17
13:10:00	17.01.17	40.47
13:20:00	17.01.17	40.39
13:30:00	17.01.17	40.8
13:40:00	17.01.17	41.04
13:50:00	17.01.17	39.82
14:00:00	17.01.17	42.02
14:10:00	17.01.17	40.23
14:20:00	17.01.17	39.25
14:30:00	17.01.17	38.36
14:40:00	17.01.17	38.19
14:50:00	17.01.17	38.03
15:00:00	17.01.17	38.84
15:10:00	17.01.17	39.82
15:20:00	17.01.17	39.82
15:30:00	17.01.17	40.39
15:40:00	17.01.17	41.86
15:50:00	17.01.17	44.13
16:00:00	17.01.17	45.93
16:10:00	17.01.17	47.63
16:20:00	17.01.17	47.15
16:30:00	17.01.17	48.45
16:40:00	17.01.17	50.46
16:50:00	17.01.17	54.94
17:00:00	17.01.17	56.64
17:10:00	17.01.17	57.72
17:20:00	17.01.17	59.26
17:30:00	17.01.17	60.19
17:40:00	17.01.17	58.57
17:50:00	17.01.17	57.87
18:00:00	17.01.17	59.26
18:10:00	17.01.17	61.42
18:20:00	17.01.17	63.58
18:30:00	17.01.17	65.51
18:40:00	17.01.17	68.14
18:50:00	17.01.17	69.22
19:00:00	17.01.17	69.38
19:10:00	17.01.17	69.76
19:20:00	17.01.17	69.14
19:30:00	17.01.17	68.99
19:40:00	17.01.17	69.84
19:50:00	17.01.17	69.14
20:00:00	17.01.17	69.84
[truncated: 45,014 more rows]
