# Supplementary material for: Environmental data set for the design and analysis of the Photovoltaic system in the Jordan Valley
Source: Data Brief. 2020 Jun 2;31:105794. doi: 10.1016/j.dib.2020.105794 (PMC7298412; doi:10.1016/j.dib.2020.105794)
Supplement: Supplementary file 1 [file mmc1.zip › Data Sets/2017 Wind Speed.xlsx]

## Sheet: Sheet1
Time	Date	Average Wind Speed (m/s)
00:00:00	01.01.17	4.65
00:10:00	01.01.17	0
00:20:00	01.01.17	0
00:30:00	01.01.17	0
00:40:00	01.01.17	0
00:50:00	01.01.17	0
01:00:00	01.01.17	0
01:10:00	01.01.17	0
01:20:00	01.01.17	0
01:30:00	01.01.17	2.75
01:40:00	01.01.17	0
01:50:00	01.01.17	0
02:00:00	01.01.17	0
02:10:00	01.01.17	0
02:20:00	01.01.17	2.21
02:30:00	01.01.17	0
02:40:00	01.01.17	0
02:50:00	01.01.17	0
03:00:00	01.01.17	0
03:10:00	01.01.17	0
03:20:00	01.01.17	0
03:30:00	01.01.17	0
03:40:00	01.01.17	0
03:50:00	01.01.17	0
04:00:00	01.01.17	0
04:10:00	01.01.17	0
04:20:00	01.01.17	0
04:30:00	01.01.17	0
04:40:00	01.01.17	0
04:50:00	01.01.17	0
05:00:00	01.01.17	0
05:10:00	01.01.17	0
05:20:00	01.01.17	0
05:30:00	01.01.17	0
05:40:00	01.01.17	0
05:50:00	01.01.17	0
06:00:00	01.01.17	0
06:10:00	01.01.17	0
06:20:00	01.01.17	0
06:30:00	01.01.17	0
06:40:00	01.01.17	0
06:50:00	01.01.17	0
07:00:00	01.01.17	0
07:10:00	01.01.17	0
07:20:00	01.01.17	0
07:30:00	01.01.17	0
07:40:00	01.01.17	0
07:50:00	01.01.17	0
08:00:00	01.01.17	0
08:10:00	01.01.17	0
08:20:00	01.01.17	0
08:30:00	01.01.17	0
08:40:00	01.01.17	0
08:50:00	01.01.17	0
09:00:00	01.01.17	3.08
09:10:00	01.01.17	0
09:20:00	01.01.17	0
09:30:00	01.01.17	0
09:40:00	01.01.17	0
09:50:00	01.01.17	0
10:00:00	01.01.17	0
10:10:00	01.01.17	0
10:20:00	01.01.17	0
10:30:00	01.01.17	0
10:40:00	01.01.17	0
10:50:00	01.01.17	3.27
11:00:00	01.01.17	0
11:10:00	01.01.17	0
11:20:00	01.01.17	5.3
11:30:00	01.01.17	0
11:40:00	01.01.17	2.79
11:50:00	01.01.17	4.19
12:00:00	01.01.17	3.7
12:10:00	01.01.17	2.7
12:20:00	01.01.17	2.81
12:30:00	01.01.17	2.78
12:40:00	01.01.17	2.42
12:50:00	01.01.17	2.88
13:00:00	01.01.17	2.29
13:10:00	01.01.17	4.04
13:20:00	01.01.17	4.6
13:30:00	01.01.17	5.62
13:40:00	01.01.17	3.63
13:50:00	01.01.17	9.35
14:00:00	01.01.17	3.38
14:10:00	01.01.17	2.52
14:20:00	01.01.17	3.83
14:30:00	01.01.17	3.62
14:40:00	01.01.17	2.36
14:50:00	01.01.17	5.48
15:00:00	01.01.17	3.14
15:10:00	01.01.17	3.45
15:20:00	01.01.17	5.81
15:30:00	01.01.17	0
15:40:00	01.01.17	3.75
15:50:00	01.01.17	3.66
16:00:00	01.01.17	5.74
16:10:00	01.01.17	0
16:20:00	01.01.17	0
16:30:00	01.01.17	0
16:40:00	01.01.17	0
16:50:00	01.01.17	4.76
17:00:00	01.01.17	0
17:10:00	01.01.17	0
17:20:00	01.01.17	0
17:30:00	01.01.17	0
17:40:00	01.01.17	0
17:50:00	01.01.17	4.42
18:00:00	01.01.17	2.41
18:10:00	01.01.17	4.9
18:20:00	01.01.17	2.14
18:30:00	01.01.17	4.02
18:40:00	01.01.17	4.42
18:50:00	01.01.17	3.67
19:00:00	01.01.17	0
19:10:00	01.01.17	0
19:20:00	01.01.17	0
19:30:00	01.01.17	0
19:40:00	01.01.17	0
19:50:00	01.01.17	0
20:00:00	01.01.17	0
20:10:00	01.01.17	0
20:20:00	01.01.17	0
20:30:00	01.01.17	0
20:40:00	01.01.17	0
20:50:00	01.01.17	0
21:00:00	01.01.17	0
21:10:00	01.01.17	0
21:20:00	01.01.17	0
21:30:00	01.01.17	0
21:40:00	01.01.17	0
21:50:00	01.01.17	0
22:00:00	01.01.17	0
22:10:00	01.01.17	0
22:20:00	01.01.17	0
22:30:00	01.01.17	0
22:40:00	01.01.17	0
22:50:00	01.01.17	0
23:00:00	01.01.17	0
23:10:00	01.01.17	0
23:20:00	01.01.17	0
23:30:00	01.01.17	0
23:40:00	01.01.17	0
23:50:00	01.01.17	0
00:00:00	02.01.17	0
00:10:00	02.01.17	0
00:20:00	02.01.17	0
00:30:00	02.01.17	0
00:40:00	02.01.17	0
00:50:00	02.01.17	0
01:00:00	02.01.17	0
01:10:00	02.01.17	0
01:20:00	02.01.17	0
01:30:00	02.01.17	0
01:40:00	02.01.17	0
01:50:00	02.01.17	0
02:00:00	02.01.17	0
02:10:00	02.01.17	0
02:20:00	02.01.17	0
02:30:00	02.01.17	3.69
02:40:00	02.01.17	3.65
02:50:00	02.01.17	0
03:00:00	02.01.17	0
03:10:00	02.01.17	0
03:20:00	02.01.17	0
03:30:00	02.01.17	0
03:40:00	02.01.17	0
03:50:00	02.01.17	0
04:00:00	02.01.17	0
04:10:00	02.01.17	0
04:20:00	02.01.17	0
04:30:00	02.01.17	0
04:40:00	02.01.17	0
04:50:00	02.01.17	0
05:00:00	02.01.17	0
05:10:00	02.01.17	0
05:20:00	02.01.17	0
05:30:00	02.01.17	0
05:40:00	02.01.17	0
05:50:00	02.01.17	0
06:00:00	02.01.17	0
06:10:00	02.01.17	0
06:20:00	02.01.17	0
06:30:00	02.01.17	0
06:40:00	02.01.17	0
06:50:00	02.01.17	0
07:00:00	02.01.17	0
07:10:00	02.01.17	0
07:20:00	02.01.17	0
07:30:00	02.01.17	0
07:40:00	02.01.17	0
07:50:00	02.01.17	0
08:00:00	02.01.17	0
08:10:00	02.01.17	0
08:20:00	02.01.17	0
08:30:00	02.01.17	0
08:40:00	02.01.17	0
08:50:00	02.01.17	0
09:00:00	02.01.17	0
09:10:00	02.01.17	0
09:20:00	02.01.17	0
09:30:00	02.01.17	0
09:40:00	02.01.17	0
09:50:00	02.01.17	0
10:00:00	02.01.17	10.63
10:10:00	02.01.17	4.82
10:20:00	02.01.17	4.74
10:30:00	02.01.17	6.69
10:40:00	02.01.17	9.42
10:50:00	02.01.17	7.94
11:00:00	02.01.17	8.61
11:10:00	02.01.17	6.75
11:20:00	02.01.17	7.61
11:30:00	02.01.17	8.61
11:40:00	02.01.17	8.17
11:50:00	02.01.17	11.79
12:00:00	02.01.17	8.12
12:10:00	02.01.17	5.53
12:20:00	02.01.17	5.86
12:30:00	02.01.17	6.89
12:40:00	02.01.17	9
12:50:00	02.01.17	9.04
13:00:00	02.01.17	16.59
13:10:00	02.01.17	16.08
13:20:00	02.01.17	6.88
13:30:00	02.01.17	10.36
13:40:00	02.01.17	10.99
13:50:00	02.01.17	10.72
14:00:00	02.01.17	9.15
14:10:00	02.01.17	8.82
14:20:00	02.01.17	11.19
14:30:00	02.01.17	13.01
14:40:00	02.01.17	6.97
14:50:00	02.01.17	6.35
15:00:00	02.01.17	10.6
15:10:00	02.01.17	10.13
15:20:00	02.01.17	6.97
15:30:00	02.01.17	8.66
15:40:00	02.01.17	7.39
15:50:00	02.01.17	7.79
16:00:00	02.01.17	6.81
16:10:00	02.01.17	4.89
16:20:00	02.01.17	5.21
16:30:00	02.01.17	6.3
16:40:00	02.01.17	5.18
16:50:00	02.01.17	3.46
17:00:00	02.01.17	2.73
17:10:00	02.01.17	0
17:20:00	02.01.17	0
17:30:00	02.01.17	0
17:40:00	02.01.17	0
17:50:00	02.01.17	0
18:00:00	02.01.17	0
18:10:00	02.01.17	0
18:20:00	02.01.17	0
18:30:00	02.01.17	0
18:40:00	02.01.17	0
18:50:00	02.01.17	4.68
19:00:00	02.01.17	0
19:10:00	02.01.17	3
19:20:00	02.01.17	0
19:30:00	02.01.17	0
19:40:00	02.01.17	0
19:50:00	02.01.17	0
20:00:00	02.01.17	0
20:10:00	02.01.17	2.76
20:20:00	02.01.17	0
20:30:00	02.01.17	0
20:40:00	02.01.17	0
20:50:00	02.01.17	0
21:00:00	02.01.17	0
21:10:00	02.01.17	0
21:20:00	02.01.17	0
21:30:00	02.01.17	0
21:40:00	02.01.17	0
21:50:00	02.01.17	0
22:00:00	02.01.17	0
22:10:00	02.01.17	0
22:20:00	02.01.17	0
22:30:00	02.01.17	0
22:40:00	02.01.17	0
22:50:00	02.01.17	0
23:00:00	02.01.17	0
23:10:00	02.01.17	0
23:20:00	02.01.17	0
23:30:00	02.01.17	0
23:40:00	02.01.17	0
23:50:00	02.01.17	0
00:00:00	03.01.17	0
00:10:00	03.01.17	0
00:20:00	03.01.17	0
00:30:00	03.01.17	0
00:40:00	03.01.17	0
00:50:00	03.01.17	0
01:00:00	03.01.17	0
01:10:00	03.01.17	0
01:20:00	03.01.17	0
01:30:00	03.01.17	0
01:40:00	03.01.17	0
01:50:00	03.01.17	0
02:00:00	03.01.17	0
02:10:00	03.01.17	0
02:20:00	03.01.17	0
02:30:00	03.01.17	0
02:40:00	03.01.17	0
02:50:00	03.01.17	0
03:00:00	03.01.17	0
03:10:00	03.01.17	0
03:20:00	03.01.17	0
03:30:00	03.01.17	0
03:40:00	03.01.17	0
03:50:00	03.01.17	0
04:00:00	03.01.17	0
04:10:00	03.01.17	0
04:20:00	03.01.17	0
04:30:00	03.01.17	0
04:40:00	03.01.17	0
04:50:00	03.01.17	0
05:00:00	03.01.17	0
05:10:00	03.01.17	0
05:20:00	03.01.17	0
05:30:00	03.01.17	0
05:40:00	03.01.17	0
05:50:00	03.01.17	0
06:00:00	03.01.17	0
06:10:00	03.01.17	0
06:20:00	03.01.17	0
06:30:00	03.01.17	0
06:40:00	03.01.17	0
06:50:00	03.01.17	0
07:00:00	03.01.17	0
07:10:00	03.01.17	0
07:20:00	03.01.17	0
07:30:00	03.01.17	0
07:40:00	03.01.17	0
07:50:00	03.01.17	0
08:00:00	03.01.17	0
08:10:00	03.01.17	0
08:20:00	03.01.17	0
08:30:00	03.01.17	0
08:40:00	03.01.17	0
08:50:00	03.01.17	0
09:00:00	03.01.17	0
09:10:00	03.01.17	3.17
09:20:00	03.01.17	0
09:30:00	03.01.17	2.49
09:40:00	03.01.17	2.23
09:50:00	03.01.17	0
10:00:00	03.01.17	4.78
10:10:00	03.01.17	0
10:20:00	03.01.17	5.33
10:30:00	03.01.17	3.13
10:40:00	03.01.17	6.28
10:50:00	03.01.17	4.15
11:00:00	03.01.17	5.01
11:10:00	03.01.17	10.89
11:20:00	03.01.17	5.37
11:30:00	03.01.17	3.75
11:40:00	03.01.17	3.32
11:50:00	03.01.17	6.72
12:00:00	03.01.17	2.58
12:10:00	03.01.17	3.34
12:20:00	03.01.17	3.1
12:30:00	03.01.17	5.95
12:40:00	03.01.17	3.38
12:50:00	03.01.17	4.29
13:00:00	03.01.17	4.82
13:10:00	03.01.17	8.11
13:20:00	03.01.17	7.88
13:30:00	03.01.17	3.12
13:40:00	03.01.17	3.4
13:50:00	03.01.17	7.89
14:00:00	03.01.17	4.66
14:10:00	03.01.17	7.46
14:20:00	03.01.17	4.8
14:30:00	03.01.17	3.57
14:40:00	03.01.17	2.58
14:50:00	03.01.17	0
15:00:00	03.01.17	0
15:10:00	03.01.17	2.75
15:20:00	03.01.17	2.18
15:30:00	03.01.17	0
15:40:00	03.01.17	0
15:50:00	03.01.17	0
16:00:00	03.01.17	3.68
16:10:00	03.01.17	0
16:20:00	03.01.17	2.51
16:30:00	03.01.17	2.55
16:40:00	03.01.17	2.84
16:50:00	03.01.17	0
17:00:00	03.01.17	0
17:10:00	03.01.17	0
17:20:00	03.01.17	0
17:30:00	03.01.17	2.42
17:40:00	03.01.17	4.72
17:50:00	03.01.17	4.26
18:00:00	03.01.17	4.06
18:10:00	03.01.17	0
18:20:00	03.01.17	0
18:30:00	03.01.17	2.99
18:40:00	03.01.17	3.9
18:50:00	03.01.17	2.65
19:00:00	03.01.17	0
19:10:00	03.01.17	0
19:20:00	03.01.17	0
19:30:00	03.01.17	0
19:40:00	03.01.17	0
19:50:00	03.01.17	0
20:00:00	03.01.17	0
20:10:00	03.01.17	0
20:20:00	03.01.17	0
20:30:00	03.01.17	0
20:40:00	03.01.17	3.57
20:50:00	03.01.17	4.77
21:00:00	03.01.17	2.99
21:10:00	03.01.17	0
21:20:00	03.01.17	0
21:30:00	03.01.17	0
21:40:00	03.01.17	0
21:50:00	03.01.17	0
22:00:00	03.01.17	0
22:10:00	03.01.17	2.56
22:20:00	03.01.17	0
22:30:00	03.01.17	2.75
22:40:00	03.01.17	0
22:50:00	03.01.17	0
23:00:00	03.01.17	0
23:10:00	03.01.17	0
23:20:00	03.01.17	0
23:30:00	03.01.17	0
23:40:00	03.01.17	0
23:50:00	03.01.17	0
00:00:00	04.01.17	0
00:10:00	04.01.17	4.66
00:20:00	04.01.17	0
00:30:00	04.01.17	0
00:40:00	04.01.17	0
00:50:00	04.01.17	0
01:00:00	04.01.17	0
01:10:00	04.01.17	0
01:20:00	04.01.17	0
01:30:00	04.01.17	0
01:40:00	04.01.17	0
01:50:00	04.01.17	0
02:00:00	04.01.17	0
02:10:00	04.01.17	0
02:20:00	04.01.17	0
02:30:00	04.01.17	0
02:40:00	04.01.17	0
02:50:00	04.01.17	0
03:00:00	04.01.17	0
03:10:00	04.01.17	0
03:20:00	04.01.17	0
03:30:00	04.01.17	0
03:40:00	04.01.17	0
03:50:00	04.01.17	0
04:00:00	04.01.17	0
04:10:00	04.01.17	0
04:20:00	04.01.17	0
04:30:00	04.01.17	0
04:40:00	04.01.17	0
04:50:00	04.01.17	0
05:00:00	04.01.17	0
05:10:00	04.01.17	0
05:20:00	04.01.17	0
05:30:00	04.01.17	0
05:40:00	04.01.17	0
05:50:00	04.01.17	0
06:00:00	04.01.17	0
06:10:00	04.01.17	0
06:20:00	04.01.17	0
06:30:00	04.01.17	0
06:40:00	04.01.17	0
06:50:00	04.01.17	0
07:00:00	04.01.17	0
07:10:00	04.01.17	0
07:20:00	04.01.17	0
07:30:00	04.01.17	0
07:40:00	04.01.17	0
07:50:00	04.01.17	0
08:00:00	04.01.17	0
08:10:00	04.01.17	0
08:20:00	04.01.17	0
08:30:00	04.01.17	0
08:40:00	04.01.17	0
08:50:00	04.01.17	0
09:00:00	04.01.17	6.01
09:10:00	04.01.17	4.44
09:20:00	04.01.17	4.65
09:30:00	04.01.17	0
09:40:00	04.01.17	0
09:50:00	04.01.17	0
10:00:00	04.01.17	3.89
10:10:00	04.01.17	3.75
10:20:00	04.01.17	4.01
10:30:00	04.01.17	3.83
10:40:00	04.01.17	3.14
10:50:00	04.01.17	2.77
11:00:00	04.01.17	2.76
11:10:00	04.01.17	0
11:20:00	04.01.17	0
11:40:00	04.01.17	0
11:50:00	04.01.17	0
12:00:00	04.01.17	3.4
12:10:00	04.01.17	4.84
12:20:00	04.01.17	3.74
12:30:00	04.01.17	2.81
12:40:00	04.01.17	3.29
12:50:00	04.01.17	2.81
13:00:00	04.01.17	4.04
13:10:00	04.01.17	6.81
13:20:00	04.01.17	6.41
13:30:00	04.01.17	3.32
13:40:00	04.01.17	9.96
13:50:00	04.01.17	2.51
14:00:00	04.01.17	3.43
14:10:00	04.01.17	2.92
14:20:00	04.01.17	4.8
14:30:00	04.01.17	4.78
14:40:00	04.01.17	3.75
14:50:00	04.01.17	0
15:00:00	04.01.17	3.42
15:10:00	04.01.17	0
15:20:00	04.01.17	0
15:30:00	04.01.17	3.72
15:40:00	04.01.17	3.67
15:50:00	04.01.17	3.1
16:00:00	04.01.17	4.49
16:10:00	04.01.17	3.11
16:20:00	04.01.17	2.72
16:30:00	04.01.17	0
16:40:00	04.01.17	0
16:50:00	04.01.17	0
17:00:00	04.01.17	0
17:10:00	04.01.17	0
17:20:00	04.01.17	2.57
17:30:00	04.01.17	3.36
17:40:00	04.01.17	2.38
17:50:00	04.01.17	0
18:00:00	04.01.17	2.28
18:10:00	04.01.17	0
18:20:00	04.01.17	0
18:30:00	04.01.17	2.84
18:40:00	04.01.17	0
18:50:00	04.01.17	2.27
19:00:00	04.01.17	0
19:10:00	04.01.17	0
19:20:00	04.01.17	0
19:30:00	04.01.17	0
19:40:00	04.01.17	0
19:50:00	04.01.17	0
20:00:00	04.01.17	2.77
20:10:00	04.01.17	0
20:20:00	04.01.17	0
20:30:00	04.01.17	2.34
20:40:00	04.01.17	2.12
20:50:00	04.01.17	0
21:00:00	04.01.17	2.34
21:10:00	04.01.17	3.28
21:20:00	04.01.17	2.87
21:30:00	04.01.17	2.72
21:40:00	04.01.17	0
21:50:00	04.01.17	0
22:00:00	04.01.17	0
22:10:00	04.01.17	0
22:20:00	04.01.17	0
22:30:00	04.01.17	0
22:40:00	04.01.17	0
22:50:00	04.01.17	0
23:00:00	04.01.17	0
23:10:00	04.01.17	0
23:20:00	04.01.17	0
23:30:00	04.01.17	0
23:40:00	04.01.17	0
23:50:00	04.01.17	0
00:00:00	05.01.17	0
00:10:00	05.01.17	0
00:20:00	05.01.17	0
00:30:00	05.01.17	0
00:40:00	05.01.17	0
00:50:00	05.01.17	0
01:00:00	05.01.17	0
01:10:00	05.01.17	0
01:20:00	05.01.17	0
01:30:00	05.01.17	0
01:40:00	05.01.17	0
01:50:00	05.01.17	0
02:00:00	05.01.17	0
02:10:00	05.01.17	0
02:20:00	05.01.17	0
02:30:00	05.01.17	0
02:40:00	05.01.17	0
02:50:00	05.01.17	2.85
03:00:00	05.01.17	0
03:10:00	05.01.17	0
03:20:00	05.01.17	0
03:30:00	05.01.17	0
03:40:00	05.01.17	0
03:50:00	05.01.17	0
04:00:00	05.01.17	0
04:10:00	05.01.17	0
04:20:00	05.01.17	0
04:30:00	05.01.17	0
04:40:00	05.01.17	0
04:50:00	05.01.17	0
05:00:00	05.01.17	0
05:10:00	05.01.17	0
05:20:00	05.01.17	0
05:30:00	05.01.17	0
05:40:00	05.01.17	0
05:50:00	05.01.17	0
06:00:00	05.01.17	0
06:10:00	05.01.17	0
06:20:00	05.01.17	0
06:30:00	05.01.17	0
06:40:00	05.01.17	0
06:50:00	05.01.17	0
07:00:00	05.01.17	0
07:10:00	05.01.17	0
07:20:00	05.01.17	0
07:30:00	05.01.17	0
07:40:00	05.01.17	0
07:50:00	05.01.17	0
08:00:00	05.01.17	0
08:10:00	05.01.17	0
08:20:00	05.01.17	0
08:30:00	05.01.17	5.04
08:40:00	05.01.17	3.61
08:50:00	05.01.17	3.19
09:00:00	05.01.17	0
09:10:00	05.01.17	0
09:20:00	05.01.17	0
09:30:00	05.01.17	2.57
09:40:00	05.01.17	2.9
09:50:00	05.01.17	0
10:00:00	05.01.17	5.74
10:10:00	05.01.17	2.71
10:20:00	05.01.17	2.63
10:30:00	05.01.17	3.21
10:40:00	05.01.17	3.37
10:50:00	05.01.17	3.84
11:00:00	05.01.17	3.73
11:10:00	05.01.17	4.33
11:20:00	05.01.17	4.84
11:30:00	05.01.17	2.75
11:40:00	05.01.17	2.4
11:50:00	05.01.17	3.04
12:00:00	05.01.17	3.69
12:10:00	05.01.17	2.41
12:20:00	05.01.17	2.47
12:30:00	05.01.17	6.89
12:40:00	05.01.17	5.08
12:50:00	05.01.17	6.78
13:00:00	05.01.17	3.29
13:10:00	05.01.17	3.04
13:20:00	05.01.17	4.51
13:30:00	05.01.17	4.09
13:40:00	05.01.17	4.04
13:50:00	05.01.17	5.11
14:00:00	05.01.17	3.1
14:10:00	05.01.17	3.53
14:20:00	05.01.17	3.76
14:30:00	05.01.17	2.98
14:40:00	05.01.17	3.23
15:00:00	05.01.17	3.42
15:10:00	05.01.17	4.45
15:20:00	05.01.17	4.41
15:30:00	05.01.17	4.1
15:40:00	05.01.17	5.21
15:50:00	05.01.17	7.09
16:00:00	05.01.17	3.18
16:10:00	05.01.17	4.03
16:20:00	05.01.17	4.67
16:30:00	05.01.17	4.24
16:40:00	05.01.17	3.45
16:50:00	05.01.17	4.75
17:00:00	05.01.17	0
17:10:00	05.01.17	2.17
17:20:00	05.01.17	0
17:30:00	05.01.17	0
17:40:00	05.01.17	0
17:50:00	05.01.17	0
18:00:00	05.01.17	0
18:10:00	05.01.17	0
18:20:00	05.01.17	0
18:30:00	05.01.17	0
18:40:00	05.01.17	3.85
18:50:00	05.01.17	0
19:00:00	05.01.17	0
19:10:00	05.01.17	2.85
19:20:00	05.01.17	2.82
19:30:00	05.01.17	6.93
19:40:00	05.01.17	5.45
19:50:00	05.01.17	2.51
20:00:00	05.01.17	2.26
20:10:00	05.01.17	3.15
20:20:00	05.01.17	2.52
20:30:00	05.01.17	6.43
20:40:00	05.01.17	4.88
20:50:00	05.01.17	3.9
21:00:00	05.01.17	0
21:10:00	05.01.17	0
21:20:00	05.01.17	3.96
21:30:00	05.01.17	2.15
21:40:00	05.01.17	2.65
21:50:00	05.01.17	2.88
22:00:00	05.01.17	0
22:10:00	05.01.17	4.45
22:20:00	05.01.17	5.16
22:30:00	05.01.17	5.52
22:40:00	05.01.17	4.84
22:50:00	05.01.17	2.19
23:00:00	05.01.17	5.16
23:10:00	05.01.17	3.23
23:20:00	05.01.17	4
23:30:00	05.01.17	2.66
23:40:00	05.01.17	3.7
23:50:00	05.01.17	4.36
00:00:00	06.01.17	4.63
00:10:00	06.01.17	9.3
00:20:00	06.01.17	2.93
00:30:00	06.01.17	0
00:40:00	06.01.17	3.53
00:50:00	06.01.17	7.38
01:00:00	06.01.17	4.27
01:10:00	06.01.17	3.86
01:20:00	06.01.17	4.54
01:30:00	06.01.17	2.84
01:40:00	06.01.17	2.83
01:50:00	06.01.17	5.12
02:00:00	06.01.17	5.12
02:10:00	06.01.17	0
02:20:00	06.01.17	4.44
02:30:00	06.01.17	4.07
02:40:00	06.01.17	2.33
02:50:00	06.01.17	0
03:00:00	06.01.17	2.43
03:10:00	06.01.17	3.44
03:20:00	06.01.17	2.66
03:30:00	06.01.17	3.11
03:40:00	06.01.17	3.02
03:50:00	06.01.17	4.02
04:00:00	06.01.17	3.84
04:10:00	06.01.17	3.4
04:20:00	06.01.17	2.36
04:30:00	06.01.17	4.25
04:40:00	06.01.17	4.07
04:50:00	06.01.17	5.18
05:00:00	06.01.17	3.35
05:10:00	06.01.17	0
05:20:00	06.01.17	0
05:30:00	06.01.17	3.91
05:40:00	06.01.17	3.44
05:50:00	06.01.17	3.52
06:00:00	06.01.17	0
06:10:00	06.01.17	3.32
06:20:00	06.01.17	3.7
06:30:00	06.01.17	0
06:40:00	06.01.17	0
06:50:00	06.01.17	7.43
07:00:00	06.01.17	4.25
07:10:00	06.01.17	4.03
07:20:00	06.01.17	6.14
07:30:00	06.01.17	5.04
07:40:00	06.01.17	3.97
07:50:00	06.01.17	4.85
08:00:00	06.01.17	4.83
08:10:00	06.01.17	3.45
08:20:00	06.01.17	5.43
08:30:00	06.01.17	5.26
08:40:00	06.01.17	0
08:50:00	06.01.17	7.25
09:00:00	06.01.17	6.76
09:10:00	06.01.17	0
09:20:00	06.01.17	3.51
09:30:00	06.01.17	7.28
09:40:00	06.01.17	6.18
09:50:00	06.01.17	2.77
10:00:00	06.01.17	6.99
10:10:00	06.01.17	4.63
10:20:00	06.01.17	5.08
10:30:00	06.01.17	5.09
10:40:00	06.01.17	4.83
10:50:00	06.01.17	3.76
11:00:00	06.01.17	4.12
11:10:00	06.01.17	6.61
11:20:00	06.01.17	3.69
11:30:00	06.01.17	3.04
11:40:00	06.01.17	2.96
11:50:00	06.01.17	5.42
12:00:00	06.01.17	3.87
12:10:00	06.01.17	3.12
12:20:00	06.01.17	5.27
12:30:00	06.01.17	3.85
12:40:00	06.01.17	3.95
12:50:00	06.01.17	4.59
13:00:00	06.01.17	3.44
13:10:00	06.01.17	4.35
13:20:00	06.01.17	5
13:30:00	06.01.17	5.27
13:40:00	06.01.17	4.76
13:50:00	06.01.17	6.29
14:00:00	06.01.17	4.4
14:10:00	06.01.17	4.75
14:20:00	06.01.17	3.42
14:30:00	06.01.17	4.57
14:40:00	06.01.17	0
14:50:00	06.01.17	3
15:00:00	06.01.17	3.87
15:10:00	06.01.17	4.94
15:20:00	06.01.17	3.22
15:30:00	06.01.17	0
15:40:00	06.01.17	3.65
15:50:00	06.01.17	3.95
16:00:00	06.01.17	4.01
16:10:00	06.01.17	3.32
16:20:00	06.01.17	3.53
16:30:00	06.01.17	4.58
16:40:00	06.01.17	4.22
16:50:00	06.01.17	2.87
17:00:00	06.01.17	4.21
17:10:00	06.01.17	0
17:20:00	06.01.17	0
17:30:00	06.01.17	4.17
17:40:00	06.01.17	4.1
17:50:00	06.01.17	4.7
18:00:00	06.01.17	3.86
18:10:00	06.01.17	4.18
18:20:00	06.01.17	4.65
18:30:00	06.01.17	4.02
18:40:00	06.01.17	3.49
18:50:00	06.01.17	0
19:00:00	06.01.17	0
19:10:00	06.01.17	0
19:20:00	06.01.17	0
19:30:00	06.01.17	0
19:40:00	06.01.17	0
19:50:00	06.01.17	0
20:00:00	06.01.17	0
20:10:00	06.01.17	0
20:20:00	06.01.17	0
20:30:00	06.01.17	0
20:40:00	06.01.17	0
20:50:00	06.01.17	0
21:00:00	06.01.17	0
21:10:00	06.01.17	0
21:20:00	06.01.17	2.41
21:30:00	06.01.17	0
21:40:00	06.01.17	2.6
21:50:00	06.01.17	0
22:00:00	06.01.17	0
22:10:00	06.01.17	0
22:20:00	06.01.17	0
22:30:00	06.01.17	0
22:40:00	06.01.17	0
22:50:00	06.01.17	0
23:00:00	06.01.17	3
23:10:00	06.01.17	0
23:20:00	06.01.17	0
23:30:00	06.01.17	3.17
23:40:00	06.01.17	0
23:50:00	06.01.17	0
00:00:00	07.01.17	0
00:10:00	07.01.17	3.07
00:20:00	07.01.17	3.09
00:30:00	07.01.17	3.82
00:40:00	07.01.17	6.23
00:50:00	07.01.17	5.59
01:00:00	07.01.17	3.87
01:10:00	07.01.17	0
01:20:00	07.01.17	0
01:30:00	07.01.17	0
01:40:00	07.01.17	0
01:50:00	07.01.17	3.21
02:00:00	07.01.17	3.38
02:10:00	07.01.17	2.89
02:20:00	07.01.17	0
02:30:00	07.01.17	0
02:40:00	07.01.17	0
02:50:00	07.01.17	0
03:00:00	07.01.17	0
03:10:00	07.01.17	0
03:20:00	07.01.17	0
03:30:00	07.01.17	0
03:40:00	07.01.17	0
03:50:00	07.01.17	0
04:00:00	07.01.17	0
04:10:00	07.01.17	0
04:20:00	07.01.17	0
04:30:00	07.01.17	0
04:40:00	07.01.17	0
04:50:00	07.01.17	5.31
05:00:00	07.01.17	3.7
05:10:00	07.01.17	3.38
05:20:00	07.01.17	0
05:30:00	07.01.17	0
05:40:00	07.01.17	0
05:50:00	07.01.17	0
06:00:00	07.01.17	0
06:10:00	07.01.17	0
06:20:00	07.01.17	0
06:30:00	07.01.17	0
06:40:00	07.01.17	0
06:50:00	07.01.17	0
07:00:00	07.01.17	0
07:10:00	07.01.17	0
07:20:00	07.01.17	0
07:30:00	07.01.17	0
07:40:00	07.01.17	0
07:50:00	07.01.17	0
08:00:00	07.01.17	0
08:10:00	07.01.17	0
08:20:00	07.01.17	0
08:30:00	07.01.17	0
08:40:00	07.01.17	0
08:50:00	07.01.17	0
09:00:00	07.01.17	0
09:10:00	07.01.17	0
09:20:00	07.01.17	0
09:30:00	07.01.17	0
09:40:00	07.01.17	0
09:50:00	07.01.17	0
10:00:00	07.01.17	0
10:10:00	07.01.17	0
10:20:00	07.01.17	4.79
10:30:00	07.01.17	6.98
10:40:00	07.01.17	5.8
10:50:00	07.01.17	7.04
11:00:00	07.01.17	4.69
11:10:00	07.01.17	12.13
11:20:00	07.01.17	8.52
11:30:00	07.01.17	7.65
11:40:00	07.01.17	6.65
11:50:00	07.01.17	6.63
12:00:00	07.01.17	9.73
12:10:00	07.01.17	9.54
12:20:00	07.01.17	9.58
12:30:00	07.01.17	7.23
12:40:00	07.01.17	7.24
12:50:00	07.01.17	4.12
13:00:00	07.01.17	6.11
13:10:00	07.01.17	6.88
13:20:00	07.01.17	3.53
13:30:00	07.01.17	9
13:40:00	07.01.17	6.07
13:50:00	07.01.17	6.89
14:00:00	07.01.17	7.71
14:10:00	07.01.17	6.37
14:20:00	07.01.17	13.99
14:30:00	07.01.17	6.32
14:40:00	07.01.17	5.48
14:50:00	07.01.17	2.83
15:00:00	07.01.17	8.43
15:10:00	07.01.17	8.68
15:20:00	07.01.17	7.28
15:30:00	07.01.17	7.21
15:40:00	07.01.17	7.4
15:50:00	07.01.17	6.49
16:00:00	07.01.17	9.89
16:10:00	07.01.17	4.66
16:20:00	07.01.17	6.86
16:30:00	07.01.17	5.67
16:40:00	07.01.17	0
16:50:00	07.01.17	0
17:00:00	07.01.17	0
17:10:00	07.01.17	0
17:20:00	07.01.17	0
17:30:00	07.01.17	0
17:40:00	07.01.17	0
17:50:00	07.01.17	0
18:00:00	07.01.17	0
18:10:00	07.01.17	0
18:20:00	07.01.17	3.31
18:30:00	07.01.17	0
18:40:00	07.01.17	2.65
18:50:00	07.01.17	2.59
19:00:00	07.01.17	0
19:10:00	07.01.17	0
19:20:00	07.01.17	0
19:30:00	07.01.17	0
19:40:00	07.01.17	0
19:50:00	07.01.17	0
20:00:00	07.01.17	0
20:10:00	07.01.17	0
20:20:00	07.01.17	0
20:30:00	07.01.17	0
20:40:00	07.01.17	0
20:50:00	07.01.17	0
21:00:00	07.01.17	3.49
21:10:00	07.01.17	0
21:20:00	07.01.17	0
21:30:00	07.01.17	2.29
21:40:00	07.01.17	0
21:50:00	07.01.17	0
22:00:00	07.01.17	0
22:10:00	07.01.17	0
22:20:00	07.01.17	0
22:30:00	07.01.17	0
22:40:00	07.01.17	0
22:50:00	07.01.17	0
23:00:00	07.01.17	0
23:10:00	07.01.17	3.21
23:20:00	07.01.17	2.76
23:30:00	07.01.17	3.14
23:40:00	07.01.17	0
23:50:00	07.01.17	0
00:00:00	08.01.17	0
00:10:00	08.01.17	0
00:20:00	08.01.17	0
00:30:00	08.01.17	2.93
00:40:00	08.01.17	3.96
00:50:00	08.01.17	3.47
01:00:00	08.01.17	3.2
01:10:00	08.01.17	4.64
01:20:00	08.01.17	2.4
01:30:00	08.01.17	2.42
01:40:00	08.01.17	2.79
01:50:00	08.01.17	2.42
02:00:00	08.01.17	4
02:10:00	08.01.17	2.3
02:20:00	08.01.17	4.12
02:30:00	08.01.17	2.54
02:40:00	08.01.17	2.9
02:50:00	08.01.17	2.48
03:00:00	08.01.17	2.8
03:10:00	08.01.17	0
03:20:00	08.01.17	0
03:30:00	08.01.17	0
03:40:00	08.01.17	0
03:50:00	08.01.17	0
04:00:00	08.01.17	0
04:10:00	08.01.17	0
04:20:00	08.01.17	0
04:30:00	08.01.17	0
04:40:00	08.01.17	0
04:50:00	08.01.17	0
05:00:00	08.01.17	3.65
05:10:00	08.01.17	3.33
05:20:00	08.01.17	2.81
05:30:00	08.01.17	0
05:40:00	08.01.17	0
05:50:00	08.01.17	0
06:00:00	08.01.17	0
06:10:00	08.01.17	0
06:20:00	08.01.17	0
06:30:00	08.01.17	0
06:40:00	08.01.17	0
06:50:00	08.01.17	0
07:00:00	08.01.17	0
07:10:00	08.01.17	0
07:20:00	08.01.17	0
07:30:00	08.01.17	0
07:40:00	08.01.17	5.7
07:50:00	08.01.17	5.76
08:00:00	08.01.17	6.17
08:10:00	08.01.17	7.83
08:20:00	08.01.17	0
08:30:00	08.01.17	8.11
08:40:00	08.01.17	10.51
08:50:00	08.01.17	9.86
09:00:00	08.01.17	9.3
09:10:00	08.01.17	6.37
09:20:00	08.01.17	9.58
09:30:00	08.01.17	12.3
09:40:00	08.01.17	9.44
09:50:00	08.01.17	9.39
10:00:00	08.01.17	15.09
10:10:00	08.01.17	12.52
10:20:00	08.01.17	25.16
10:30:00	08.01.17	11.79
10:40:00	08.01.17	15.09
10:50:00	08.01.17	9.86
11:00:00	08.01.17	14.23
11:10:00	08.01.17	14.42
11:20:00	08.01.17	17.23
11:30:00	08.01.17	13.53
11:40:00	08.01.17	7.78
11:50:00	08.01.17	15.92
12:00:00	08.01.17	7.56
12:10:00	08.01.17	6.99
12:20:00	08.01.17	11.79
12:30:00	08.01.17	11.88
12:40:00	08.01.17	9.73
12:50:00	08.01.17	8.24
13:00:00	08.01.17	9.21
13:10:00	08.01.17	13.21
13:20:00	08.01.17	6.86
13:30:00	08.01.17	10.51
13:40:00	08.01.17	10.02
13:50:00	08.01.17	8.01
14:00:00	08.01.17	15.24
14:10:00	08.01.17	7.64
14:20:00	08.01.17	10.21
14:30:00	08.01.17	8.55
14:40:00	08.01.17	13.16
14:50:00	08.01.17	11.34
15:00:00	08.01.17	8.12
15:10:00	08.01.17	6.13
15:20:00	08.01.17	7.53
15:30:00	08.01.17	12.66
15:40:00	08.01.17	10.05
15:50:00	08.01.17	7.33
16:00:00	08.01.17	10.63
16:10:00	08.01.17	8.46
16:20:00	08.01.17	6.06
16:30:00	08.01.17	0
16:40:00	08.01.17	3.15
16:50:00	08.01.17	0
17:00:00	08.01.17	0
17:10:00	08.01.17	0
17:20:00	08.01.17	0
17:30:00	08.01.17	0
17:40:00	08.01.17	4.65
17:50:00	08.01.17	9.91
18:00:00	08.01.17	6.5
18:10:00	08.01.17	6.37
18:20:00	08.01.17	7.27
18:30:00	08.01.17	10.36
18:40:00	08.01.17	4.88
18:50:00	08.01.17	7.72
19:00:00	08.01.17	11.6
19:10:00	08.01.17	9.78
19:20:00	08.01.17	7.88
19:30:00	08.01.17	7.6
19:40:00	08.01.17	5.7
19:50:00	08.01.17	8.19
20:00:00	08.01.17	11.19
20:10:00	08.01.17	8.21
20:20:00	08.01.17	7.39
20:30:00	08.01.17	5.31
20:40:00	08.01.17	6.79
20:50:00	08.01.17	5.55
21:00:00	08.01.17	5.48
21:10:00	08.01.17	3.93
21:20:00	08.01.17	5.78
21:30:00	08.01.17	8.16
21:40:00	08.01.17	6.42
21:50:00	08.01.17	6.82
22:00:00	08.01.17	9.06
22:10:00	08.01.17	7.19
22:20:00	08.01.17	5.41
22:30:00	08.01.17	0
22:40:00	08.01.17	4.84
22:50:00	08.01.17	0
23:00:00	08.01.17	9.56
23:10:00	08.01.17	10.33
23:20:00	08.01.17	5.84
23:30:00	08.01.17	0
23:40:00	08.01.17	7.34
23:50:00	08.01.17	5.21
00:00:00	09.01.17	8.68
00:10:00	09.01.17	0
00:20:00	09.01.17	0
00:30:00	09.01.17	0
00:40:00	09.01.17	0
00:50:00	09.01.17	0
01:00:00	09.01.17	0
01:10:00	09.01.17	0
01:20:00	09.01.17	0
01:30:00	09.01.17	8.06
01:40:00	09.01.17	5.27
01:50:00	09.01.17	5.62
02:00:00	09.01.17	3.83
02:10:00	09.01.17	9.83
02:20:00	09.01.17	11.3
02:30:00	09.01.17	6.45
02:40:00	09.01.17	7.97
02:50:00	09.01.17	4.89
03:00:00	09.01.17	6.1
03:10:00	09.01.17	12
03:20:00	09.01.17	18.69
03:30:00	09.01.17	5.9
03:40:00	09.01.17	6.07
03:50:00	09.01.17	6.26
04:00:00	09.01.17	4.31
04:10:00	09.01.17	13.59
04:20:00	09.01.17	10.3
04:30:00	09.01.17	6.7
04:40:00	09.01.17	10.54
04:50:00	09.01.17	5.98
05:00:00	09.01.17	0
05:10:00	09.01.17	8.41
05:20:00	09.01.17	8.92
05:30:00	09.01.17	12.08
05:40:00	09.01.17	7.86
05:50:00	09.01.17	9.76
06:00:00	09.01.17	4.99
06:10:00	09.01.17	4.22
06:20:00	09.01.17	7.71
06:30:00	09.01.17	0
06:40:00	09.01.17	7.22
06:50:00	09.01.17	3.75
07:00:00	09.01.17	0
07:10:00	09.01.17	6.05
07:20:00	09.01.17	6.05
07:30:00	09.01.17	10.21
07:40:00	09.01.17	9.28
07:50:00	09.01.17	5.87
08:00:00	09.01.17	11.56
08:10:00	09.01.17	10.69
08:20:00	09.01.17	6.35
08:30:00	09.01.17	7.28
08:40:00	09.01.17	6.56
08:50:00	09.01.17	10.45
09:00:00	09.01.17	9.21
09:10:00	09.01.17	10.16
09:20:00	09.01.17	7.95
09:30:00	09.01.17	11.52
09:40:00	09.01.17	13.21
09:50:00	09.01.17	8.44
10:00:00	09.01.17	14.68
10:10:00	09.01.17	16.33
10:20:00	09.01.17	9.78
10:30:00	09.01.17	12.86
10:40:00	09.01.17	12.48
10:50:00	09.01.17	10.72
11:00:00	09.01.17	10.89
11:10:00	09.01.17	12.48
11:20:00	09.01.17	13.87
11:30:00	09.01.17	16
11:40:00	09.01.17	15.24
11:50:00	09.01.17	8.05
12:00:00	09.01.17	10.57
12:10:00	09.01.17	16.08
12:20:00	09.01.17	12.86
12:30:00	09.01.17	9.89
12:40:00	09.01.17	13.59
12:50:00	09.01.17	9.86
13:00:00	09.01.17	6.54
13:10:00	09.01.17	13.53
13:20:00	09.01.17	10.54
13:30:00	09.01.17	15.61
13:40:00	09.01.17	9.02
13:50:00	09.01.17	9.04
14:00:00	09.01.17	15.76
14:10:00	09.01.17	11.48
14:20:00	09.01.17	13.16
14:30:00	09.01.17	9.39
14:40:00	09.01.17	11.45
14:50:00	09.01.17	5.59
15:00:00	09.01.17	11.72
15:10:00	09.01.17	12.21
15:20:00	09.01.17	12.13
15:30:00	09.01.17	5.92
15:40:00	09.01.17	7.09
15:50:00	09.01.17	3.96
16:00:00	09.01.17	6.51
16:10:00	09.01.17	11.23
16:20:00	09.01.17	3.42
16:30:00	09.01.17	0
16:40:00	09.01.17	0
16:50:00	09.01.17	0
17:00:00	09.01.17	0
17:10:00	09.01.17	0
17:20:00	09.01.17	0
17:30:00	09.01.17	0
17:40:00	09.01.17	0
17:50:00	09.01.17	0
18:00:00	09.01.17	0
18:10:00	09.01.17	0
18:20:00	09.01.17	0
18:30:00	09.01.17	0
18:40:00	09.01.17	0
18:50:00	09.01.17	0
19:00:00	09.01.17	0
19:10:00	09.01.17	0
19:20:00	09.01.17	0
19:30:00	09.01.17	0
19:40:00	09.01.17	0
19:50:00	09.01.17	0
20:00:00	09.01.17	0
20:10:00	09.01.17	0
20:20:00	09.01.17	0
20:30:00	09.01.17	0
20:40:00	09.01.17	0
20:50:00	09.01.17	0
21:00:00	09.01.17	0
21:10:00	09.01.17	0
21:20:00	09.01.17	0
21:30:00	09.01.17	0
21:40:00	09.01.17	0
21:50:00	09.01.17	0
22:00:00	09.01.17	0
22:10:00	09.01.17	0
22:20:00	09.01.17	3.83
22:30:00	09.01.17	0
22:40:00	09.01.17	0
22:50:00	09.01.17	0
23:00:00	09.01.17	0
23:10:00	09.01.17	0
23:20:00	09.01.17	0
23:30:00	09.01.17	0
23:40:00	09.01.17	0
23:50:00	09.01.17	0
00:00:00	10.01.17	0
00:10:00	10.01.17	0
00:20:00	10.01.17	0
00:30:00	10.01.17	0
00:40:00	10.01.17	0
00:50:00	10.01.17	0
01:00:00	10.01.17	0
01:10:00	10.01.17	0
01:20:00	10.01.17	0
01:30:00	10.01.17	0
01:40:00	10.01.17	0
01:50:00	10.01.17	0
02:00:00	10.01.17	0
02:10:00	10.01.17	0
02:20:00	10.01.17	0
02:30:00	10.01.17	0
02:40:00	10.01.17	0
02:50:00	10.01.17	0
03:00:00	10.01.17	0
03:10:00	10.01.17	0
03:20:00	10.01.17	0
03:30:00	10.01.17	0
03:40:00	10.01.17	0
03:50:00	10.01.17	0
04:00:00	10.01.17	0
04:10:00	10.01.17	0
04:20:00	10.01.17	0
04:30:00	10.01.17	0
04:40:00	10.01.17	0
04:50:00	10.01.17	0
05:00:00	10.01.17	0
05:10:00	10.01.17	0
05:20:00	10.01.17	0
05:30:00	10.01.17	0
05:40:00	10.01.17	0
05:50:00	10.01.17	0
06:00:00	10.01.17	0
06:10:00	10.01.17	0
06:20:00	10.01.17	0
06:30:00	10.01.17	0
06:40:00	10.01.17	0
06:50:00	10.01.17	0
07:00:00	10.01.17	0
07:10:00	10.01.17	0
07:20:00	10.01.17	0
07:30:00	10.01.17	0
07:40:00	10.01.17	0
07:50:00	10.01.17	9.51
08:00:00	10.01.17	4.8
08:10:00	10.01.17	5.39
08:20:00	10.01.17	2.95
08:30:00	10.01.17	3
08:40:00	10.01.17	2.82
08:50:00	10.01.17	0
09:00:00	10.01.17	0
09:10:00	10.01.17	3.13
09:20:00	10.01.17	0
09:30:00	10.01.17	0
09:40:00	10.01.17	2.7
09:50:00	10.01.17	0
10:00:00	10.01.17	0
10:10:00	10.01.17	0
10:20:00	10.01.17	0
10:30:00	10.01.17	0
10:40:00	10.01.17	5.72
10:50:00	10.01.17	0
11:00:00	10.01.17	0
11:10:00	10.01.17	2.26
11:20:00	10.01.17	3.5
11:30:00	10.01.17	3.92
11:40:00	10.01.17	3.11
11:50:00	10.01.17	6.27
12:00:00	10.01.17	7.17
12:10:00	10.01.17	0
12:20:00	10.01.17	6.94
12:30:00	10.01.17	3.2
12:40:00	10.01.17	3.49
12:50:00	10.01.17	4.1
13:00:00	10.01.17	4.16
13:10:00	10.01.17	4.54
13:20:00	10.01.17	4.01
13:30:00	10.01.17	2.74
13:40:00	10.01.17	3.13
13:50:00	10.01.17	0
14:00:00	10.01.17	3.72
14:10:00	10.01.17	4.91
14:20:00	10.01.17	3.55
14:30:00	10.01.17	3.13
14:40:00	10.01.17	5.21
14:50:00	10.01.17	4.54
15:00:00	10.01.17	3.7
15:10:00	10.01.17	3.61
15:20:00	10.01.17	2.74
15:30:00	10.01.17	0
15:40:00	10.01.17	3.46
15:50:00	10.01.17	4.6
16:00:00	10.01.17	4.43
16:10:00	10.01.17	5.32
16:20:00	10.01.17	3.95
16:30:00	10.01.17	4.19
16:40:00	10.01.17	2.24
16:50:00	10.01.17	3.2
17:00:00	10.01.17	2.56
17:10:00	10.01.17	2.48
17:20:00	10.01.17	0
17:30:00	10.01.17	0
17:40:00	10.01.17	0
17:50:00	10.01.17	0
18:00:00	10.01.17	0
18:10:00	10.01.17	0
18:20:00	10.01.17	0
18:30:00	10.01.17	0
18:40:00	10.01.17	0
18:50:00	10.01.17	0
19:00:00	10.01.17	0
19:10:00	10.01.17	0
19:20:00	10.01.17	0
19:30:00	10.01.17	0
19:40:00	10.01.17	0
19:50:00	10.01.17	0
20:00:00	10.01.17	0
20:10:00	10.01.17	4.31
20:20:00	10.01.17	0
20:30:00	10.01.17	0
20:40:00	10.01.17	0
20:50:00	10.01.17	0
21:00:00	10.01.17	0
21:10:00	10.01.17	3.18
21:20:00	10.01.17	0
21:30:00	10.01.17	0
21:40:00	10.01.17	0
21:50:00	10.01.17	0
22:00:00	10.01.17	0
22:10:00	10.01.17	0
22:20:00	10.01.17	0
22:30:00	10.01.17	4.12
22:40:00	10.01.17	0
22:50:00	10.01.17	0
23:00:00	10.01.17	0
23:10:00	10.01.17	0
23:20:00	10.01.17	0
23:30:00	10.01.17	0
23:40:00	10.01.17	0
23:50:00	10.01.17	4.62
00:00:00	11.01.17	2.49
00:10:00	11.01.17	2.92
00:20:00	11.01.17	0
00:30:00	11.01.17	0
00:40:00	11.01.17	0
00:50:00	11.01.17	0
01:00:00	11.01.17	0
01:10:00	11.01.17	0
01:20:00	11.01.17	0
01:30:00	11.01.17	0
01:40:00	11.01.17	0
01:50:00	11.01.17	0
02:00:00	11.01.17	0
02:10:00	11.01.17	0
02:20:00	11.01.17	0
02:30:00	11.01.17	0
02:40:00	11.01.17	0
02:50:00	11.01.17	0
03:00:00	11.01.17	0
03:10:00	11.01.17	3.05
03:20:00	11.01.17	2.92
03:30:00	11.01.17	0
03:40:00	11.01.17	0
03:50:00	11.01.17	0
04:00:00	11.01.17	0
04:10:00	11.01.17	0
04:20:00	11.01.17	0
04:30:00	11.01.17	3.58
04:40:00	11.01.17	0
04:50:00	11.01.17	0
05:00:00	11.01.17	0
05:10:00	11.01.17	0
05:20:00	11.01.17	0
05:30:00	11.01.17	0
05:40:00	11.01.17	0
05:50:00	11.01.17	5.59
06:00:00	11.01.17	2.97
06:10:00	11.01.17	5.23
06:20:00	11.01.17	4.16
06:30:00	11.01.17	0
06:40:00	11.01.17	5.45
06:50:00	11.01.17	4.27
07:00:00	11.01.17	5.21
07:10:00	11.01.17	2.65
07:20:00	11.01.17	0
07:30:00	11.01.17	0
07:40:00	11.01.17	0
07:50:00	11.01.17	0
08:00:00	11.01.17	0
08:10:00	11.01.17	0
08:20:00	11.01.17	0
08:30:00	11.01.17	2.47
08:40:00	11.01.17	4.21
08:50:00	11.01.17	0
09:00:00	11.01.17	0
09:10:00	11.01.17	2.23
09:20:00	11.01.17	4.23
09:30:00	11.01.17	0
09:40:00	11.01.17	0
09:50:00	11.01.17	0
10:00:00	11.01.17	0
10:10:00	11.01.17	0
10:20:00	11.01.17	0
10:30:00	11.01.17	0
10:40:00	11.01.17	0
10:50:00	11.01.17	0
11:00:00	11.01.17	0
11:10:00	11.01.17	0
11:20:00	11.01.17	3.64
11:30:00	11.01.17	7.71
11:40:00	11.01.17	0
11:50:00	11.01.17	0
12:00:00	11.01.17	0
12:10:00	11.01.17	0
12:20:00	11.01.17	5.35
12:30:00	11.01.17	0
12:40:00	11.01.17	0
12:50:00	11.01.17	0
13:00:00	11.01.17	0
13:10:00	11.01.17	2.25
13:20:00	11.01.17	0
13:30:00	11.01.17	3.4
13:40:00	11.01.17	2.84
13:50:00	11.01.17	0
14:00:00	11.01.17	8.14
14:10:00	11.01.17	3.25
14:20:00	11.01.17	0
14:30:00	11.01.17	0
14:40:00	11.01.17	2.7
14:50:00	11.01.17	2.84
15:00:00	11.01.17	2.34
15:10:00	11.01.17	0
15:20:00	11.01.17	0
15:30:00	11.01.17	4.37
15:40:00	11.01.17	2.69
15:50:00	11.01.17	0
16:00:00	11.01.17	0
16:10:00	11.01.17	0
16:20:00	11.01.17	0
16:30:00	11.01.17	0
16:40:00	11.01.17	0
16:50:00	11.01.17	0
17:00:00	11.01.17	0
17:10:00	11.01.17	0
17:20:00	11.01.17	0
17:30:00	11.01.17	0
17:40:00	11.01.17	0
17:50:00	11.01.17	0
18:00:00	11.01.17	0
18:10:00	11.01.17	0
18:20:00	11.01.17	0
18:30:00	11.01.17	0
18:40:00	11.01.17	0
18:50:00	11.01.17	0
19:00:00	11.01.17	0
19:10:00	11.01.17	0
19:20:00	11.01.17	0
19:30:00	11.01.17	0
19:40:00	11.01.17	0
19:50:00	11.01.17	0
20:00:00	11.01.17	0
20:10:00	11.01.17	0
20:20:00	11.01.17	0
20:30:00	11.01.17	0
20:40:00	11.01.17	0
20:50:00	11.01.17	0
21:00:00	11.01.17	0
21:10:00	11.01.17	0
21:20:00	11.01.17	0
21:30:00	11.01.17	0
21:40:00	11.01.17	0
21:50:00	11.01.17	0
22:00:00	11.01.17	0
22:10:00	11.01.17	0
22:20:00	11.01.17	0
22:30:00	11.01.17	0
22:40:00	11.01.17	0
22:50:00	11.01.17	0
23:00:00	11.01.17	0
23:10:00	11.01.17	0
23:20:00	11.01.17	0
23:30:00	11.01.17	0
23:40:00	11.01.17	0
23:50:00	11.01.17	4.27
00:00:00	12.01.17	0
00:10:00	12.01.17	0
00:20:00	12.01.17	0
00:30:00	12.01.17	0
00:40:00	12.01.17	0
00:50:00	12.01.17	0
01:00:00	12.01.17	3.8
01:10:00	12.01.17	2.39
01:20:00	12.01.17	4.82
01:30:00	12.01.17	2.69
01:40:00	12.01.17	2.82
01:50:00	12.01.17	3.56
02:00:00	12.01.17	3.12
02:10:00	12.01.17	7.54
02:20:00	12.01.17	4.56
02:30:00	12.01.17	3.59
02:40:00	12.01.17	0
02:50:00	12.01.17	3.66
03:00:00	12.01.17	3.97
03:10:00	12.01.17	6.37
03:20:00	12.01.17	6.64
03:30:00	12.01.17	6
03:40:00	12.01.17	10.05
03:50:00	12.01.17	5.16
04:00:00	12.01.17	9.04
04:10:00	12.01.17	3.17
04:20:00	12.01.17	2.71
04:30:00	12.01.17	5.43
04:40:00	12.01.17	3.37
04:50:00	12.01.17	4.2
05:00:00	12.01.17	5.76
05:10:00	12.01.17	4.16
05:20:00	12.01.17	2.99
05:30:00	12.01.17	0
05:40:00	12.01.17	3.25
05:50:00	12.01.17	4.9
06:00:00	12.01.17	0
06:10:00	12.01.17	5.7
06:20:00	12.01.17	3.02
06:30:00	12.01.17	0
06:40:00	12.01.17	5.11
06:50:00	12.01.17	0
07:00:00	12.01.17	5.77
07:10:00	12.01.17	0
07:20:00	12.01.17	0
07:30:00	12.01.17	4.92
07:40:00	12.01.17	0
07:50:00	12.01.17	0
08:00:00	12.01.17	0
08:10:00	12.01.17	5.51
08:20:00	12.01.17	0
08:30:00	12.01.17	3.8
08:40:00	12.01.17	0
08:50:00	12.01.17	0
09:00:00	12.01.17	0
09:10:00	12.01.17	0
09:20:00	12.01.17	0
09:30:00	12.01.17	0
09:40:00	12.01.17	0
09:50:00	12.01.17	0
10:00:00	12.01.17	4.23
10:10:00	12.01.17	0
10:20:00	12.01.17	0
10:30:00	12.01.17	0
10:40:00	12.01.17	0
10:50:00	12.01.17	3.21
11:00:00	12.01.17	2.48
11:10:00	12.01.17	3.39
11:20:00	12.01.17	0
11:30:00	12.01.17	8.55
11:40:00	12.01.17	2.78
11:50:00	12.01.17	0
12:00:00	12.01.17	7.97
12:10:00	12.01.17	4.5
12:20:00	12.01.17	7.58
12:30:00	12.01.17	3.31
12:40:00	12.01.17	3.9
12:50:00	12.01.17	0
13:00:00	12.01.17	5.11
13:10:00	12.01.17	0
13:20:00	12.01.17	0
13:30:00	12.01.17	0
13:40:00	12.01.17	0
13:50:00	12.01.17	0
14:00:00	12.01.17	0
14:10:00	12.01.17	0
14:20:00	12.01.17	0
14:30:00	12.01.17	0
14:40:00	12.01.17	0
14:50:00	12.01.17	0
15:00:00	12.01.17	0
15:10:00	12.01.17	0
15:20:00	12.01.17	0
15:30:00	12.01.17	0
15:40:00	12.01.17	5.98
15:50:00	12.01.17	6.16
16:00:00	12.01.17	6.44
16:10:00	12.01.17	9.83
15:00:00	15.01.17	0
15:10:00	15.01.17	0
15:20:00	15.01.17	0
15:30:00	15.01.17	0
15:40:00	15.01.17	0
15:50:00	15.01.17	0
16:00:00	15.01.17	0
16:10:00	15.01.17	0
16:20:00	15.01.17	0
16:30:00	15.01.17	0
16:40:00	15.01.17	0
16:50:00	15.01.17	0
17:00:00	15.01.17	0
17:10:00	15.01.17	0
17:20:00	15.01.17	0
17:30:00	15.01.17	0
17:40:00	15.01.17	0
17:50:00	15.01.17	0
18:00:00	15.01.17	0
18:10:00	15.01.17	0
18:20:00	15.01.17	0
18:30:00	15.01.17	0
18:40:00	15.01.17	0
18:50:00	15.01.17	0
19:00:00	15.01.17	0
19:10:00	15.01.17	0
19:20:00	15.01.17	0
19:30:00	15.01.17	0
19:40:00	15.01.17	0
19:50:00	15.01.17	2.3
20:00:00	15.01.17	3.87
20:10:00	15.01.17	3.46
20:20:00	15.01.17	3.6
20:30:00	15.01.17	4.98
20:40:00	15.01.17	5.54
20:50:00	15.01.17	3.28
21:00:00	15.01.17	3.92
21:10:00	15.01.17	0
21:20:00	15.01.17	0
21:30:00	15.01.17	0
21:40:00	15.01.17	0
21:50:00	15.01.17	0
22:00:00	15.01.17	0
22:10:00	15.01.17	0
22:20:00	15.01.17	0
22:30:00	15.01.17	0
22:40:00	15.01.17	4.12
22:50:00	15.01.17	2.32
23:00:00	15.01.17	0
23:10:00	15.01.17	0
23:20:00	15.01.17	0
23:30:00	15.01.17	0
23:40:00	15.01.17	2.86
23:50:00	15.01.17	0
00:00:00	16.01.17	0
00:10:00	16.01.17	0
00:20:00	16.01.17	0
00:30:00	16.01.17	0
00:40:00	16.01.17	0
00:50:00	16.01.17	0
01:00:00	16.01.17	0
01:10:00	16.01.17	0
01:20:00	16.01.17	0
01:30:00	16.01.17	0
01:40:00	16.01.17	0
01:50:00	16.01.17	0
02:00:00	16.01.17	0
02:10:00	16.01.17	0
02:20:00	16.01.17	0
02:30:00	16.01.17	0
02:40:00	16.01.17	0
02:50:00	16.01.17	0
03:00:00	16.01.17	0
03:10:00	16.01.17	0
03:20:00	16.01.17	0
03:30:00	16.01.17	0
03:40:00	16.01.17	0
03:50:00	16.01.17	0
04:00:00	16.01.17	0
04:10:00	16.01.17	0
04:20:00	16.01.17	0
04:30:00	16.01.17	3.87
04:40:00	16.01.17	4.68
04:50:00	16.01.17	3.87
05:00:00	16.01.17	3.69
05:10:00	16.01.17	0
05:20:00	16.01.17	0
05:30:00	16.01.17	0
05:40:00	16.01.17	0
05:50:00	16.01.17	0
06:00:00	16.01.17	0
06:10:00	16.01.17	3.36
06:20:00	16.01.17	0
06:30:00	16.01.17	0
06:40:00	16.01.17	2.88
06:50:00	16.01.17	5.89
07:00:00	16.01.17	0
07:10:00	16.01.17	0
07:20:00	16.01.17	0
07:30:00	16.01.17	0
07:40:00	16.01.17	3.33
07:50:00	16.01.17	3.09
08:00:00	16.01.17	2.43
08:10:00	16.01.17	2.29
08:20:00	16.01.17	0
08:30:00	16.01.17	2.7
08:40:00	16.01.17	3.69
08:50:00	16.01.17	4.8
09:00:00	16.01.17	4.16
09:10:00	16.01.17	7.36
09:20:00	16.01.17	2.9
09:30:00	16.01.17	3.33
09:40:00	16.01.17	2.69
09:50:00	16.01.17	0
10:00:00	16.01.17	3.83
10:10:00	16.01.17	2.82
10:20:00	16.01.17	3.81
10:30:00	16.01.17	4.23
10:40:00	16.01.17	3.42
10:50:00	16.01.17	3.62
11:00:00	16.01.17	4.22
11:10:00	16.01.17	3.19
11:20:00	16.01.17	3.93
11:30:00	16.01.17	8.29
11:40:00	16.01.17	7.19
11:50:00	16.01.17	3.94
12:00:00	16.01.17	3.23
12:10:00	16.01.17	4.21
12:20:00	16.01.17	3.74
12:30:00	16.01.17	3.36
12:40:00	16.01.17	4.72
12:50:00	16.01.17	4.79
13:00:00	16.01.17	5.78
13:10:00	16.01.17	8.14
13:20:00	16.01.17	4.29
13:30:00	16.01.17	3.26
13:40:00	16.01.17	5
13:50:00	16.01.17	4.31
14:00:00	16.01.17	5.82
14:10:00	16.01.17	3.41
14:20:00	16.01.17	4.22
14:30:00	16.01.17	3.12
14:40:00	16.01.17	4.8
14:50:00	16.01.17	4.15
15:00:00	16.01.17	6.75
15:10:00	16.01.17	4.06
15:20:00	16.01.17	5
15:30:00	16.01.17	4.98
15:40:00	16.01.17	6.24
15:50:00	16.01.17	6.2
16:00:00	16.01.17	3.5
16:10:00	16.01.17	4.97
16:20:00	16.01.17	3.62
16:30:00	16.01.17	4.06
16:40:00	16.01.17	4.02
16:50:00	16.01.17	4.49
17:00:00	16.01.17	3.58
17:10:00	16.01.17	3.25
17:20:00	16.01.17	11.23
17:30:00	16.01.17	4.83
17:40:00	16.01.17	5.15
17:50:00	16.01.17	3.56
18:00:00	16.01.17	4.01
18:10:00	16.01.17	5.93
18:20:00	16.01.17	5.54
18:30:00	16.01.17	8.55
18:40:00	16.01.17	4.6
18:50:00	16.01.17	4.86
19:00:00	16.01.17	3.51
19:10:00	16.01.17	4.51
19:20:00	16.01.17	5.38
19:30:00	16.01.17	2.24
19:40:00	16.01.17	6.39
19:50:00	16.01.17	0
20:00:00	16.01.17	0
20:10:00	16.01.17	4.5
20:20:00	16.01.17	8.31
20:30:00	16.01.17	3.56
20:40:00	16.01.17	6.07
20:50:00	16.01.17	8.88
21:00:00	16.01.17	4.16
21:10:00	16.01.17	6.99
21:20:00	16.01.17	4.92
21:30:00	16.01.17	4.78
21:40:00	16.01.17	4.3
21:50:00	16.01.17	0
22:00:00	16.01.17	0
22:10:00	16.01.17	3.46
22:20:00	16.01.17	0
22:30:00	16.01.17	4.59
22:40:00	16.01.17	0
22:50:00	16.01.17	0
23:00:00	16.01.17	3.17
23:10:00	16.01.17	0
23:20:00	16.01.17	3.42
23:30:00	16.01.17	4.02
23:40:00	16.01.17	2.81
23:50:00	16.01.17	6.89
00:00:00	17.01.17	0
00:10:00	17.01.17	0
00:20:00	17.01.17	0
00:30:00	17.01.17	0
00:40:00	17.01.17	0
00:50:00	17.01.17	0
01:00:00	17.01.17	0
01:10:00	17.01.17	0
01:20:00	17.01.17	0
01:30:00	17.01.17	5.63
01:40:00	17.01.17	3.72
01:50:00	17.01.17	0
02:00:00	17.01.17	0
02:10:00	17.01.17	0
02:20:00	17.01.17	0
02:30:00	17.01.17	0
02:40:00	17.01.17	0
02:50:00	17.01.17	3.8
03:00:00	17.01.17	0
03:10:00	17.01.17	0
03:20:00	17.01.17	4
03:30:00	17.01.17	8.64
03:40:00	17.01.17	0
03:50:00	17.01.17	0
04:00:00	17.01.17	0
04:10:00	17.01.17	0
04:20:00	17.01.17	8
04:30:00	17.01.17	0
04:40:00	17.01.17	0
04:50:00	17.01.17	3.09
05:00:00	17.01.17	0
05:10:00	17.01.17	0
05:20:00	17.01.17	4.9
05:30:00	17.01.17	4.35
05:40:00	17.01.17	0
05:50:00	17.01.17	0
06:00:00	17.01.17	0
06:10:00	17.01.17	0
06:20:00	17.01.17	0
06:30:00	17.01.17	0
06:40:00	17.01.17	0
06:50:00	17.01.17	9.94
07:00:00	17.01.17	6
07:10:00	17.01.17	5.93
07:20:00	17.01.17	0
07:30:00	17.01.17	0
07:40:00	17.01.17	0
07:50:00	17.01.17	0
08:00:00	17.01.17	0
08:10:00	17.01.17	0
08:20:00	17.01.17	0
08:30:00	17.01.17	0
08:40:00	17.01.17	0
08:50:00	17.01.17	4.58
09:00:00	17.01.17	0
09:10:00	17.01.17	0
09:20:00	17.01.17	0
09:30:00	17.01.17	0
09:40:00	17.01.17	0
09:50:00	17.01.17	0
10:00:00	17.01.17	0
10:10:00	17.01.17	0
10:20:00	17.01.17	0
10:30:00	17.01.17	0
10:40:00	17.01.17	0
10:50:00	17.01.17	0
11:00:00	17.01.17	0
11:10:00	17.01.17	0
11:20:00	17.01.17	0
11:30:00	17.01.17	0
11:40:00	17.01.17	0
11:50:00	17.01.17	0
12:00:00	17.01.17	5.38
12:10:00	17.01.17	0
12:20:00	17.01.17	0
12:30:00	17.01.17	0
12:40:00	17.01.17	0
12:50:00	17.01.17	0
13:00:00	17.01.17	7.48
13:10:00	17.01.17	10.82
13:20:00	17.01.17	0
13:30:00	17.01.17	0
13:40:00	17.01.17	0
13:50:00	17.01.17	0
14:00:00	17.01.17	4.84
14:10:00	17.01.17	0
14:20:00	17.01.17	0
14:30:00	17.01.17	13.37
14:40:00	17.01.17	0
14:50:00	17.01.17	0
15:00:00	17.01.17	0
15:10:00	17.01.17	0
15:20:00	17.01.17	0
15:30:00	17.01.17	0
15:40:00	17.01.17	0
15:50:00	17.01.17	0
16:00:00	17.01.17	0
16:10:00	17.01.17	0
16:20:00	17.01.17	0
16:30:00	17.01.17	0
16:40:00	17.01.17	0
16:50:00	17.01.17	0
17:00:00	17.01.17	0
17:10:00	17.01.17	0
17:20:00	17.01.17	0
17:30:00	17.01.17	0
17:40:00	17.01.17	0
17:50:00	17.01.17	0
18:00:00	17.01.17	0
18:10:00	17.01.17	0
18:20:00	17.01.17	0
18:30:00	17.01.17	0
18:40:00	17.01.17	0
18:50:00	17.01.17	0
19:00:00	17.01.17	0
19:10:00	17.01.17	0
19:20:00	17.01.17	0
19:30:00	17.01.17	0
19:40:00	17.01.17	0
19:50:00	17.01.17	0
20:00:00	17.01.17	0
[truncated: 45,014 more rows]
