# Supplementary material for: Environmental data set for the design and analysis of the Photovoltaic system in the Jordan Valley
Source: Data Brief. 2020 Jun 2;31:105794. doi: 10.1016/j.dib.2020.105794 (PMC7298412; doi:10.1016/j.dib.2020.105794)
Supplement: Supplementary file 1 [file mmc1.zip › Data Sets/2018 Ambient Temperature.xlsx]

## Sheet: Sheet1
Time	Date	Ambient Temp. (ᵒC)
00:00:00	01.01.18	14.53
00:10:00	01.01.18	13.93
00:20:00	01.01.18	13.81
00:30:00	01.01.18	13.75
00:40:00	01.01.18	13.73
00:50:00	01.01.18	14.3
01:00:00	01.01.18	14.09
01:10:00	01.01.18	13.7
01:20:00	01.01.18	13.39
01:30:00	01.01.18	13.37
01:40:00	01.01.18	14.22
01:50:00	01.01.18	14.17
02:00:00	01.01.18	13.7
02:10:00	01.01.18	13.26
02:20:00	01.01.18	13.31
02:30:00	01.01.18	13.42
02:40:00	01.01.18	13.29
02:50:00	01.01.18	12.85
03:00:00	01.01.18	12.85
03:10:00	01.01.18	12.64
03:20:00	01.01.18	12.38
03:30:00	01.01.18	12.43
03:40:00	01.01.18	12.46
03:50:00	01.01.18	12.64
04:00:00	01.01.18	12.87
04:10:00	01.01.18	12.98
04:20:00	01.01.18	13.11
04:30:00	01.01.18	13.11
04:40:00	01.01.18	13.83
04:50:00	01.01.18	14.19
05:00:00	01.01.18	14.32
05:10:00	01.01.18	14.61
05:20:00	01.01.18	15.12
05:30:00	01.01.18	15.2
05:40:00	01.01.18	15.15
05:50:00	01.01.18	14.74
06:00:00	01.01.18	14.61
06:10:00	01.01.18	14.37
06:20:00	01.01.18	14.4
06:30:00	01.01.18	14.5
06:40:00	01.01.18	14.45
06:50:00	01.01.18	14.43
07:00:00	01.01.18	14.5
07:10:00	01.01.18	14.68
07:20:00	01.01.18	14.74
07:30:00	01.01.18	14.66
07:40:00	01.01.18	14.48
07:50:00	01.01.18	14.5
08:00:00	01.01.18	14.56
08:10:00	01.01.18	15.41
08:20:00	01.01.18	16.26
08:30:00	01.01.18	16.96
08:40:00	01.01.18	17.66
08:50:00	01.01.18	17.81
09:00:00	01.01.18	17.53
09:10:00	01.01.18	17.61
09:20:00	01.01.18	17.99
09:30:00	01.01.18	18.2
09:40:00	01.01.18	17.24
09:50:00	01.01.18	17.22
10:00:00	01.01.18	17.99
10:10:00	01.01.18	18.64
10:20:00	01.01.18	17.35
10:30:00	01.01.18	17.12
10:40:00	01.01.18	17.76
10:50:00	01.01.18	17.68
11:00:00	01.01.18	17.48
11:10:00	01.01.18	17.14
11:20:00	01.01.18	16.91
11:30:00	01.01.18	17.3
11:40:00	01.01.18	18.23
11:50:00	01.01.18	18.2
12:00:00	01.01.18	17.61
12:10:00	01.01.18	17.56
12:20:00	01.01.18	16.47
12:30:00	01.01.18	16.42
12:40:00	01.01.18	16.37
12:50:00	01.01.18	16
13:00:00	01.01.18	15.87
13:10:00	01.01.18	15.67
13:20:00	01.01.18	15.41
13:30:00	01.01.18	14.87
13:40:00	01.01.18	14.32
13:50:00	01.01.18	13.96
14:00:00	01.01.18	13.88
14:10:00	01.01.18	14.04
14:20:00	01.01.18	14.37
14:30:00	01.01.18	14.37
14:40:00	01.01.18	14.37
14:50:00	01.01.18	14.97
15:00:00	01.01.18	15.02
15:10:00	01.01.18	14.84
15:20:00	01.01.18	14.97
15:30:00	01.01.18	14.92
15:40:00	01.01.18	15.18
15:50:00	01.01.18	15.38
16:00:00	01.01.18	15.46
16:10:00	01.01.18	15.59
16:20:00	01.01.18	15.51
16:30:00	01.01.18	14.94
16:40:00	01.01.18	14.56
16:50:00	01.01.18	14.12
17:00:00	01.01.18	13.62
17:10:00	01.01.18	13.18
17:20:00	01.01.18	13.06
17:30:00	01.01.18	13.13
17:40:00	01.01.18	12.95
17:50:00	01.01.18	12.93
18:00:00	01.01.18	13.08
18:10:00	01.01.18	13
18:20:00	01.01.18	12.85
18:30:00	01.01.18	13
18:40:00	01.01.18	13.24
18:50:00	01.01.18	13.31
19:00:00	01.01.18	13.34
19:10:00	01.01.18	13.31
19:20:00	01.01.18	13.34
19:30:00	01.01.18	13.26
19:40:00	01.01.18	13.29
19:50:00	01.01.18	13.26
20:00:00	01.01.18	12.9
20:10:00	01.01.18	12.9
20:20:00	01.01.18	13.03
20:30:00	01.01.18	12.98
20:40:00	01.01.18	12.74
20:50:00	01.01.18	12.59
21:00:00	01.01.18	12.51
21:10:00	01.01.18	12.2
21:20:00	01.01.18	11.94
21:30:00	01.01.18	11.84
21:40:00	01.01.18	11.97
21:50:00	01.01.18	12.12
22:00:00	01.01.18	11.81
22:10:00	01.01.18	11.35
22:20:00	01.01.18	11.35
22:30:00	01.01.18	11.4
22:40:00	01.01.18	11.22
22:50:00	01.01.18	11.09
23:00:00	01.01.18	11.04
23:10:00	01.01.18	10.91
23:20:00	01.01.18	11.17
23:30:00	01.01.18	11.06
23:40:00	01.01.18	11.24
23:50:00	01.01.18	11.22
00:00:00	02.01.18	11.81
00:10:00	02.01.18	12.72
00:20:00	02.01.18	13.06
00:30:00	02.01.18	12.8
00:40:00	02.01.18	13.06
00:50:00	02.01.18	13.65
01:00:00	02.01.18	13.65
01:10:00	02.01.18	13.29
01:20:00	02.01.18	12.95
01:30:00	02.01.18	12.85
01:40:00	02.01.18	12.98
01:50:00	02.01.18	13.44
02:00:00	02.01.18	13.73
02:10:00	02.01.18	13.75
02:20:00	02.01.18	13.68
02:30:00	02.01.18	13.52
02:40:00	02.01.18	13.44
02:50:00	02.01.18	13.47
03:00:00	02.01.18	13.52
03:10:00	02.01.18	13.52
03:20:00	02.01.18	13.57
03:30:00	02.01.18	13.57
03:40:00	02.01.18	13.62
03:50:00	02.01.18	13.52
04:00:00	02.01.18	13.42
04:10:00	02.01.18	13.96
04:20:00	02.01.18	14.04
04:30:00	02.01.18	14.24
04:40:00	02.01.18	14.61
04:50:00	02.01.18	14.92
05:00:00	02.01.18	14.89
05:10:00	02.01.18	14.97
05:20:00	02.01.18	15.15
05:30:00	02.01.18	15.05
05:40:00	02.01.18	14.84
05:50:00	02.01.18	14.63
06:00:00	02.01.18	14.87
06:10:00	02.01.18	15.1
06:20:00	02.01.18	15.28
06:30:00	02.01.18	15.07
06:40:00	02.01.18	15
06:50:00	02.01.18	14.89
07:00:00	02.01.18	15
07:10:00	02.01.18	15.18
07:20:00	02.01.18	15.25
07:30:00	02.01.18	15.28
07:40:00	02.01.18	15.18
07:50:00	02.01.18	15.43
08:00:00	02.01.18	15.64
08:10:00	02.01.18	16.03
08:20:00	02.01.18	16.26
08:30:00	02.01.18	16.81
08:40:00	02.01.18	16.16
08:50:00	02.01.18	15.8
09:00:00	02.01.18	15.72
09:10:00	02.01.18	15.64
09:20:00	02.01.18	15.8
09:30:00	02.01.18	15.77
09:40:00	02.01.18	15.74
09:50:00	02.01.18	15.8
10:00:00	02.01.18	15.64
10:10:00	02.01.18	15.49
10:20:00	02.01.18	15.31
10:30:00	02.01.18	15.9
10:40:00	02.01.18	17.43
10:50:00	02.01.18	17.61
11:00:00	02.01.18	17.99
11:10:00	02.01.18	18.02
11:20:00	02.01.18	19.08
11:30:00	02.01.18	18.87
11:40:00	02.01.18	18.02
11:50:00	02.01.18	18.18
12:00:00	02.01.18	17.53
12:10:00	02.01.18	18.02
12:20:00	02.01.18	18.18
12:30:00	02.01.18	17.87
12:40:00	02.01.18	18.31
12:50:00	02.01.18	18.12
13:00:00	02.01.18	18.43
13:10:00	02.01.18	18.51
13:20:00	02.01.18	18.12
13:30:00	02.01.18	18.28
13:40:00	02.01.18	18.12
13:50:00	02.01.18	18.87
14:00:00	02.01.18	18.33
14:10:00	02.01.18	17.97
14:20:00	02.01.18	17.94
14:30:00	02.01.18	18.28
14:40:00	02.01.18	18.69
14:50:00	02.01.18	18.85
15:00:00	02.01.18	18.85
15:10:00	02.01.18	18.64
15:20:00	02.01.18	18.38
15:30:00	02.01.18	18.25
15:40:00	02.01.18	18.05
15:50:00	02.01.18	17.99
16:00:00	02.01.18	17.97
16:10:00	02.01.18	17.76
16:20:00	02.01.18	17.5
16:30:00	02.01.18	17.35
16:40:00	02.01.18	17.17
16:50:00	02.01.18	16.99
17:00:00	02.01.18	16.78
17:10:00	02.01.18	16.62
17:20:00	02.01.18	16.49
17:30:00	02.01.18	16.29
17:40:00	02.01.18	16.06
17:50:00	02.01.18	15.87
18:00:00	02.01.18	15.8
18:10:00	02.01.18	15.93
18:20:00	02.01.18	15.72
18:30:00	02.01.18	15.59
18:40:00	02.01.18	15.69
18:50:00	02.01.18	15.77
19:00:00	02.01.18	15.85
19:10:00	02.01.18	15.8
19:20:00	02.01.18	15.67
19:30:00	02.01.18	15.67
19:40:00	02.01.18	15.72
19:50:00	02.01.18	15.82
20:00:00	02.01.18	16
20:10:00	02.01.18	16.26
20:20:00	02.01.18	16.34
20:30:00	02.01.18	16.44
20:40:00	02.01.18	16.31
20:50:00	02.01.18	16.26
21:00:00	02.01.18	16.24
21:10:00	02.01.18	16.31
21:20:00	02.01.18	16.37
21:30:00	02.01.18	16.47
21:40:00	02.01.18	16.44
21:50:00	02.01.18	16.34
22:00:00	02.01.18	16.21
22:10:00	02.01.18	16.42
22:20:00	02.01.18	16.6
22:30:00	02.01.18	16.65
22:40:00	02.01.18	16.62
22:50:00	02.01.18	16.7
23:00:00	02.01.18	16.68
23:10:00	02.01.18	16.6
23:20:00	02.01.18	16.52
23:30:00	02.01.18	16.49
23:40:00	02.01.18	16.47
23:50:00	02.01.18	16.34
00:00:00	03.01.18	16
00:10:00	03.01.18	15.87
00:20:00	03.01.18	15.69
00:30:00	03.01.18	15.46
00:40:00	03.01.18	15.82
00:50:00	03.01.18	16
01:00:00	03.01.18	16.08
01:10:00	03.01.18	16.13
01:20:00	03.01.18	15.98
01:30:00	03.01.18	15.77
01:40:00	03.01.18	15.59
01:50:00	03.01.18	15.43
02:00:00	03.01.18	15.38
02:10:00	03.01.18	15.23
02:20:00	03.01.18	15.28
02:30:00	03.01.18	15.05
02:40:00	03.01.18	14.76
02:50:00	03.01.18	14.71
03:00:00	03.01.18	14.43
03:10:00	03.01.18	14.43
03:20:00	03.01.18	14.37
03:30:00	03.01.18	14.58
03:40:00	03.01.18	14.97
03:50:00	03.01.18	15.36
04:00:00	03.01.18	15.59
04:10:00	03.01.18	15.62
04:20:00	03.01.18	15.46
04:30:00	03.01.18	15.1
04:40:00	03.01.18	15
04:50:00	03.01.18	14.89
05:00:00	03.01.18	14.43
05:10:00	03.01.18	14.09
05:20:00	03.01.18	13.68
05:30:00	03.01.18	13.57
05:40:00	03.01.18	13.37
05:50:00	03.01.18	13.24
06:00:00	03.01.18	13.26
06:10:00	03.01.18	13.34
06:20:00	03.01.18	13.47
06:30:00	03.01.18	13.31
06:40:00	03.01.18	13.18
06:50:00	03.01.18	13.13
07:00:00	03.01.18	13.21
07:10:00	03.01.18	13.52
07:20:00	03.01.18	13.93
07:30:00	03.01.18	14.35
07:40:00	03.01.18	14.61
07:50:00	03.01.18	15.23
08:00:00	03.01.18	16.11
08:10:00	03.01.18	17.27
08:20:00	03.01.18	17.92
08:30:00	03.01.18	18.36
08:40:00	03.01.18	18.28
08:50:00	03.01.18	17.79
09:00:00	03.01.18	17.17
09:10:00	03.01.18	17.5
09:20:00	03.01.18	18.49
09:30:00	03.01.18	18.64
09:40:00	03.01.18	18.82
09:50:00	03.01.18	19.18
10:00:00	03.01.18	19.21
10:10:00	03.01.18	19.11
10:20:00	03.01.18	19.6
10:30:00	03.01.18	20.35
10:40:00	03.01.18	20.61
10:50:00	03.01.18	20.99
11:00:00	03.01.18	20.74
11:10:00	03.01.18	22.11
11:20:00	03.01.18	22.86
11:30:00	03.01.18	22.7
11:40:00	03.01.18	22.34
11:50:00	03.01.18	22.7
12:00:00	03.01.18	22.49
12:10:00	03.01.18	22.99
12:20:00	03.01.18	23.81
12:30:00	03.01.18	23.43
12:40:00	03.01.18	23.04
12:50:00	03.01.18	23.94
13:00:00	03.01.18	23.43
13:10:00	03.01.18	22.91
13:20:00	03.01.18	22.62
13:30:00	03.01.18	22.13
13:40:00	03.01.18	22.65
13:50:00	03.01.18	22
14:00:00	03.01.18	22.34
14:10:00	03.01.18	23.61
14:20:00	03.01.18	23.37
14:30:00	03.01.18	22.88
14:40:00	03.01.18	22.7
14:50:00	03.01.18	23.74
15:00:00	03.01.18	23.58
15:10:00	03.01.18	22.24
16:00:00	03.01.18	20.58
16:10:00	03.01.18	19.83
16:20:00	03.01.18	19.21
16:30:00	03.01.18	18.56
16:40:00	03.01.18	17.84
16:50:00	03.01.18	17.09
17:00:00	03.01.18	16.37
17:10:00	03.01.18	15.95
17:20:00	03.01.18	15.23
17:30:00	03.01.18	14.74
17:40:00	03.01.18	14.53
17:50:00	03.01.18	14.27
18:00:00	03.01.18	14.3
18:10:00	03.01.18	14.48
18:20:00	03.01.18	14.53
18:30:00	03.01.18	14.45
18:40:00	03.01.18	14.37
18:50:00	03.01.18	14.06
19:00:00	03.01.18	14.19
19:10:00	03.01.18	13.96
19:20:00	03.01.18	13.47
19:30:00	03.01.18	13.21
19:40:00	03.01.18	13.03
19:50:00	03.01.18	12.67
20:00:00	03.01.18	12.46
20:10:00	03.01.18	12.59
20:20:00	03.01.18	13.03
20:30:00	03.01.18	13.44
20:40:00	03.01.18	13.42
20:50:00	03.01.18	12.69
21:00:00	03.01.18	12.1
21:10:00	03.01.18	11.81
21:20:00	03.01.18	11.71
21:30:00	03.01.18	11.61
21:40:00	03.01.18	11.5
21:50:00	03.01.18	11.58
22:00:00	03.01.18	11.48
22:10:00	03.01.18	11.32
22:20:00	03.01.18	11.09
22:30:00	03.01.18	11.17
22:40:00	03.01.18	10.96
22:50:00	03.01.18	10.78
23:00:00	03.01.18	10.52
23:10:00	03.01.18	10.09
23:20:00	03.01.18	9.92
23:30:00	03.01.18	9.92
23:40:00	03.01.18	9.76
23:50:00	03.01.18	9.84
00:00:00	04.01.18	9.66
00:10:00	04.01.18	9.29
00:20:00	04.01.18	9.34
00:30:00	04.01.18	9.81
00:40:00	04.01.18	9.46
00:50:00	04.01.18	9.49
01:00:00	04.01.18	9.46
01:10:00	04.01.18	9.31
01:20:00	04.01.18	9.11
01:30:00	04.01.18	9.06
01:40:00	04.01.18	9.08
01:50:00	04.01.18	9.13
02:00:00	04.01.18	9.01
02:10:00	04.01.18	9.23
02:20:00	04.01.18	9.54
02:30:00	04.01.18	9.51
02:40:00	04.01.18	9.41
02:50:00	04.01.18	9.31
03:00:00	04.01.18	9.11
03:10:00	04.01.18	9.06
03:20:00	04.01.18	9.16
03:30:00	04.01.18	9.31
03:40:00	04.01.18	8.88
03:50:00	04.01.18	8.76
04:00:00	04.01.18	8.71
04:10:00	04.01.18	8.55
04:20:00	04.01.18	8.48
04:30:00	04.01.18	8.65
04:40:00	04.01.18	9.11
04:50:00	04.01.18	9.11
05:00:00	04.01.18	9.13
05:10:00	04.01.18	9.51
05:20:00	04.01.18	9.76
05:30:00	04.01.18	9.44
05:40:00	04.01.18	9.21
05:50:00	04.01.18	9.03
06:00:00	04.01.18	8.96
06:10:00	04.01.18	9.18
06:20:00	04.01.18	9.51
06:30:00	04.01.18	9.66
06:40:00	04.01.18	9.18
06:50:00	04.01.18	8.86
07:00:00	04.01.18	8.78
07:10:00	04.01.18	8.93
07:20:00	04.01.18	9.69
07:30:00	04.01.18	11.12
07:40:00	04.01.18	12.43
07:50:00	04.01.18	13.91
08:00:00	04.01.18	14.74
08:10:00	04.01.18	14.97
08:20:00	04.01.18	15.31
08:30:00	04.01.18	16
08:40:00	04.01.18	16.47
08:50:00	04.01.18	17.79
09:00:00	04.01.18	18.36
09:10:00	04.01.18	18.38
09:20:00	04.01.18	19.21
09:30:00	04.01.18	19.06
09:40:00	04.01.18	18.12
09:50:00	04.01.18	18.33
10:00:00	04.01.18	18.07
10:10:00	04.01.18	18.2
10:20:00	04.01.18	18.62
10:30:00	04.01.18	18.9
10:40:00	04.01.18	18.87
10:50:00	04.01.18	19.86
11:00:00	04.01.18	20.04
11:10:00	04.01.18	19.68
11:20:00	04.01.18	19.96
11:50:00	04.01.18	20.06
12:00:00	04.01.18	19.81
12:10:00	04.01.18	19.11
12:20:00	04.01.18	19.16
12:30:00	04.01.18	19.26
12:40:00	04.01.18	19.26
12:50:00	04.01.18	19.18
13:00:00	04.01.18	19.65
13:10:00	04.01.18	21.2
13:20:00	04.01.18	22.24
13:30:00	04.01.18	22.11
13:40:00	04.01.18	21.69
13:50:00	04.01.18	21.8
14:00:00	04.01.18	21.2
14:10:00	04.01.18	20.94
14:20:00	04.01.18	21.25
14:30:00	04.01.18	21.38
14:40:00	04.01.18	20.99
14:50:00	04.01.18	21.1
15:00:00	04.01.18	21.28
15:10:00	04.01.18	20.32
15:20:00	04.01.18	20.04
15:30:00	04.01.18	20.06
15:40:00	04.01.18	19.65
15:50:00	04.01.18	19
16:00:00	04.01.18	18.67
16:10:00	04.01.18	18.41
16:20:00	04.01.18	18.38
16:30:00	04.01.18	18.36
16:40:00	04.01.18	18.23
16:50:00	04.01.18	18.12
17:00:00	04.01.18	17.92
17:10:00	04.01.18	17.68
17:20:00	04.01.18	17.97
17:30:00	04.01.18	18.12
17:40:00	04.01.18	18.02
17:50:00	04.01.18	17.97
18:00:00	04.01.18	17.92
18:10:00	04.01.18	17.81
18:20:00	04.01.18	17.76
18:30:00	04.01.18	17.87
18:40:00	04.01.18	17.97
18:50:00	04.01.18	17.99
19:00:00	04.01.18	17.97
19:10:00	04.01.18	17.84
19:20:00	04.01.18	17.84
19:30:00	04.01.18	17.79
19:40:00	04.01.18	17.61
19:50:00	04.01.18	17.61
20:00:00	04.01.18	17.89
20:10:00	04.01.18	18.02
20:20:00	04.01.18	17.97
20:30:00	04.01.18	18.02
20:40:00	04.01.18	17.97
20:50:00	04.01.18	18.02
21:00:00	04.01.18	17.92
21:10:00	04.01.18	17.94
21:20:00	04.01.18	17.94
21:30:00	04.01.18	17.76
21:40:00	04.01.18	17.61
21:50:00	04.01.18	17.45
22:00:00	04.01.18	17.24
22:10:00	04.01.18	17.01
22:20:00	04.01.18	17.06
22:30:00	04.01.18	16.91
22:40:00	04.01.18	17.01
22:50:00	04.01.18	17.19
23:00:00	04.01.18	17.4
23:10:00	04.01.18	17.35
23:20:00	04.01.18	17.45
23:30:00	04.01.18	17.3
23:40:00	04.01.18	17.37
23:50:00	04.01.18	17.37
00:00:00	05.01.18	17.3
00:10:00	05.01.18	17.27
00:20:00	05.01.18	17.04
00:30:00	05.01.18	17.04
00:40:00	05.01.18	17.19
00:50:00	05.01.18	17.35
01:00:00	05.01.18	17.19
01:10:00	05.01.18	17.06
01:20:00	05.01.18	17.14
01:30:00	05.01.18	17.19
01:40:00	05.01.18	17.35
01:50:00	05.01.18	17.37
02:00:00	05.01.18	17.35
02:10:00	05.01.18	17.37
02:20:00	05.01.18	17.27
02:30:00	05.01.18	17.22
02:40:00	05.01.18	17.24
02:50:00	05.01.18	17.35
03:00:00	05.01.18	17.37
03:10:00	05.01.18	17.3
03:20:00	05.01.18	17.32
03:30:00	05.01.18	17.32
03:40:00	05.01.18	17.24
03:50:00	05.01.18	17.45
04:00:00	05.01.18	17.35
04:10:00	05.01.18	17.45
04:20:00	05.01.18	17.45
04:30:00	05.01.18	17.66
04:40:00	05.01.18	17.56
04:50:00	05.01.18	15.59
05:00:00	05.01.18	14.71
05:10:00	05.01.18	14.53
05:20:00	05.01.18	14.4
05:30:00	05.01.18	14.22
05:40:00	05.01.18	13.96
05:50:00	05.01.18	14.04
06:00:00	05.01.18	14.01
06:10:00	05.01.18	14.58
06:20:00	05.01.18	14.94
06:30:00	05.01.18	14.89
06:40:00	05.01.18	14.66
06:50:00	05.01.18	14.66
07:00:00	05.01.18	14.89
07:10:00	05.01.18	14.63
07:20:00	05.01.18	14.74
07:30:00	05.01.18	14.68
07:40:00	05.01.18	14.48
07:50:00	05.01.18	14.81
08:00:00	05.01.18	14.81
08:10:00	05.01.18	15.25
08:20:00	05.01.18	16.06
08:30:00	05.01.18	16.39
08:40:00	05.01.18	16.49
08:50:00	05.01.18	16.18
09:00:00	05.01.18	16.49
09:10:00	05.01.18	16.75
09:20:00	05.01.18	16.68
09:30:00	05.01.18	16.55
09:40:00	05.01.18	16.47
09:50:00	05.01.18	16.55
10:00:00	05.01.18	16.68
10:10:00	05.01.18	16.78
10:20:00	05.01.18	17.04
10:30:00	05.01.18	16.93
10:40:00	05.01.18	17.24
10:50:00	05.01.18	17.66
11:00:00	05.01.18	17.89
11:10:00	05.01.18	17.99
11:20:00	05.01.18	18.56
11:30:00	05.01.18	18.43
11:40:00	05.01.18	18.1
11:50:00	05.01.18	18.49
12:00:00	05.01.18	18.28
12:10:00	05.01.18	18.15
12:20:00	05.01.18	17.99
12:30:00	05.01.18	18.18
12:40:00	05.01.18	18.28
12:50:00	05.01.18	18.12
13:00:00	05.01.18	18.2
13:10:00	05.01.18	18.07
13:20:00	05.01.18	17.87
13:30:00	05.01.18	17.04
13:40:00	05.01.18	16.65
13:50:00	05.01.18	16.73
14:00:00	05.01.18	16.65
14:10:00	05.01.18	16.06
14:20:00	05.01.18	16.08
14:30:00	05.01.18	15.43
14:40:00	05.01.18	15.49
14:50:00	05.01.18	16.11
15:00:00	05.01.18	16.06
15:10:00	05.01.18	15.59
15:20:00	05.01.18	14.66
15:30:00	05.01.18	14.4
15:40:00	05.01.18	14.04
15:50:00	05.01.18	13.91
16:00:00	05.01.18	13.93
16:10:00	05.01.18	14.17
16:20:00	05.01.18	14.14
16:30:00	05.01.18	14.09
16:40:00	05.01.18	14.17
16:50:00	05.01.18	14.3
17:00:00	05.01.18	14.3
17:10:00	05.01.18	14.4
17:20:00	05.01.18	14.48
17:30:00	05.01.18	14.27
17:40:00	05.01.18	14.09
17:50:00	05.01.18	14.09
18:00:00	05.01.18	14.09
18:10:00	05.01.18	14.04
18:20:00	05.01.18	14.01
18:30:00	05.01.18	13.93
18:40:00	05.01.18	13.7
18:50:00	05.01.18	13.73
19:00:00	05.01.18	13.86
19:10:00	05.01.18	13.91
19:20:00	05.01.18	13.93
19:30:00	05.01.18	13.96
19:40:00	05.01.18	13.88
19:50:00	05.01.18	13.81
20:00:00	05.01.18	13.81
20:10:00	05.01.18	13.81
20:20:00	05.01.18	13.91
20:30:00	05.01.18	14.14
20:40:00	05.01.18	14.24
20:50:00	05.01.18	14.24
21:00:00	05.01.18	14.14
21:10:00	05.01.18	14.12
21:20:00	05.01.18	14.06
21:30:00	05.01.18	14.04
21:40:00	05.01.18	14.01
21:50:00	05.01.18	13.93
22:00:00	05.01.18	13.88
22:10:00	05.01.18	13.83
22:20:00	05.01.18	13.78
22:30:00	05.01.18	13.62
22:40:00	05.01.18	13.52
22:50:00	05.01.18	13.39
23:00:00	05.01.18	13.39
23:10:00	05.01.18	13.52
23:20:00	05.01.18	13.62
23:30:00	05.01.18	13.57
23:40:00	05.01.18	13.49
23:50:00	05.01.18	13.49
00:00:00	06.01.18	13.52
00:10:00	06.01.18	13.37
00:20:00	06.01.18	13.26
00:30:00	06.01.18	13.31
00:40:00	06.01.18	13.37
00:50:00	06.01.18	13.26
01:00:00	06.01.18	13.31
01:10:00	06.01.18	13.52
01:20:00	06.01.18	13.73
01:30:00	06.01.18	13.81
01:40:00	06.01.18	14.09
01:50:00	06.01.18	14.58
02:00:00	06.01.18	14.89
02:10:00	06.01.18	15.1
02:20:00	06.01.18	14.79
02:30:00	06.01.18	14.63
02:40:00	06.01.18	15
02:50:00	06.01.18	15.38
03:00:00	06.01.18	15.12
03:10:00	06.01.18	14.76
03:20:00	06.01.18	14.71
03:30:00	06.01.18	14.56
03:40:00	06.01.18	14.5
03:50:00	06.01.18	14.43
04:00:00	06.01.18	14.35
04:10:00	06.01.18	14.09
04:20:00	06.01.18	13.88
04:30:00	06.01.18	13.78
04:40:00	06.01.18	13.65
04:50:00	06.01.18	13.6
05:00:00	06.01.18	13.47
05:10:00	06.01.18	13.31
05:20:00	06.01.18	13.24
05:30:00	06.01.18	13.24
05:40:00	06.01.18	13.29
05:50:00	06.01.18	13.31
06:00:00	06.01.18	13.21
06:10:00	06.01.18	13.21
06:20:00	06.01.18	13.34
06:30:00	06.01.18	13.55
06:40:00	06.01.18	13.49
06:50:00	06.01.18	13.34
07:00:00	06.01.18	13.24
07:10:00	06.01.18	13.24
07:20:00	06.01.18	13.26
07:30:00	06.01.18	13.37
07:40:00	06.01.18	13.44
07:50:00	06.01.18	13.57
08:00:00	06.01.18	13.83
08:10:00	06.01.18	14.19
08:20:00	06.01.18	14.76
08:30:00	06.01.18	15.41
08:40:00	06.01.18	15.56
08:50:00	06.01.18	15.93
09:00:00	06.01.18	16.03
09:10:00	06.01.18	15.72
09:20:00	06.01.18	17.19
09:30:00	06.01.18	17.22
09:40:00	06.01.18	17.63
09:50:00	06.01.18	18.2
10:00:00	06.01.18	19.86
10:10:00	06.01.18	20.19
10:20:00	06.01.18	20.87
10:30:00	06.01.18	21.62
10:40:00	06.01.18	22.34
10:50:00	06.01.18	20.66
11:00:00	06.01.18	22.26
11:10:00	06.01.18	22.62
11:20:00	06.01.18	21.51
11:30:00	06.01.18	21.07
11:40:00	06.01.18	20.74
11:50:00	06.01.18	19.93
12:00:00	06.01.18	19.99
12:10:00	06.01.18	20.68
12:20:00	06.01.18	20.61
12:30:00	06.01.18	20.14
12:40:00	06.01.18	19.68
12:50:00	06.01.18	19.34
13:00:00	06.01.18	19.13
13:10:00	06.01.18	18.74
13:20:00	06.01.18	18.49
13:30:00	06.01.18	19.26
13:40:00	06.01.18	19.73
13:50:00	06.01.18	19.55
14:00:00	06.01.18	19.44
14:10:00	06.01.18	19.44
14:20:00	06.01.18	19.39
14:30:00	06.01.18	19.18
14:40:00	06.01.18	19.75
14:50:00	06.01.18	19.83
15:00:00	06.01.18	18.74
15:10:00	06.01.18	18.31
15:20:00	06.01.18	17.3
15:30:00	06.01.18	16.88
15:40:00	06.01.18	16.42
15:50:00	06.01.18	16.13
16:00:00	06.01.18	15.85
16:10:00	06.01.18	15.77
16:20:00	06.01.18	15.74
16:30:00	06.01.18	15.67
16:40:00	06.01.18	15.59
16:50:00	06.01.18	15.38
17:00:00	06.01.18	15.12
17:10:00	06.01.18	14.87
17:20:00	06.01.18	14.76
17:30:00	06.01.18	14.79
17:40:00	06.01.18	14.89
17:50:00	06.01.18	15.07
18:00:00	06.01.18	15.18
18:10:00	06.01.18	15.23
18:20:00	06.01.18	15.33
18:30:00	06.01.18	15.25
18:40:00	06.01.18	15
18:50:00	06.01.18	14.74
19:00:00	06.01.18	14.5
19:10:00	06.01.18	14.35
19:20:00	06.01.18	14.17
19:30:00	06.01.18	14.19
19:40:00	06.01.18	14.32
19:50:00	06.01.18	14.4
20:00:00	06.01.18	14.37
20:10:00	06.01.18	14.24
20:20:00	06.01.18	14.12
20:30:00	06.01.18	14.19
20:40:00	06.01.18	13.91
20:50:00	06.01.18	13.75
21:00:00	06.01.18	13.7
21:10:00	06.01.18	13.37
21:20:00	06.01.18	13.06
21:30:00	06.01.18	12.98
21:40:00	06.01.18	13.06
21:50:00	06.01.18	13.06
22:00:00	06.01.18	13.18
22:10:00	06.01.18	13.21
22:20:00	06.01.18	13.24
22:30:00	06.01.18	13.24
22:40:00	06.01.18	13.13
22:50:00	06.01.18	13.08
23:00:00	06.01.18	12.74
23:10:00	06.01.18	12.77
23:20:00	06.01.18	12.54
23:30:00	06.01.18	12.28
23:40:00	06.01.18	12.15
23:50:00	06.01.18	12.07
00:00:00	07.01.18	12.05
00:10:00	07.01.18	11.92
00:20:00	07.01.18	11.76
00:30:00	07.01.18	11.56
00:40:00	07.01.18	11.43
00:50:00	07.01.18	11.3
01:00:00	07.01.18	11.19
01:10:00	07.01.18	11.09
01:20:00	07.01.18	11.06
01:30:00	07.01.18	10.99
01:40:00	07.01.18	10.93
01:50:00	07.01.18	11.04
02:00:00	07.01.18	10.88
02:10:00	07.01.18	11.04
02:20:00	07.01.18	11.43
02:30:00	07.01.18	11.61
02:40:00	07.01.18	11.48
02:50:00	07.01.18	11.5
03:00:00	07.01.18	11.56
03:10:00	07.01.18	11.58
03:20:00	07.01.18	11.37
03:30:00	07.01.18	11.17
03:40:00	07.01.18	11.17
03:50:00	07.01.18	11.09
04:00:00	07.01.18	11.04
04:10:00	07.01.18	11.12
04:20:00	07.01.18	11.24
04:30:00	07.01.18	11.22
04:40:00	07.01.18	10.99
04:50:00	07.01.18	10.75
05:00:00	07.01.18	10.81
05:10:00	07.01.18	10.7
05:20:00	07.01.18	10.44
05:30:00	07.01.18	10.27
05:40:00	07.01.18	10.42
05:50:00	07.01.18	10.55
06:00:00	07.01.18	10.55
06:10:00	07.01.18	10.62
06:20:00	07.01.18	10.57
06:30:00	07.01.18	10.6
06:40:00	07.01.18	10.57
06:50:00	07.01.18	10.52
07:00:00	07.01.18	10.57
07:10:00	07.01.18	10.86
07:20:00	07.01.18	11.56
07:30:00	07.01.18	12.2
07:40:00	07.01.18	12.25
07:50:00	07.01.18	12.31
08:00:00	07.01.18	12.59
08:10:00	07.01.18	12.59
08:20:00	07.01.18	12.9
08:30:00	07.01.18	13.65
08:40:00	07.01.18	14.35
08:50:00	07.01.18	14.84
09:00:00	07.01.18	15.25
09:10:00	07.01.18	16.13
09:20:00	07.01.18	16.65
09:30:00	07.01.18	17.3
09:40:00	07.01.18	17.87
09:50:00	07.01.18	18.74
10:00:00	07.01.18	19.24
10:10:00	07.01.18	19.73
10:20:00	07.01.18	20.01
10:30:00	07.01.18	20.66
10:40:00	07.01.18	20.58
10:50:00	07.01.18	21.36
11:00:00	07.01.18	21.82
11:10:00	07.01.18	22.26
11:20:00	07.01.18	21.67
11:30:00	07.01.18	22.13
11:40:00	07.01.18	22.91
11:50:00	07.01.18	23.43
12:00:00	07.01.18	23.89
12:10:00	07.01.18	23.43
12:20:00	07.01.18	23.74
12:30:00	07.01.18	23.79
12:40:00	07.01.18	24.41
12:50:00	07.01.18	23.4
13:00:00	07.01.18	23.12
13:10:00	07.01.18	23.43
13:20:00	07.01.18	23.35
13:30:00	07.01.18	23.84
13:40:00	07.01.18	23.3
13:50:00	07.01.18	22.96
14:00:00	07.01.18	22.31
14:10:00	07.01.18	22.68
14:20:00	07.01.18	22.83
14:30:00	07.01.18	22.52
14:40:00	07.01.18	22.57
14:50:00	07.01.18	22.16
15:00:00	07.01.18	22.11
15:10:00	07.01.18	22.16
15:20:00	07.01.18	21.74
15:30:00	07.01.18	21.74
15:40:00	07.01.18	21.12
15:50:00	07.01.18	21.23
16:00:00	07.01.18	20.99
16:10:00	07.01.18	20.99
16:20:00	07.01.18	20.3
16:30:00	07.01.18	19.75
16:40:00	07.01.18	18.8
16:50:00	07.01.18	17.63
17:00:00	07.01.18	16.62
17:10:00	07.01.18	15.64
17:20:00	07.01.18	14.89
17:30:00	07.01.18	14.27
17:40:00	07.01.18	13.88
17:50:00	07.01.18	13.55
18:00:00	07.01.18	13.31
18:10:00	07.01.18	13.13
18:20:00	07.01.18	13.37
18:30:00	07.01.18	13.52
18:40:00	07.01.18	13.52
18:50:00	07.01.18	13.26
19:00:00	07.01.18	12.8
19:10:00	07.01.18	12.49
19:20:00	07.01.18	12.31
19:30:00	07.01.18	12.28
19:40:00	07.01.18	12.05
19:50:00	07.01.18	11.71
20:00:00	07.01.18	11.63
20:10:00	07.01.18	11.76
20:20:00	07.01.18	11.89
20:30:00	07.01.18	11.74
20:40:00	07.01.18	11.5
20:50:00	07.01.18	11.3
21:00:00	07.01.18	11.12
21:10:00	07.01.18	10.99
21:20:00	07.01.18	10.68
21:30:00	07.01.18	10.62
21:40:00	07.01.18	10.5
21:50:00	07.01.18	10.86
22:00:00	07.01.18	11.04
22:10:00	07.01.18	10.88
22:20:00	07.01.18	10.68
22:30:00	07.01.18	10.22
22:40:00	07.01.18	10.5
22:50:00	07.01.18	10.83
23:00:00	07.01.18	11.04
23:10:00	07.01.18	11.12
23:20:00	07.01.18	11.17
23:30:00	07.01.18	11.04
23:40:00	07.01.18	11.12
23:50:00	07.01.18	11.3
00:00:00	08.01.18	11.12
00:10:00	08.01.18	10.62
00:20:00	08.01.18	10.34
00:30:00	08.01.18	10.02
00:40:00	08.01.18	9.89
00:50:00	08.01.18	10.02
01:00:00	08.01.18	10.19
01:10:00	08.01.18	10.07
01:20:00	08.01.18	9.74
01:30:00	08.01.18	9.49
01:40:00	08.01.18	9.39
01:50:00	08.01.18	9.13
02:00:00	08.01.18	9.01
02:10:00	08.01.18	9.01
02:20:00	08.01.18	9.21
02:30:00	08.01.18	9.51
02:40:00	08.01.18	9.76
02:50:00	08.01.18	10.02
03:00:00	08.01.18	9.86
03:10:00	08.01.18	9.44
03:20:00	08.01.18	9.13
03:30:00	08.01.18	9.03
03:40:00	08.01.18	8.83
03:50:00	08.01.18	8.55
04:00:00	08.01.18	8.71
04:10:00	08.01.18	9.16
04:20:00	08.01.18	9.46
04:30:00	08.01.18	9.56
04:40:00	08.01.18	9.31
04:50:00	08.01.18	8.5
05:00:00	08.01.18	8.53
05:10:00	08.01.18	8.6
05:20:00	08.01.18	8.33
05:30:00	08.01.18	8.18
05:40:00	08.01.18	8.2
05:50:00	08.01.18	8.05
06:00:00	08.01.18	7.75
06:10:00	08.01.18	7.67
06:20:00	08.01.18	7.72
06:30:00	08.01.18	7.9
06:40:00	08.01.18	7.97
06:50:00	08.01.18	8.25
07:00:00	08.01.18	8.15
07:10:00	08.01.18	8.28
07:20:00	08.01.18	9.11
07:30:00	08.01.18	9.89
07:40:00	08.01.18	9.69
07:50:00	08.01.18	9.89
08:00:00	08.01.18	10.37
08:10:00	08.01.18	11.09
08:20:00	08.01.18	12.41
08:30:00	08.01.18	13.24
08:40:00	08.01.18	13.62
08:50:00	08.01.18	13.96
09:00:00	08.01.18	14.4
09:10:00	08.01.18	15
09:20:00	08.01.18	15.46
09:30:00	08.01.18	16.13
09:40:00	08.01.18	16.47
09:50:00	08.01.18	17.09
10:00:00	08.01.18	18.12
10:10:00	08.01.18	19.03
10:20:00	08.01.18	19.75
10:30:00	08.01.18	20.74
10:40:00	08.01.18	21.43
10:50:00	08.01.18	21.36
11:00:00	08.01.18	21.85
11:10:00	08.01.18	22.26
11:20:00	08.01.18	21.95
11:30:00	08.01.18	22.39
11:40:00	08.01.18	22.68
11:50:00	08.01.18	22.78
12:00:00	08.01.18	22.86
12:10:00	08.01.18	23.61
12:20:00	08.01.18	24.25
12:30:00	08.01.18	24.41
12:40:00	08.01.18	24.33
12:50:00	08.01.18	23.92
13:00:00	08.01.18	24.12
13:10:00	08.01.18	24.49
13:20:00	08.01.18	24.74
13:30:00	08.01.18	24.9
13:40:00	08.01.18	25.31
13:50:00	08.01.18	24.87
14:00:00	08.01.18	24.49
14:10:00	08.01.18	24.8
14:20:00	08.01.18	24.72
14:30:00	08.01.18	24.85
14:40:00	08.01.18	25.55
14:50:00	08.01.18	25
15:00:00	08.01.18	24.72
15:10:00	08.01.18	24.56
15:20:00	08.01.18	24.43
15:30:00	08.01.18	23.97
15:40:00	08.01.18	23.43
15:50:00	08.01.18	23.09
16:00:00	08.01.18	22.7
16:10:00	08.01.18	21.64
16:20:00	08.01.18	20.71
16:30:00	08.01.18	20.09
16:40:00	08.01.18	18.9
16:50:00	08.01.18	17.32
17:00:00	08.01.18	16.26
17:10:00	08.01.18	15.23
17:20:00	08.01.18	14.58
17:30:00	08.01.18	14.12
17:40:00	08.01.18	13.73
17:50:00	08.01.18	13.44
18:00:00	08.01.18	13.24
18:10:00	08.01.18	12.95
18:20:00	08.01.18	12.69
18:30:00	08.01.18	12.77
18:40:00	08.01.18	13.37
18:50:00	08.01.18	13.52
19:00:00	08.01.18	13.44
19:10:00	08.01.18	13.21
19:20:00	08.01.18	13.26
19:30:00	08.01.18	12.95
19:40:00	08.01.18	12.8
19:50:00	08.01.18	13
20:00:00	08.01.18	12.74
20:10:00	08.01.18	11.81
20:20:00	08.01.18	11.68
20:30:00	08.01.18	11.74
20:40:00	08.01.18	11.58
20:50:00	08.01.18	11.35
21:00:00	08.01.18	11.37
21:10:00	08.01.18	11.24
21:20:00	08.01.18	10.86
21:30:00	08.01.18	10.68
21:40:00	08.01.18	10.62
21:50:00	08.01.18	10.29
22:00:00	08.01.18	9.71
22:10:00	08.01.18	9.49
22:20:00	08.01.18	9.29
22:30:00	08.01.18	8.96
22:40:00	08.01.18	8.76
22:50:00	08.01.18	8.58
23:00:00	08.01.18	8.83
23:10:00	08.01.18	9.01
23:20:00	08.01.18	8.93
23:30:00	08.01.18	8.53
23:40:00	08.01.18	8.25
23:50:00	08.01.18	7.97
00:00:00	09.01.18	7.85
00:10:00	09.01.18	7.62
00:20:00	09.01.18	7.62
00:30:00	09.01.18	8.05
00:40:00	09.01.18	8.53
00:50:00	09.01.18	8.55
01:00:00	09.01.18	8.43
01:10:00	09.01.18	8.08
01:20:00	09.01.18	7.65
01:30:00	09.01.18	7.62
01:40:00	09.01.18	7.77
01:50:00	09.01.18	7.8
02:00:00	09.01.18	8.02
02:10:00	09.01.18	8.05
02:20:00	09.01.18	7.77
02:30:00	09.01.18	7.47
02:40:00	09.01.18	7.85
02:50:00	09.01.18	7.85
03:00:00	09.01.18	7.95
03:10:00	09.01.18	7.7
03:20:00	09.01.18	7.55
03:30:00	09.01.18	7.72
03:40:00	09.01.18	8.18
03:50:00	09.01.18	8.58
04:00:00	09.01.18	8.38
04:10:00	09.01.18	7.77
04:20:00	09.01.18	7.32
04:30:00	09.01.18	7.77
04:40:00	09.01.18	7.9
04:50:00	09.01.18	7.65
05:00:00	09.01.18	7.14
05:10:00	09.01.18	6.89
05:20:00	09.01.18	6.71
05:30:00	09.01.18	7.02
05:40:00	09.01.18	7.32
05:50:00	09.01.18	7.39
06:00:00	09.01.18	7.14
06:10:00	09.01.18	6.74
06:20:00	09.01.18	6.61
06:30:00	09.01.18	6.64
06:40:00	09.01.18	6.69
06:50:00	09.01.18	6.66
07:00:00	09.01.18	6.51
07:10:00	09.01.18	6.87
07:20:00	09.01.18	7.67
07:30:00	09.01.18	8.55
07:40:00	09.01.18	8.53
07:50:00	09.01.18	9.06
08:00:00	09.01.18	9.64
08:10:00	09.01.18	10.6
08:20:00	09.01.18	12.36
08:30:00	09.01.18	13.78
08:40:00	09.01.18	14.71
08:50:00	09.01.18	14.92
09:00:00	09.01.18	14.97
09:10:00	09.01.18	15.43
09:20:00	09.01.18	16.44
09:30:00	09.01.18	17.19
09:40:00	09.01.18	17.94
09:50:00	09.01.18	18.12
10:00:00	09.01.18	18.36
10:10:00	09.01.18	18.82
10:20:00	09.01.18	18.93
10:30:00	09.01.18	19.47
10:40:00	09.01.18	19.99
10:50:00	09.01.18	20.94
11:00:00	09.01.18	21.69
11:10:00	09.01.18	21.8
11:20:00	09.01.18	21.36
11:30:00	09.01.18	21.43
11:40:00	09.01.18	21.46
11:50:00	09.01.18	22.29
12:00:00	09.01.18	22
12:10:00	09.01.18	23.27
12:20:00	09.01.18	23.92
12:30:00	09.01.18	22.42
12:40:00	09.01.18	23.3
12:50:00	09.01.18	22.21
13:00:00	09.01.18	22.06
13:10:00	09.01.18	22.57
13:20:00	09.01.18	22.88
13:30:00	09.01.18	22.68
13:40:00	09.01.18	22.21
13:50:00	09.01.18	22.78
14:00:00	09.01.18	23.71
14:10:00	09.01.18	24.2
14:20:00	09.01.18	23.74
14:30:00	09.01.18	23.19
14:40:00	09.01.18	23.99
14:50:00	09.01.18	24.49
15:00:00	09.01.18	23.66
15:10:00	09.01.18	22.52
15:20:00	09.01.18	22.31
15:30:00	09.01.18	22
15:40:00	09.01.18	21.74
15:50:00	09.01.18	20.3
16:00:00	09.01.18	19.75
16:10:00	09.01.18	19.26
16:20:00	09.01.18	18.82
16:30:00	09.01.18	18.41
16:40:00	09.01.18	17.56
16:50:00	09.01.18	16.37
17:00:00	09.01.18	15.31
17:10:00	09.01.18	14.63
17:20:00	09.01.18	14.14
17:30:00	09.01.18	13.78
17:40:00	09.01.18	13.52
17:50:00	09.01.18	13.44
18:00:00	09.01.18	13.49
18:10:00	09.01.18	13.03
18:20:00	09.01.18	12.64
18:30:00	09.01.18	12.41
18:40:00	09.01.18	12.07
18:50:00	09.01.18	11.68
19:00:00	09.01.18	11.61
19:10:00	09.01.18	11.61
19:20:00	09.01.18	11.56
19:30:00	09.01.18	11.27
19:40:00	09.01.18	11.27
19:50:00	09.01.18	11.3
20:00:00	09.01.18	11.22
20:10:00	09.01.18	11.14
20:20:00	09.01.18	10.96
20:30:00	09.01.18	10.96
20:40:00	09.01.18	10.96
20:50:00	09.01.18	10.81
21:00:00	09.01.18	10.88
21:10:00	09.01.18	11.09
21:20:00	09.01.18	10.99
21:30:00	09.01.18	10.93
21:40:00	09.01.18	10.99
21:50:00	09.01.18	10.91
22:00:00	09.01.18	10.57
22:10:00	09.01.18	10.44
22:20:00	09.01.18	10.42
22:30:00	09.01.18	10.47
22:40:00	09.01.18	10.29
22:50:00	09.01.18	9.92
23:00:00	09.01.18	9.81
23:10:00	09.01.18	9.71
23:20:00	09.01.18	9.44
23:30:00	09.01.18	9.26
23:40:00	09.01.18	9.41
23:50:00	09.01.18	9.31
00:00:00	10.01.18	9.61
00:10:00	10.01.18	9.41
00:20:00	10.01.18	9.46
00:30:00	10.01.18	9.79
00:40:00	10.01.18	9.86
00:50:00	10.01.18	9.81
01:00:00	10.01.18	9.81
01:10:00	10.01.18	9.76
01:20:00	10.01.18	10.07
01:30:00	10.01.18	10.07
01:40:00	10.01.18	9.79
01:50:00	10.01.18	9.51
02:00:00	10.01.18	9.34
02:10:00	10.01.18	9.31
02:20:00	10.01.18	9.31
02:30:00	10.01.18	9.11
02:40:00	10.01.18	9.16
02:50:00	10.01.18	8.91
03:00:00	10.01.18	8.96
03:10:00	10.01.18	9.03
03:20:00	10.01.18	9.11
03:30:00	10.01.18	8.88
03:40:00	10.01.18	8.76
03:50:00	10.01.18	8.63
04:00:00	10.01.18	8.76
04:10:00	10.01.18	8.65
04:20:00	10.01.18	8.33
04:30:00	10.01.18	8.4
04:40:00	10.01.18	8.86
04:50:00	10.01.18	9.03
05:00:00	10.01.18	9.31
05:10:00	10.01.18	9.76
05:20:00	10.01.18	9.99
05:30:00	10.01.18	10.17
05:40:00	10.01.18	10.44
05:50:00	10.01.18	10.6
06:00:00	10.01.18	10.99
06:10:00	10.01.18	11.37
06:20:00	10.01.18	11.56
06:30:00	10.01.18	11.76
06:40:00	10.01.18	11.92
06:50:00	10.01.18	12.18
07:00:00	10.01.18	12.33
07:10:00	10.01.18	12.36
07:20:00	10.01.18	12.62
07:30:00	10.01.18	12.93
07:40:00	10.01.18	13.42
07:50:00	10.01.18	13.88
08:00:00	10.01.18	14.3
08:10:00	10.01.18	14.84
08:20:00	10.01.18	15.33
08:30:00	10.01.18	15.95
08:40:00	10.01.18	16.49
08:50:00	10.01.18	16.83
09:00:00	10.01.18	17.37
09:10:00	10.01.18	17.84
09:20:00	10.01.18	18.56
09:30:00	10.01.18	19.03
09:40:00	10.01.18	20.17
09:50:00	10.01.18	20.3
10:00:00	10.01.18	21.05
10:10:00	10.01.18	21.43
10:20:00	10.01.18	21.46
10:30:00	10.01.18	21.59
10:40:00	10.01.18	21.82
10:50:00	10.01.18	22.42
11:00:00	10.01.18	23.56
11:10:00	10.01.18	23.58
11:20:00	10.01.18	24.05
11:30:00	10.01.18	24.1
11:40:00	10.01.18	24.62
11:50:00	10.01.18	24.54
12:00:00	10.01.18	23.66
12:10:00	10.01.18	24.25
12:20:00	10.01.18	24.05
12:30:00	10.01.18	24.54
12:40:00	10.01.18	24.2
12:50:00	10.01.18	23.97
13:00:00	10.01.18	24.36
13:10:00	10.01.18	24.38
13:20:00	10.01.18	24.28
13:30:00	10.01.18	24.12
13:40:00	10.01.18	25.31
13:50:00	10.01.18	25.65
14:00:00	10.01.18	25.55
14:10:00	10.01.18	25.08
14:20:00	10.01.18	24.85
14:30:00	10.01.18	25.18
14:40:00	10.01.18	25.47
14:50:00	10.01.18	24.85
15:00:00	10.01.18	24.41
15:10:00	10.01.18	24.51
15:20:00	10.01.18	23.35
15:30:00	10.01.18	22.75
15:40:00	10.01.18	22.06
15:50:00	10.01.18	21.02
16:00:00	10.01.18	20.56
16:10:00	10.01.18	19.91
16:20:00	10.01.18	19.03
16:30:00	10.01.18	18.33
16:40:00	10.01.18	17.53
16:50:00	10.01.18	16.65
17:00:00	10.01.18	15.85
17:10:00	10.01.18	15.25
17:20:00	10.01.18	14.89
17:30:00	10.01.18	14.63
17:40:00	10.01.18	14.45
17:50:00	10.01.18	14.19
18:00:00	10.01.18	13.91
18:10:00	10.01.18	13.7
18:20:00	10.01.18	13.55
18:30:00	10.01.18	13.47
18:40:00	10.01.18	13.47
18:50:00	10.01.18	13.42
19:00:00	10.01.18	13.47
19:10:00	10.01.18	13.86
19:20:00	10.01.18	14.22
19:30:00	10.01.18	14.24
19:40:00	10.01.18	14.37
19:50:00	10.01.18	14.04
20:00:00	10.01.18	13.68
20:10:00	10.01.18	13.31
20:20:00	10.01.18	13.21
20:30:00	10.01.18	13.55
20:40:00	10.01.18	13.62
20:50:00	10.01.18	13.65
21:00:00	10.01.18	13.47
21:10:00	10.01.18	13.37
21:20:00	10.01.18	13.26
21:30:00	10.01.18	13.29
21:40:00	10.01.18	13.21
21:50:00	10.01.18	13
22:00:00	10.01.18	12.85
22:10:00	10.01.18	12.67
22:20:00	10.01.18	12.46
22:30:00	10.01.18	12.36
22:40:00	10.01.18	12.18
22:50:00	10.01.18	11.89
23:00:00	10.01.18	11.66
23:10:00	10.01.18	11.58
23:20:00	10.01.18	11.56
23:30:00	10.01.18	11.48
23:40:00	10.01.18	11.45
23:50:00	10.01.18	11.53
00:00:00	11.01.18	11.66
00:10:00	11.01.18	11.76
00:20:00	11.01.18	11.71
00:30:00	11.01.18	11.74
00:40:00	11.01.18	11.76
00:50:00	11.01.18	11.94
01:00:00	11.01.18	12.02
01:10:00	11.01.18	12.07
01:20:00	11.01.18	12.18
01:30:00	11.01.18	11.97
01:40:00	11.01.18	11.81
01:50:00	11.01.18	12.05
02:00:00	11.01.18	11.92
02:10:00	11.01.18	11.35
02:20:00	11.01.18	10.91
02:30:00	11.01.18	10.65
02:40:00	11.01.18	10.32
02:50:00	11.01.18	10.32
03:00:00	11.01.18	10.55
03:10:00	11.01.18	10.52
03:20:00	11.01.18	10.34
03:30:00	11.01.18	10.04
03:40:00	11.01.18	9.86
03:50:00	11.01.18	9.59
04:00:00	11.01.18	9.39
04:10:00	11.01.18	10.22
04:20:00	11.01.18	10.88
04:30:00	11.01.18	10.99
04:40:00	11.01.18	10.29
04:50:00	11.01.18	9.69
05:00:00	11.01.18	9.23
05:10:00	11.01.18	9.23
05:20:00	11.01.18	8.86
05:30:00	11.01.18	8.6
05:40:00	11.01.18	8.28
05:50:00	11.01.18	8.05
06:00:00	11.01.18	8.93
06:10:00	11.01.18	9.79
06:20:00	11.01.18	10.09
06:30:00	11.01.18	9.76
06:40:00	11.01.18	9.64
06:50:00	11.01.18	9.97
07:00:00	11.01.18	10.12
07:10:00	11.01.18	10.39
07:20:00	11.01.18	11.27
07:30:00	11.01.18	12.1
07:40:00	11.01.18	11.84
07:50:00	11.01.18	11.87
08:00:00	11.01.18	12.62
08:10:00	11.01.18	13.39
08:20:00	11.01.18	14.56
08:30:00	11.01.18	15.28
08:40:00	11.01.18	16.73
08:50:00	11.01.18	18.12
09:00:00	11.01.18	18.98
09:10:00	11.01.18	19.11
09:20:00	11.01.18	19.08
09:30:00	11.01.18	19.37
09:40:00	11.01.18	19.29
09:50:00	11.01.18	19.31
10:00:00	11.01.18	19.93
10:10:00	11.01.18	20.14
10:20:00	11.01.18	19.57
10:30:00	11.01.18	20.27
10:40:00	11.01.18	20.71
10:50:00	11.01.18	21.02
11:00:00	11.01.18	21.56
11:10:00	11.01.18	21.25
11:20:00	11.01.18	22.26
11:30:00	11.01.18	23.06
11:40:00	11.01.18	22.42
11:50:00	11.01.18	22.88
12:00:00	11.01.18	22.62
12:10:00	11.01.18	23.17
12:20:00	11.01.18	23.66
12:30:00	11.01.18	24.56
12:40:00	11.01.18	24.1
12:50:00	11.01.18	24.85
13:00:00	11.01.18	24.67
13:10:00	11.01.18	24.59
13:20:00	11.01.18	23.94
13:30:00	11.01.18	23.74
13:40:00	11.01.18	24.41
13:50:00	11.01.18	24.02
14:00:00	11.01.18	24.33
14:10:00	11.01.18	23.76
14:20:00	11.01.18	23.94
14:30:00	11.01.18	24.18
14:40:00	11.01.18	24.85
14:50:00	11.01.18	24.72
15:00:00	11.01.18	24.38
15:10:00	11.01.18	23.89
15:20:00	11.01.18	23.89
15:30:00	11.01.18	23.87
15:40:00	11.01.18	23.89
15:50:00	11.01.18	23.89
16:00:00	11.01.18	24.33
16:10:00	11.01.18	24.28
16:20:00	11.01.18	23.76
16:30:00	11.01.18	22.78
16:40:00	11.01.18	21.02
16:50:00	11.01.18	18.38
17:00:00	11.01.18	16.75
17:10:00	11.01.18	15.56
17:20:00	11.01.18	14.66
17:30:00	11.01.18	13.93
17:40:00	11.01.18	13.49
17:50:00	11.01.18	13.08
18:00:00	11.01.18	12.74
18:10:00	11.01.18	12.36
18:20:00	11.01.18	12.07
18:30:00	11.01.18	11.81
18:40:00	11.01.18	11.53
18:50:00	11.01.18	11.27
19:00:00	11.01.18	11.32
19:10:00	11.01.18	11.22
19:20:00	11.01.18	11.4
19:30:00	11.01.18	11.17
19:40:00	11.01.18	11.01
19:50:00	11.01.18	11.17
20:00:00	11.01.18	10.96
20:10:00	11.01.18	10.68
20:20:00	11.01.18	10.34
20:30:00	11.01.18	10.07
20:40:00	11.01.18	10.32
20:50:00	11.01.18	10.55
21:00:00	11.01.18	10.47
21:10:00	11.01.18	10.24
21:20:00	11.01.18	10.22
21:30:00	11.01.18	10.86
21:40:00	11.01.18	11.14
21:50:00	11.01.18	10.75
22:00:00	11.01.18	10.27
22:10:00	11.01.18	10.27
22:20:00	11.01.18	10.29
22:30:00	11.01.18	9.86
22:40:00	11.01.18	9.51
22:50:00	11.01.18	9.51
23:00:00	11.01.18	9.46
23:10:00	11.01.18	9.41
23:20:00	11.01.18	9.29
23:30:00	11.01.18	9.29
23:40:00	11.01.18	9.29
23:50:00	11.01.18	9.18
00:00:00	12.01.18	8.91
00:10:00	12.01.18	9.36
00:20:00	12.01.18	9.81
00:30:00	12.01.18	10.12
00:40:00	12.01.18	10.44
00:50:00	12.01.18	10.09
01:00:00	12.01.18	9.86
01:10:00	12.01.18	9.51
01:20:00	12.01.18	9.23
01:30:00	12.01.18	9.08
01:40:00	12.01.18	9.03
01:50:00	12.01.18	8.86
02:00:00	12.01.18	8.98
02:10:00	12.01.18	9.08
02:20:00	12.01.18	8.86
02:30:00	12.01.18	8.65
02:40:00	12.01.18	8.65
02:50:00	12.01.18	8.68
03:00:00	12.01.18	8.53
03:10:00	12.01.18	8.76
03:20:00	12.01.18	8.88
03:30:00	12.01.18	8.76
03:40:00	12.01.18	8.53
03:50:00	12.01.18	8.53
04:00:00	12.01.18	8.65
04:10:00	12.01.18	8.65
04:20:00	12.01.18	9.11
04:30:00	12.01.18	9.08
04:40:00	12.01.18	8.6
04:50:00	12.01.18	8.33
05:00:00	12.01.18	8.48
05:10:00	12.01.18	8.55
05:20:00	12.01.18	8.38
05:30:00	12.01.18	8.2
05:40:00	12.01.18	7.95
05:50:00	12.01.18	7.9
06:00:00	12.01.18	7.95
06:10:00	12.01.18	7.8
06:20:00	12.01.18	8.1
06:30:00	12.01.18	8
06:40:00	12.01.18	7.87
06:50:00	12.01.18	7.92
07:00:00	12.01.18	7.92
07:10:00	12.01.18	8.3
07:20:00	12.01.18	8.71
07:30:00	12.01.18	9.29
07:40:00	12.01.18	9.94
07:50:00	12.01.18	10.39
08:00:00	12.01.18	11.17
08:10:00	12.01.18	11.97
08:20:00	12.01.18	13.16
08:30:00	12.01.18	14.68
08:40:00	12.01.18	16.13
08:50:00	12.01.18	17.22
09:00:00	12.01.18	16.34
09:10:00	12.01.18	15.59
09:20:00	12.01.18	16.13
09:30:00	12.01.18	16.18
09:40:00	12.01.18	16.52
09:50:00	12.01.18	17.81
10:00:00	12.01.18	18.59
10:10:00	12.01.18	19.78
10:20:00	12.01.18	21.49
10:30:00	12.01.18	22.21
10:40:00	12.01.18	22.18
10:50:00	12.01.18	22.37
11:00:00	12.01.18	21.82
11:10:00	12.01.18	21.54
11:20:00	12.01.18	22
11:30:00	12.01.18	22.13
11:40:00	12.01.18	22.6
11:50:00	12.01.18	23.04
12:00:00	12.01.18	23.74
12:10:00	12.01.18	23.56
12:20:00	12.01.18	23.56
12:30:00	12.01.18	24.51
12:40:00	12.01.18	23.81
12:50:00	12.01.18	23.71
13:00:00	12.01.18	24.98
13:10:00	12.01.18	25.08
13:20:00	12.01.18	23.53
13:30:00	12.01.18	23.45
13:40:00	12.01.18	24.85
13:50:00	12.01.18	24.93
14:00:00	12.01.18	24.18
14:10:00	12.01.18	23.97
14:20:00	12.01.18	23.61
14:30:00	12.01.18	23.5
14:40:00	12.01.18	23.32
14:50:00	12.01.18	24.25
15:00:00	12.01.18	25.37
15:10:00	12.01.18	25.88
15:20:00	12.01.18	26.16
15:30:00	12.01.18	25.9
15:40:00	12.01.18	24.59
15:50:00	12.01.18	23.56
16:00:00	12.01.18	22.65
16:10:00	12.01.18	21.9
16:20:00	12.01.18	21.07
16:30:00	12.01.18	19.93
16:40:00	12.01.18	18.67
16:50:00	12.01.18	17.53
17:00:00	12.01.18	16.65
17:10:00	12.01.18	16.31
17:20:00	12.01.18	15.98
17:30:00	12.01.18	15.36
17:40:00	12.01.18	14.87
17:50:00	12.01.18	14.63
18:00:00	12.01.18	14.19
18:10:00	12.01.18	13.88
18:20:00	12.01.18	13.62
18:30:00	12.01.18	13.47
18:40:00	12.01.18	13.39
18:50:00	12.01.18	13.42
19:00:00	12.01.18	13.34
19:10:00	12.01.18	13.34
19:20:00	12.01.18	13.13
19:30:00	12.01.18	12.9
19:40:00	12.01.18	13.03
19:50:00	12.01.18	12.8
20:00:00	12.01.18	12.36
20:10:00	12.01.18	12.02
20:20:00	12.01.18	12.31
20:30:00	12.01.18	12.59
20:40:00	12.01.18	12.33
20:50:00	12.01.18	11.97
21:00:00	12.01.18	11.79
21:10:00	12.01.18	11.74
21:20:00	12.01.18	11.79
21:30:00	12.01.18	11.5
21:40:00	12.01.18	11.32
21:50:00	12.01.18	11.56
22:00:00	12.01.18	11.4
22:10:00	12.01.18	11.48
22:20:00	12.01.18	11.5
22:30:00	12.01.18	11.4
22:40:00	12.01.18	11.71
22:50:00	12.01.18	11.66
23:00:00	12.01.18	11.43
23:10:00	12.01.18	11.14
23:20:00	12.01.18	11.12
23:30:00	12.01.18	11.35
23:40:00	12.01.18	11.45
23:50:00	12.01.18	11.04
00:00:00	13.01.18	10.96
00:10:00	13.01.18	11.06
00:20:00	13.01.18	11.09
00:30:00	13.01.18	11.22
00:40:00	13.01.18	11.27
00:50:00	13.01.18	11.87
01:00:00	13.01.18	11.94
01:10:00	13.01.18	12.2
01:20:00	13.01.18	12.59
01:30:00	13.01.18	12.49
01:40:00	13.01.18	12.33
01:50:00	13.01.18	12.67
02:00:00	13.01.18	12.64
02:10:00	13.01.18	12.23
02:20:00	13.01.18	11.81
02:30:00	13.01.18	11.61
02:40:00	13.01.18	11.5
02:50:00	13.01.18	11.32
03:00:00	13.01.18	11.24
03:10:00	13.01.18	11.71
03:20:00	13.01.18	11.74
03:30:00	13.01.18	11.61
03:40:00	13.01.18	11.24
03:50:00	13.01.18	10.86
04:00:00	13.01.18	10.62
04:10:00	13.01.18	10.39
04:20:00	13.01.18	10.32
04:30:00	13.01.18	10.6
04:40:00	13.01.18	10.88
04:50:00	13.01.18	10.96
05:00:00	13.01.18	11.01
05:10:00	13.01.18	10.91
05:20:00	13.01.18	10.88
05:30:00	13.01.18	10.91
05:40:00	13.01.18	10.83
05:50:00	13.01.18	10.83
06:00:00	13.01.18	10.96
06:10:00	13.01.18	10.88
06:20:00	13.01.18	10.78
06:30:00	13.01.18	10.55
06:40:00	13.01.18	10.27
06:50:00	13.01.18	10.32
07:00:00	13.01.18	10.5
07:10:00	13.01.18	10.65
07:20:00	13.01.18	11.04
07:30:00	13.01.18	11.71
07:40:00	13.01.18	12.28
07:50:00	13.01.18	12.72
08:00:00	13.01.18	13.34
08:10:00	13.01.18	14.01
08:20:00	13.01.18	15
08:30:00	13.01.18	15.56
08:40:00	13.01.18	16.06
08:50:00	13.01.18	16.78
09:00:00	13.01.18	17.14
09:10:00	13.01.18	17.63
09:20:00	13.01.18	18.38
09:30:00	13.01.18	18.69
09:40:00	13.01.18	19.24
09:50:00	13.01.18	19.55
10:00:00	13.01.18	19.88
10:10:00	13.01.18	20.32
10:20:00	13.01.18	20.87
10:30:00	13.01.18	21.1
10:40:00	13.01.18	22.13
10:50:00	13.01.18	22.83
11:00:00	13.01.18	23.76
11:10:00	13.01.18	24.25
11:20:00	13.01.18	23.89
11:30:00	13.01.18	24.54
11:40:00	13.01.18	25.03
11:50:00	13.01.18	25.65
12:00:00	13.01.18	25.83
12:10:00	13.01.18	25.55
12:20:00	13.01.18	26.08
12:30:00	13.01.18	25.9
12:40:00	13.01.18	25.55
12:50:00	13.01.18	25.62
13:00:00	13.01.18	26.54
13:10:00	13.01.18	26.6
13:20:00	13.01.18	26.85
13:30:00	13.01.18	27.11
13:40:00	13.01.18	26.93
13:50:00	13.01.18	27.57
14:00:00	13.01.18	27.16
14:10:00	13.01.18	26.78
14:20:00	13.01.18	26.8
14:30:00	13.01.18	26.67
14:40:00	13.01.18	27.11
14:50:00	13.01.18	27.16
15:00:00	13.01.18	27.65
15:10:00	13.01.18	28.11
15:20:00	13.01.18	27.98
15:30:00	13.01.18	27.36
15:40:00	13.01.18	26.31
15:50:00	13.01.18	25.85
16:00:00	13.01.18	25.55
16:10:00	13.01.18	25.03
16:20:00	13.01.18	23.71
16:30:00	13.01.18	22.75
16:40:00	13.01.18	21.33
16:50:00	13.01.18	19.99
17:00:00	13.01.18	18.69
17:10:00	13.01.18	18.02
17:20:00	13.01.18	17.53
17:30:00	13.01.18	16.81
17:40:00	13.01.18	16.24
17:50:00	13.01.18	15.62
18:00:00	13.01.18	15.18
18:10:00	13.01.18	14.97
18:20:00	13.01.18	15.15
18:30:00	13.01.18	14.74
18:40:00	13.01.18	14.37
18:50:00	13.01.18	13.96
19:00:00	13.01.18	13.42
19:10:00	13.01.18	13.31
19:20:00	13.01.18	13.31
19:30:00	13.01.18	13.13
19:40:00	13.01.18	12.87
19:50:00	13.01.18	12.85
20:00:00	13.01.18	12.93
20:10:00	13.01.18	12.82
20:20:00	13.01.18	12.69
20:30:00	13.01.18	12.95
20:40:00	13.01.18	13.06
20:50:00	13.01.18	12.98
21:00:00	13.01.18	12.74
21:10:00	13.01.18	12.56
21:20:00	13.01.18	12.23
21:30:00	13.01.18	12.02
21:40:00	13.01.18	11.66
21:50:00	13.01.18	11.97
22:00:00	13.01.18	11.89
22:10:00	13.01.18	11.81
22:20:00	13.01.18	11.56
22:30:00	13.01.18	11.24
22:40:00	13.01.18	11.3
22:50:00	13.01.18	11.4
23:00:00	13.01.18	11.74
23:10:00	13.01.18	11.87
23:20:00	13.01.18	11.58
23:30:00	13.01.18	11.43
23:40:00	13.01.18	11.4
23:50:00	13.01.18	11.27
00:00:00	14.01.18	10.91
00:10:00	14.01.18	10.65
00:20:00	14.01.18	10.81
00:30:00	14.01.18	11.22
00:40:00	14.01.18	11.74
00:50:00	14.01.18	12.43
01:00:00	14.01.18	12.33
01:10:00	14.01.18	11.53
01:20:00	14.01.18	10.96
01:30:00	14.01.18	11.24
01:40:00	14.01.18	11.37
01:50:00	14.01.18	11.48
02:00:00	14.01.18	11.81
02:10:00	14.01.18	11.89
02:20:00	14.01.18	11.99
02:30:00	14.01.18	12.43
02:40:00	14.01.18	12.74
02:50:00	14.01.18	13.16
03:00:00	14.01.18	12.8
03:10:00	14.01.18	11.94
03:20:00	14.01.18	11.35
03:30:00	14.01.18	10.93
03:40:00	14.01.18	10.81
03:50:00	14.01.18	10.78
04:00:00	14.01.18	12.07
04:10:00	14.01.18	13.39
04:20:00	14.01.18	13.47
04:30:00	14.01.18	13.26
04:40:00	14.01.18	13.52
04:50:00	14.01.18	13.39
05:00:00	14.01.18	13.26
05:10:00	14.01.18	13.03
05:20:00	14.01.18	12.8
05:30:00	14.01.18	12.72
05:40:00	14.01.18	12.82
05:50:00	14.01.18	12.93
06:00:00	14.01.18	13.16
06:10:00	14.01.18	13.42
06:20:00	14.01.18	13.7
06:30:00	14.01.18	13.73
06:40:00	14.01.18	13.7
06:50:00	14.01.18	13.88
07:00:00	14.01.18	13.75
07:10:00	14.01.18	13.93
07:20:00	14.01.18	14.04
07:30:00	14.01.18	14.3
07:40:00	14.01.18	14.63
07:50:00	14.01.18	15.31
08:00:00	14.01.18	15.36
08:10:00	14.01.18	15.2
08:20:00	14.01.18	15.05
08:30:00	14.01.18	15.95
08:40:00	14.01.18	17.32
08:50:00	14.01.18	18.07
09:00:00	14.01.18	18.67
09:10:00	14.01.18	19.37
09:20:00	14.01.18	19.93
09:30:00	14.01.18	20.43
09:40:00	14.01.18	19.81
09:50:00	14.01.18	19.08
10:00:00	14.01.18	19.16
10:10:00	14.01.18	19.7
10:20:00	14.01.18	20.09
10:30:00	14.01.18	19.78
10:40:00	14.01.18	19.57
10:50:00	14.01.18	19.68
11:00:00	14.01.18	19.88
11:10:00	14.01.18	20.5
11:20:00	14.01.18	21.51
11:30:00	14.01.18	21.1
11:40:00	14.01.18	21.1
11:50:00	14.01.18	21.82
12:00:00	14.01.18	21.07
12:10:00	14.01.18	20.97
12:20:00	14.01.18	21.54
12:30:00	14.01.18	22.42
12:40:00	14.01.18	23.84
12:50:00	14.01.18	24.46
13:00:00	14.01.18	24.15
13:10:00	14.01.18	23.92
13:20:00	14.01.18	23.84
13:30:00	14.01.18	22.75
13:40:00	14.01.18	23.27
13:50:00	14.01.18	23.68
14:00:00	14.01.18	23.27
14:10:00	14.01.18	24.28
14:20:00	14.01.18	23.37
14:30:00	14.01.18	23.43
14:40:00	14.01.18	23.5
14:50:00	14.01.18	23.35
15:00:00	14.01.18	23.37
15:10:00	14.01.18	23.22
15:20:00	14.01.18	23.61
15:30:00	14.01.18	23.22
15:40:00	14.01.18	23.17
15:50:00	14.01.18	23.04
16:00:00	14.01.18	22.06
16:10:00	14.01.18	21.33
16:20:00	14.01.18	20.61
16:30:00	14.01.18	19.93
16:40:00	14.01.18	19.49
16:50:00	14.01.18	18.9
17:00:00	14.01.18	18.69
17:10:00	14.01.18	18.51
17:20:00	14.01.18	18.67
17:30:00	14.01.18	18.74
17:40:00	14.01.18	18.56
17:50:00	14.01.18	18.51
18:00:00	14.01.18	18.69
18:10:00	14.01.18	18.77
18:20:00	14.01.18	18.72
18:30:00	14.01.18	18.82
18:40:00	14.01.18	18.69
18:50:00	14.01.18	18.77
19:00:00	14.01.18	18.85
19:10:00	14.01.18	18.77
19:20:00	14.01.18	18.8
19:30:00	14.01.18	18.74
19:40:00	14.01.18	18.49
19:50:00	14.01.18	17.56
20:00:00	14.01.18	17.06
20:10:00	14.01.18	15.87
20:20:00	14.01.18	15.33
20:30:00	14.01.18	14.66
20:40:00	14.01.18	14.17
20:50:00	14.01.18	13.88
21:00:00	14.01.18	13.81
21:10:00	14.01.18	13.7
21:20:00	14.01.18	13.68
21:30:00	14.01.18	14.06
21:40:00	14.01.18	14.92
21:50:00	14.01.18	15.28
22:00:00	14.01.18	15.54
[truncated: 52,406 more rows]
