# Supplementary material for: Environmental data set for the design and analysis of the Photovoltaic system in the Jordan Valley
Source: Data Brief. 2020 Jun 2;31:105794. doi: 10.1016/j.dib.2020.105794 (PMC7298412; doi:10.1016/j.dib.2020.105794)
Supplement: Supplementary file 1 [file mmc1.zip › Data Sets/2018 Global Horizontal Irradiance.xlsx]

## Sheet: Sheet1
Time	Date	Global Horizontal Irradiance (W/m2)
00:00:00	01.01.18	0
00:10:00	01.01.18	0
00:20:00	01.01.18	0
00:30:00	01.01.18	0
00:40:00	01.01.18	0
00:50:00	01.01.18	0
01:00:00	01.01.18	0
01:10:00	01.01.18	0
01:20:00	01.01.18	0
01:30:00	01.01.18	0
01:40:00	01.01.18	0
01:50:00	01.01.18	0
02:00:00	01.01.18	0
02:10:00	01.01.18	0
02:20:00	01.01.18	0
02:30:00	01.01.18	0
02:40:00	01.01.18	0
02:50:00	01.01.18	0
03:00:00	01.01.18	0
03:10:00	01.01.18	0
03:20:00	01.01.18	0
03:30:00	01.01.18	0
03:40:00	01.01.18	0
03:50:00	01.01.18	0
04:00:00	01.01.18	0
04:10:00	01.01.18	0
04:20:00	01.01.18	0
04:30:00	01.01.18	0
04:40:00	01.01.18	0
04:50:00	01.01.18	0
05:00:00	01.01.18	0
05:10:00	01.01.18	0
05:20:00	01.01.18	0
05:30:00	01.01.18	0
05:40:00	01.01.18	0
05:50:00	01.01.18	0
06:00:00	01.01.18	0
06:10:00	01.01.18	0
06:20:00	01.01.18	0
06:30:00	01.01.18	0
06:40:00	01.01.18	0.78
06:50:00	01.01.18	7.5
07:00:00	01.01.18	17.37
07:10:00	01.01.18	28.83
07:20:00	01.01.18	33.17
07:30:00	01.01.18	38.7
07:40:00	01.01.18	52.13
07:50:00	01.01.18	49.76
08:00:00	01.01.18	76.22
08:10:00	01.01.18	164.29
08:20:00	01.01.18	222.74
08:30:00	01.01.18	276.06
08:40:00	01.01.18	329.77
08:50:00	01.01.18	358.21
09:00:00	01.01.18	392.57
09:10:00	01.01.18	450.62
09:20:00	01.01.18	513.93
09:30:00	01.01.18	415.87
09:40:00	01.01.18	201.81
09:50:00	01.01.18	592.03
10:00:00	01.01.18	580.4
10:10:00	01.01.18	417.84
10:20:00	01.01.18	195.1
10:30:00	01.01.18	230.64
10:40:00	01.01.18	469.97
10:50:00	01.01.18	276.85
11:00:00	01.01.18	180.88
11:10:00	01.01.18	125.19
11:20:00	01.01.18	164.68
11:30:00	01.01.18	295.8
11:40:00	01.01.18	451.81
11:50:00	01.01.18	279.61
12:00:00	01.01.18	278.03
12:10:00	01.01.18	183.25
12:20:00	01.01.18	108.6
12:30:00	01.01.18	87.28
12:40:00	01.01.18	124.01
12:50:00	01.01.18	75.43
13:00:00	01.01.18	48.18
13:10:00	01.01.18	32.38
13:20:00	01.01.18	46.6
13:30:00	01.01.18	48.57
13:40:00	01.01.18	32.78
13:50:00	01.01.18	43.83
14:00:00	01.01.18	113.34
14:10:00	01.01.18	150.47
14:20:00	01.01.18	176.53
14:30:00	01.01.18	119.66
14:40:00	01.01.18	119.27
14:50:00	01.01.18	195.89
15:00:00	01.01.18	139.41
15:10:00	01.01.18	74.64
15:20:00	01.01.18	118.87
15:30:00	01.01.18	70.29
15:40:00	01.01.18	109
15:50:00	01.01.18	97.15
16:00:00	01.01.18	54.5
16:10:00	01.01.18	56.47
16:20:00	01.01.18	23.3
16:30:00	01.01.18	11.05
16:40:00	01.01.18	4.73
16:50:00	01.01.18	1.97
17:00:00	01.01.18	0
17:10:00	01.01.18	0
17:20:00	01.01.18	0
17:30:00	01.01.18	0
17:40:00	01.01.18	0
17:50:00	01.01.18	0
18:00:00	01.01.18	0
18:10:00	01.01.18	0
18:20:00	01.01.18	0
18:30:00	01.01.18	0
18:40:00	01.01.18	0
18:50:00	01.01.18	0
19:00:00	01.01.18	0
19:10:00	01.01.18	0
19:20:00	01.01.18	0
19:30:00	01.01.18	0
19:40:00	01.01.18	0
19:50:00	01.01.18	0
20:00:00	01.01.18	0
20:10:00	01.01.18	0
20:20:00	01.01.18	0
20:30:00	01.01.18	0
20:40:00	01.01.18	0
20:50:00	01.01.18	0
21:00:00	01.01.18	0
21:10:00	01.01.18	0
21:20:00	01.01.18	0
21:30:00	01.01.18	0
21:40:00	01.01.18	0
21:50:00	01.01.18	0
22:00:00	01.01.18	0
22:10:00	01.01.18	0
22:20:00	01.01.18	0
22:30:00	01.01.18	0
22:40:00	01.01.18	0
22:50:00	01.01.18	0
23:00:00	01.01.18	0
23:10:00	01.01.18	0
23:20:00	01.01.18	0
23:30:00	01.01.18	0
23:40:00	01.01.18	0
23:50:00	01.01.18	0
00:00:00	02.01.18	0
00:10:00	02.01.18	0
00:20:00	02.01.18	0
00:30:00	02.01.18	0
00:40:00	02.01.18	0
00:50:00	02.01.18	0
01:00:00	02.01.18	0
01:10:00	02.01.18	0
01:20:00	02.01.18	0
01:30:00	02.01.18	0
01:40:00	02.01.18	0
01:50:00	02.01.18	0
02:00:00	02.01.18	0
02:10:00	02.01.18	0
02:20:00	02.01.18	0
02:30:00	02.01.18	0
02:40:00	02.01.18	0
02:50:00	02.01.18	0
03:00:00	02.01.18	0
03:10:00	02.01.18	0
03:20:00	02.01.18	0
03:30:00	02.01.18	0
03:40:00	02.01.18	0
03:50:00	02.01.18	0
04:00:00	02.01.18	0
04:10:00	02.01.18	0
04:20:00	02.01.18	0
04:30:00	02.01.18	0
04:40:00	02.01.18	0
04:50:00	02.01.18	0
05:00:00	02.01.18	0
05:10:00	02.01.18	0
05:20:00	02.01.18	0
05:30:00	02.01.18	0
05:40:00	02.01.18	0
05:50:00	02.01.18	0
06:00:00	02.01.18	0
06:10:00	02.01.18	0
06:20:00	02.01.18	0
06:30:00	02.01.18	0
06:40:00	02.01.18	1.97
06:50:00	02.01.18	8.68
07:00:00	02.01.18	22.51
07:10:00	02.01.18	24.48
07:20:00	02.01.18	29.62
07:30:00	02.01.18	40.67
07:40:00	02.01.18	47.78
07:50:00	02.01.18	87.67
08:00:00	02.01.18	127.96
08:10:00	02.01.18	253.15
08:20:00	02.01.18	229.85
08:30:00	02.01.18	344.38
08:40:00	02.01.18	85.3
08:50:00	02.01.18	103.47
09:00:00	02.01.18	120.45
09:10:00	02.01.18	101.89
09:20:00	02.01.18	132.69
09:30:00	02.01.18	178.9
09:40:00	02.01.18	287.11
09:50:00	02.01.18	101.1
10:00:00	02.01.18	47.39
10:10:00	02.01.18	31.2
10:20:00	02.01.18	48.57
10:30:00	02.01.18	250.39
10:40:00	02.01.18	517.18
10:50:00	02.01.18	493.28
11:00:00	02.01.18	443.51
11:10:00	02.01.18	452.2
11:20:00	02.01.18	826.75
11:30:00	02.01.18	349.52
11:40:00	02.01.18	327
11:50:00	02.01.18	368.87
12:00:00	02.01.18	186.41
12:10:00	02.01.18	368.08
12:20:00	02.01.18	210.89
12:30:00	02.01.18	282.38
12:40:00	02.01.18	328.98
12:50:00	02.01.18	304.89
13:00:00	02.01.18	328.19
13:10:00	02.01.18	280
13:20:00	02.01.18	260.65
13:30:00	02.01.18	233.01
13:40:00	02.01.18	225.11
13:50:00	02.01.18	245.65
14:00:00	02.01.18	143.36
14:10:00	02.01.18	56.87
14:20:00	02.01.18	60.03
14:30:00	02.01.18	123.61
14:40:00	02.01.18	142.17
14:50:00	02.01.18	141.38
15:00:00	02.01.18	132.69
15:10:00	02.01.18	79.38
15:20:00	02.01.18	39.49
15:30:00	02.01.18	15.79
15:40:00	02.01.18	11.84
15:50:00	02.01.18	30.8
16:00:00	02.01.18	15
16:10:00	02.01.18	7.89
16:20:00	02.01.18	3.94
16:30:00	02.01.18	3.15
16:40:00	02.01.18	1.18
16:50:00	02.01.18	0
17:00:00	02.01.18	0
17:10:00	02.01.18	0
17:20:00	02.01.18	0
17:30:00	02.01.18	0
17:40:00	02.01.18	0
17:50:00	02.01.18	0
18:00:00	02.01.18	0
18:10:00	02.01.18	0
18:20:00	02.01.18	0
18:30:00	02.01.18	0
18:40:00	02.01.18	0
18:50:00	02.01.18	0
19:00:00	02.01.18	0
19:10:00	02.01.18	0
19:20:00	02.01.18	0
19:30:00	02.01.18	0
19:40:00	02.01.18	0
19:50:00	02.01.18	0
20:00:00	02.01.18	0
20:10:00	02.01.18	0
20:20:00	02.01.18	0
20:30:00	02.01.18	0
20:40:00	02.01.18	0
20:50:00	02.01.18	0
21:00:00	02.01.18	0
21:10:00	02.01.18	0
21:20:00	02.01.18	0
21:30:00	02.01.18	0
21:40:00	02.01.18	0
21:50:00	02.01.18	0
22:00:00	02.01.18	0
22:10:00	02.01.18	0
22:20:00	02.01.18	0
22:30:00	02.01.18	0
22:40:00	02.01.18	0
22:50:00	02.01.18	0
23:00:00	02.01.18	0
23:10:00	02.01.18	0
23:20:00	02.01.18	0
23:30:00	02.01.18	0
23:40:00	02.01.18	0
23:50:00	02.01.18	0
00:00:00	03.01.18	0
00:10:00	03.01.18	0
00:20:00	03.01.18	0
00:30:00	03.01.18	0
00:40:00	03.01.18	0
00:50:00	03.01.18	0
01:00:00	03.01.18	0
01:10:00	03.01.18	0
01:20:00	03.01.18	0
01:30:00	03.01.18	0
01:40:00	03.01.18	0
01:50:00	03.01.18	0
02:00:00	03.01.18	0
02:10:00	03.01.18	0
02:20:00	03.01.18	0
02:30:00	03.01.18	0
02:40:00	03.01.18	0
02:50:00	03.01.18	0
03:00:00	03.01.18	0
03:10:00	03.01.18	0
03:20:00	03.01.18	0
03:30:00	03.01.18	0
03:40:00	03.01.18	0
03:50:00	03.01.18	0
04:00:00	03.01.18	0
04:10:00	03.01.18	0
04:20:00	03.01.18	0
04:30:00	03.01.18	0
04:40:00	03.01.18	0
04:50:00	03.01.18	0
05:00:00	03.01.18	0
05:10:00	03.01.18	0
05:20:00	03.01.18	0
05:30:00	03.01.18	0
05:40:00	03.01.18	0
05:50:00	03.01.18	0
06:00:00	03.01.18	0
06:10:00	03.01.18	0
06:20:00	03.01.18	0
06:30:00	03.01.18	1.18
06:40:00	03.01.18	3.55
06:50:00	03.01.18	13.82
07:00:00	03.01.18	28.43
07:10:00	03.01.18	38.3
07:20:00	03.01.18	37.12
07:30:00	03.01.18	53.71
07:40:00	03.01.18	73.45
07:50:00	03.01.18	102.28
08:00:00	03.01.18	138.62
08:10:00	03.01.18	159.55
08:20:00	03.01.18	179.3
08:30:00	03.01.18	222.74
08:40:00	03.01.18	222.35
08:50:00	03.01.18	199.44
09:00:00	03.01.18	276.85
09:10:00	03.01.18	372.82
09:20:00	03.01.18	552.98
09:30:00	03.01.18	223.53
09:40:00	03.01.18	462.07
09:50:00	03.01.18	365.71
10:00:00	03.01.18	286.72
10:10:00	03.01.18	430.48
10:20:00	03.01.18	519.51
10:30:00	03.01.18	649.65
10:40:00	03.01.18	647.79
10:50:00	03.01.18	387.82
11:00:00	03.01.18	718.92
11:10:00	03.01.18	743.07
11:20:00	03.01.18	771.43
11:30:00	03.01.18	684.98
11:40:00	03.01.18	620.84
11:50:00	03.01.18	608.75
12:00:00	03.01.18	635.25
12:10:00	03.01.18	790.95
12:20:00	03.01.18	597.14
12:30:00	03.01.18	365.71
12:40:00	03.01.18	761.21
12:50:00	03.01.18	749.12
13:00:00	03.01.18	702.18
13:10:00	03.01.18	598.06
13:20:00	03.01.18	728.21
13:30:00	03.01.18	449.04
13:40:00	03.01.18	482.21
13:50:00	03.01.18	386.25
14:00:00	03.01.18	504.17
14:10:00	03.01.18	455.36
14:20:00	03.01.18	382.3
14:30:00	03.01.18	258.28
14:40:00	03.01.18	295.8
14:50:00	03.01.18	323.06
15:00:00	03.01.18	248.02
15:10:00	03.01.18	192.33
16:00:00	03.01.18	63.98
16:10:00	03.01.18	52.13
16:20:00	03.01.18	39.09
16:30:00	03.01.18	21.72
16:40:00	03.01.18	11.05
16:50:00	03.01.18	2.36
17:00:00	03.01.18	0
17:10:00	03.01.18	0
17:20:00	03.01.18	0
17:30:00	03.01.18	0
17:40:00	03.01.18	0
17:50:00	03.01.18	0
18:00:00	03.01.18	0
18:10:00	03.01.18	0
18:20:00	03.01.18	0
18:30:00	03.01.18	0
18:40:00	03.01.18	0
18:50:00	03.01.18	0
19:00:00	03.01.18	0
19:10:00	03.01.18	0
19:20:00	03.01.18	0
19:30:00	03.01.18	0
19:40:00	03.01.18	0
19:50:00	03.01.18	0
20:00:00	03.01.18	0
20:10:00	03.01.18	0
20:20:00	03.01.18	0
20:30:00	03.01.18	0
20:40:00	03.01.18	0
20:50:00	03.01.18	0
21:00:00	03.01.18	0
21:10:00	03.01.18	0
21:20:00	03.01.18	0
21:30:00	03.01.18	0
21:40:00	03.01.18	0
21:50:00	03.01.18	0
22:00:00	03.01.18	0
22:10:00	03.01.18	0
22:20:00	03.01.18	0
22:30:00	03.01.18	0
22:40:00	03.01.18	0
22:50:00	03.01.18	0
23:00:00	03.01.18	0
23:10:00	03.01.18	0
23:20:00	03.01.18	0
23:30:00	03.01.18	0
23:40:00	03.01.18	0
23:50:00	03.01.18	0
00:00:00	04.01.18	0
00:10:00	04.01.18	0.39
00:20:00	04.01.18	0
00:30:00	04.01.18	1.97
00:40:00	04.01.18	0
00:50:00	04.01.18	0
01:00:00	04.01.18	0
01:10:00	04.01.18	0
01:20:00	04.01.18	0
01:30:00	04.01.18	0
01:40:00	04.01.18	0
01:50:00	04.01.18	0
02:00:00	04.01.18	0
02:10:00	04.01.18	0
02:20:00	04.01.18	0
02:30:00	04.01.18	0
02:40:00	04.01.18	0
02:50:00	04.01.18	0
03:00:00	04.01.18	0
03:10:00	04.01.18	0
03:20:00	04.01.18	0
03:30:00	04.01.18	0.39
03:40:00	04.01.18	0
03:50:00	04.01.18	0
04:00:00	04.01.18	0
04:10:00	04.01.18	0
04:20:00	04.01.18	0
04:30:00	04.01.18	0
04:40:00	04.01.18	0
04:50:00	04.01.18	0
05:00:00	04.01.18	0
05:10:00	04.01.18	0
05:20:00	04.01.18	0
05:30:00	04.01.18	0
05:40:00	04.01.18	0
05:50:00	04.01.18	0
06:00:00	04.01.18	0
06:10:00	04.01.18	0
06:20:00	04.01.18	0
06:30:00	04.01.18	0.78
06:40:00	04.01.18	4.34
06:50:00	04.01.18	9.87
07:00:00	04.01.18	19.35
07:10:00	04.01.18	45.41
07:20:00	04.01.18	74.64
07:30:00	04.01.18	86.49
07:40:00	04.01.18	120.85
07:50:00	04.01.18	90.44
08:00:00	04.01.18	76.22
08:10:00	04.01.18	95.57
08:20:00	04.01.18	142.17
08:30:00	04.01.18	157.58
08:40:00	04.01.18	185.62
08:50:00	04.01.18	324.64
09:00:00	04.01.18	179.69
09:10:00	04.01.18	478.27
09:20:00	04.01.18	562.73
09:30:00	04.01.18	198.65
09:40:00	04.01.18	184.83
09:50:00	04.01.18	271.32
10:00:00	04.01.18	313.18
10:10:00	04.01.18	502.78
10:20:00	04.01.18	438.78
10:30:00	04.01.18	524.62
10:40:00	04.01.18	517.65
10:50:00	04.01.18	671.04
11:00:00	04.01.18	743.54
11:10:00	04.01.18	468.39
11:20:00	04.01.18	625.48
11:50:00	04.01.18	476.29
12:00:00	04.01.18	251.18
12:10:00	04.01.18	158.76
12:20:00	04.01.18	235.77
12:30:00	04.01.18	158.37
12:40:00	04.01.18	208.52
12:50:00	04.01.18	171
13:00:00	04.01.18	322.27
13:10:00	04.01.18	794.21
13:20:00	04.01.18	571.57
13:30:00	04.01.18	528.34
13:40:00	04.01.18	508.82
13:50:00	04.01.18	481.42
14:00:00	04.01.18	221.16
14:10:00	04.01.18	431.67
14:20:00	04.01.18	310.02
14:30:00	04.01.18	349.52
14:40:00	04.01.18	225.9
14:50:00	04.01.18	284.75
15:00:00	04.01.18	202.21
15:10:00	04.01.18	101.89
15:20:00	04.01.18	133.88
15:30:00	04.01.18	112.95
15:40:00	04.01.18	90.83
15:50:00	04.01.18	44.23
16:00:00	04.01.18	35.93
16:10:00	04.01.18	25.67
16:20:00	04.01.18	15
16:30:00	04.01.18	5.52
16:40:00	04.01.18	0.78
16:50:00	04.01.18	0
17:00:00	04.01.18	0
17:10:00	04.01.18	0
17:20:00	04.01.18	0
17:30:00	04.01.18	0
17:40:00	04.01.18	0
17:50:00	04.01.18	0
18:00:00	04.01.18	0
18:10:00	04.01.18	0
18:20:00	04.01.18	0
18:30:00	04.01.18	0
18:40:00	04.01.18	0
18:50:00	04.01.18	0
19:00:00	04.01.18	0
19:10:00	04.01.18	0
19:20:00	04.01.18	0
19:30:00	04.01.18	0
19:40:00	04.01.18	0
19:50:00	04.01.18	0
20:00:00	04.01.18	0
20:10:00	04.01.18	0
20:20:00	04.01.18	0
20:30:00	04.01.18	0
20:40:00	04.01.18	0
20:50:00	04.01.18	0
21:00:00	04.01.18	0
21:10:00	04.01.18	0
21:20:00	04.01.18	0
21:30:00	04.01.18	0
21:40:00	04.01.18	0
21:50:00	04.01.18	0
22:00:00	04.01.18	0
22:10:00	04.01.18	0
22:20:00	04.01.18	0
22:30:00	04.01.18	0
22:40:00	04.01.18	0
22:50:00	04.01.18	0
23:00:00	04.01.18	0
23:10:00	04.01.18	0
23:20:00	04.01.18	0
23:30:00	04.01.18	0
23:40:00	04.01.18	0
23:50:00	04.01.18	0
00:00:00	05.01.18	0
00:10:00	05.01.18	0
00:20:00	05.01.18	0
00:30:00	05.01.18	0
00:40:00	05.01.18	0
00:50:00	05.01.18	0
01:00:00	05.01.18	0
01:10:00	05.01.18	0
01:20:00	05.01.18	0
01:30:00	05.01.18	0
01:40:00	05.01.18	0
01:50:00	05.01.18	0
02:00:00	05.01.18	0
02:10:00	05.01.18	0
02:20:00	05.01.18	0
02:30:00	05.01.18	0
02:40:00	05.01.18	0
02:50:00	05.01.18	0
03:00:00	05.01.18	0
03:10:00	05.01.18	0
03:20:00	05.01.18	0
03:30:00	05.01.18	0
03:40:00	05.01.18	0
03:50:00	05.01.18	0
04:00:00	05.01.18	0
04:10:00	05.01.18	0
04:20:00	05.01.18	0
04:30:00	05.01.18	0
04:40:00	05.01.18	0.39
04:50:00	05.01.18	0.39
05:00:00	05.01.18	0
05:10:00	05.01.18	0
05:20:00	05.01.18	0
05:30:00	05.01.18	0
05:40:00	05.01.18	0
05:50:00	05.01.18	0
06:00:00	05.01.18	0
06:10:00	05.01.18	0
06:20:00	05.01.18	0
06:30:00	05.01.18	0
06:40:00	05.01.18	2.36
06:50:00	05.01.18	0
07:00:00	05.01.18	2.76
07:10:00	05.01.18	0
07:20:00	05.01.18	19.74
07:30:00	05.01.18	28.83
07:40:00	05.01.18	11.45
07:50:00	05.01.18	22.9
08:00:00	05.01.18	8.68
08:10:00	05.01.18	30.8
08:20:00	05.01.18	44.62
08:30:00	05.01.18	93.2
08:40:00	05.01.18	80.56
08:50:00	05.01.18	115.71
09:00:00	05.01.18	130.72
09:10:00	05.01.18	125.59
09:20:00	05.01.18	115.71
09:30:00	05.01.18	25.67
09:40:00	05.01.18	90.83
09:50:00	05.01.18	106.63
10:00:00	05.01.18	112.55
10:10:00	05.01.18	135.46
10:20:00	05.01.18	108.6
10:30:00	05.01.18	125.98
10:40:00	05.01.18	198.25
10:50:00	05.01.18	206.94
11:00:00	05.01.18	207.73
11:10:00	05.01.18	385.06
11:20:00	05.01.18	383.48
11:30:00	05.01.18	375.98
11:40:00	05.01.18	120.85
11:50:00	05.01.18	181.67
12:00:00	05.01.18	82.54
12:10:00	05.01.18	78.59
12:20:00	05.01.18	34.75
12:30:00	05.01.18	70.69
12:40:00	05.01.18	39.88
12:50:00	05.01.18	19.74
13:00:00	05.01.18	10.26
13:10:00	05.01.18	11.84
13:20:00	05.01.18	27.25
13:30:00	05.01.18	24.88
13:40:00	05.01.18	21.32
13:50:00	05.01.18	9.47
14:00:00	05.01.18	19.35
14:10:00	05.01.18	53.71
14:20:00	05.01.18	14.61
14:30:00	05.01.18	20.93
14:40:00	05.01.18	20.53
14:50:00	05.01.18	7.5
15:00:00	05.01.18	94.78
15:10:00	05.01.18	17.77
15:20:00	05.01.18	3.15
15:30:00	05.01.18	10.66
15:40:00	05.01.18	20.53
15:50:00	05.01.18	20.14
16:00:00	05.01.18	38.3
16:10:00	05.01.18	60.03
16:20:00	05.01.18	26.06
16:30:00	05.01.18	22.9
16:40:00	05.01.18	3.55
16:50:00	05.01.18	0
17:00:00	05.01.18	0
17:10:00	05.01.18	0
17:20:00	05.01.18	0
17:30:00	05.01.18	0
17:40:00	05.01.18	0
17:50:00	05.01.18	0
18:00:00	05.01.18	0
18:10:00	05.01.18	0
18:20:00	05.01.18	0
18:30:00	05.01.18	0
18:40:00	05.01.18	0
18:50:00	05.01.18	0
19:00:00	05.01.18	0
19:10:00	05.01.18	0
19:20:00	05.01.18	0
19:30:00	05.01.18	0
19:40:00	05.01.18	0
19:50:00	05.01.18	0
20:00:00	05.01.18	0
20:10:00	05.01.18	0
20:20:00	05.01.18	0
20:30:00	05.01.18	0
20:40:00	05.01.18	0
20:50:00	05.01.18	0
21:00:00	05.01.18	0
21:10:00	05.01.18	0
21:20:00	05.01.18	0
21:30:00	05.01.18	0
21:40:00	05.01.18	0
21:50:00	05.01.18	0
22:00:00	05.01.18	0
22:10:00	05.01.18	0
22:20:00	05.01.18	0
22:30:00	05.01.18	0
22:40:00	05.01.18	0
22:50:00	05.01.18	0
23:00:00	05.01.18	0
23:10:00	05.01.18	0
23:20:00	05.01.18	0
23:30:00	05.01.18	0
23:40:00	05.01.18	0
23:50:00	05.01.18	0
00:00:00	06.01.18	0
00:10:00	06.01.18	0
00:20:00	06.01.18	0
00:30:00	06.01.18	0
00:40:00	06.01.18	0
00:50:00	06.01.18	0
01:00:00	06.01.18	0
01:10:00	06.01.18	0
01:20:00	06.01.18	0
01:30:00	06.01.18	0
01:40:00	06.01.18	0
01:50:00	06.01.18	0
02:00:00	06.01.18	0
02:10:00	06.01.18	0
02:20:00	06.01.18	0
02:30:00	06.01.18	0
02:40:00	06.01.18	0
02:50:00	06.01.18	0
03:00:00	06.01.18	0
03:10:00	06.01.18	0
03:20:00	06.01.18	0
03:30:00	06.01.18	0
03:40:00	06.01.18	0
03:50:00	06.01.18	0
04:00:00	06.01.18	0
04:10:00	06.01.18	0
04:20:00	06.01.18	0
04:30:00	06.01.18	0
04:40:00	06.01.18	0
04:50:00	06.01.18	0
05:00:00	06.01.18	0
05:10:00	06.01.18	0
05:20:00	06.01.18	0
05:30:00	06.01.18	0
05:40:00	06.01.18	0
05:50:00	06.01.18	0
06:00:00	06.01.18	0
06:10:00	06.01.18	0
06:20:00	06.01.18	0
06:30:00	06.01.18	0
06:40:00	06.01.18	0
06:50:00	06.01.18	2.36
07:00:00	06.01.18	0
07:10:00	06.01.18	1.97
07:20:00	06.01.18	14.61
07:30:00	06.01.18	21.72
07:40:00	06.01.18	39.09
07:50:00	06.01.18	40.67
08:00:00	06.01.18	91.62
08:10:00	06.01.18	157.58
08:20:00	06.01.18	142.17
08:30:00	06.01.18	153.23
08:40:00	06.01.18	178.11
08:50:00	06.01.18	211.29
09:00:00	06.01.18	150.07
09:10:00	06.01.18	391.78
09:20:00	06.01.18	375.19
09:30:00	06.01.18	216.82
09:40:00	06.01.18	259.86
09:50:00	06.01.18	360.18
10:00:00	06.01.18	370.85
10:10:00	06.01.18	608.75
10:20:00	06.01.18	564.59
10:30:00	06.01.18	811.4
10:40:00	06.01.18	659.89
10:50:00	06.01.18	423.37
11:00:00	06.01.18	895.07
11:10:00	06.01.18	371.64
11:20:00	06.01.18	338.85
11:30:00	06.01.18	296.6
11:40:00	06.01.18	194.3
11:50:00	06.01.18	152.44
12:00:00	06.01.18	348.73
12:10:00	06.01.18	269.74
12:20:00	06.01.18	368.87
12:30:00	06.01.18	340.43
12:40:00	06.01.18	219.19
12:50:00	06.01.18	207.34
13:00:00	06.01.18	578.54
13:10:00	06.01.18	410.73
13:20:00	06.01.18	154.81
13:30:00	06.01.18	479.06
13:40:00	06.01.18	674.29
13:50:00	06.01.18	545.54
14:00:00	06.01.18	518.57
14:10:00	06.01.18	538.1
14:20:00	06.01.18	483
14:30:00	06.01.18	430.08
14:40:00	06.01.18	500.92
14:50:00	06.01.18	442.72
15:00:00	06.01.18	296.99
15:10:00	06.01.18	53.31
15:20:00	06.01.18	75.82
15:30:00	06.01.18	28.43
15:40:00	06.01.18	18.16
15:50:00	06.01.18	8.68
16:00:00	06.01.18	2.36
16:10:00	06.01.18	0.39
16:20:00	06.01.18	7.5
16:30:00	06.01.18	9.87
16:40:00	06.01.18	6.31
16:50:00	06.01.18	1.57
17:00:00	06.01.18	0
17:10:00	06.01.18	0
17:20:00	06.01.18	0
17:30:00	06.01.18	0
17:40:00	06.01.18	0
17:50:00	06.01.18	0
18:00:00	06.01.18	0
18:10:00	06.01.18	0
18:20:00	06.01.18	0
18:30:00	06.01.18	0
18:40:00	06.01.18	0
18:50:00	06.01.18	0
19:00:00	06.01.18	0
19:10:00	06.01.18	0
19:20:00	06.01.18	0
19:30:00	06.01.18	0
19:40:00	06.01.18	0
19:50:00	06.01.18	0
20:00:00	06.01.18	0
20:10:00	06.01.18	0
20:20:00	06.01.18	0
20:30:00	06.01.18	0
20:40:00	06.01.18	0
20:50:00	06.01.18	0
21:00:00	06.01.18	0
21:10:00	06.01.18	0
21:20:00	06.01.18	0
21:30:00	06.01.18	0
21:40:00	06.01.18	0
21:50:00	06.01.18	0
22:00:00	06.01.18	0
22:10:00	06.01.18	0
22:20:00	06.01.18	0
22:30:00	06.01.18	0
22:40:00	06.01.18	0
22:50:00	06.01.18	0
23:00:00	06.01.18	0
23:10:00	06.01.18	0
23:20:00	06.01.18	0
23:30:00	06.01.18	0
23:40:00	06.01.18	0
23:50:00	06.01.18	0
00:00:00	07.01.18	0
00:10:00	07.01.18	0
00:20:00	07.01.18	0
00:30:00	07.01.18	0
00:40:00	07.01.18	0
00:50:00	07.01.18	0
01:00:00	07.01.18	0
01:10:00	07.01.18	0
01:20:00	07.01.18	0
01:30:00	07.01.18	0
01:40:00	07.01.18	0
01:50:00	07.01.18	0
02:00:00	07.01.18	0
02:10:00	07.01.18	0
02:20:00	07.01.18	0
02:30:00	07.01.18	0
02:40:00	07.01.18	0
02:50:00	07.01.18	0
03:00:00	07.01.18	0
03:10:00	07.01.18	0
03:20:00	07.01.18	0
03:30:00	07.01.18	0
03:40:00	07.01.18	0
03:50:00	07.01.18	0
04:00:00	07.01.18	0
04:10:00	07.01.18	0
04:20:00	07.01.18	0
04:30:00	07.01.18	0
04:40:00	07.01.18	0
04:50:00	07.01.18	0
05:00:00	07.01.18	0
05:10:00	07.01.18	0
05:20:00	07.01.18	0
05:30:00	07.01.18	0
05:40:00	07.01.18	0
05:50:00	07.01.18	0
06:00:00	07.01.18	0
06:10:00	07.01.18	0
06:20:00	07.01.18	0
06:30:00	07.01.18	0
06:40:00	07.01.18	1.57
06:50:00	07.01.18	7.89
07:00:00	07.01.18	18.56
07:10:00	07.01.18	40.67
07:20:00	07.01.18	60.03
07:30:00	07.01.18	75.43
07:40:00	07.01.18	78.98
07:50:00	07.01.18	88.86
08:00:00	07.01.18	103.08
08:10:00	07.01.18	121.24
08:20:00	07.01.18	137.83
08:30:00	07.01.18	291.07
08:40:00	07.01.18	262.24
08:50:00	07.01.18	312
09:00:00	07.01.18	357.42
09:10:00	07.01.18	398.49
09:20:00	07.01.18	436.4
09:30:00	07.01.18	458.92
09:40:00	07.01.18	492.49
09:50:00	07.01.18	522.76
10:00:00	07.01.18	539.5
10:10:00	07.01.18	568.31
10:20:00	07.01.18	575.29
10:30:00	07.01.18	606.43
10:40:00	07.01.18	605.03
10:50:00	07.01.18	632.92
11:00:00	07.01.18	624.56
11:10:00	07.01.18	644.07
11:20:00	07.01.18	645.93
11:30:00	07.01.18	648.73
11:40:00	07.01.18	658.03
11:50:00	07.01.18	665.46
12:00:00	07.01.18	622.7
12:10:00	07.01.18	622.23
12:20:00	07.01.18	639.9
12:30:00	07.01.18	618.04
12:40:00	07.01.18	626.89
12:50:00	07.01.18	605.03
13:00:00	07.01.18	586.45
13:10:00	07.01.18	571.1
13:20:00	07.01.18	560.42
13:30:00	07.01.18	533
13:40:00	07.01.18	512.07
13:50:00	07.01.18	485.77
14:00:00	07.01.18	461.28
14:10:00	07.01.18	434.03
14:20:00	07.01.18	407.96
14:30:00	07.01.18	374
14:40:00	07.01.18	343.59
14:50:00	07.01.18	312.78
15:00:00	07.01.18	274.08
15:10:00	07.01.18	236.17
15:20:00	07.01.18	208.52
15:30:00	07.01.18	170.61
15:40:00	07.01.18	137.04
15:50:00	07.01.18	112.95
16:00:00	07.01.18	83.33
16:10:00	07.01.18	60.82
16:20:00	07.01.18	45.02
16:30:00	07.01.18	28.43
16:40:00	07.01.18	15
16:50:00	07.01.18	3.55
17:00:00	07.01.18	2.76
17:10:00	07.01.18	0
17:20:00	07.01.18	0
17:30:00	07.01.18	0
17:40:00	07.01.18	0
17:50:00	07.01.18	0
18:00:00	07.01.18	0
18:10:00	07.01.18	0
18:20:00	07.01.18	0
18:30:00	07.01.18	0
18:40:00	07.01.18	0
18:50:00	07.01.18	0
19:00:00	07.01.18	0
19:10:00	07.01.18	0
19:20:00	07.01.18	0
19:30:00	07.01.18	0
19:40:00	07.01.18	0
19:50:00	07.01.18	0
20:00:00	07.01.18	0
20:10:00	07.01.18	0
20:20:00	07.01.18	0
20:30:00	07.01.18	0
20:40:00	07.01.18	0
20:50:00	07.01.18	0
21:00:00	07.01.18	0
21:10:00	07.01.18	0
21:20:00	07.01.18	0
21:30:00	07.01.18	0
21:40:00	07.01.18	0
21:50:00	07.01.18	0
22:00:00	07.01.18	0
22:10:00	07.01.18	0
22:20:00	07.01.18	0
22:30:00	07.01.18	0
22:40:00	07.01.18	0
22:50:00	07.01.18	0
23:00:00	07.01.18	0
23:10:00	07.01.18	0
23:20:00	07.01.18	0
23:30:00	07.01.18	0
23:40:00	07.01.18	0
23:50:00	07.01.18	0
00:00:00	08.01.18	0
00:10:00	08.01.18	0
00:20:00	08.01.18	0
00:30:00	08.01.18	0
00:40:00	08.01.18	0
00:50:00	08.01.18	0
01:00:00	08.01.18	0
01:10:00	08.01.18	0
01:20:00	08.01.18	0
01:30:00	08.01.18	0
01:40:00	08.01.18	0
01:50:00	08.01.18	0
02:00:00	08.01.18	0
02:10:00	08.01.18	0
02:20:00	08.01.18	0
02:30:00	08.01.18	0
02:40:00	08.01.18	0
02:50:00	08.01.18	0
03:00:00	08.01.18	0
03:10:00	08.01.18	0
03:20:00	08.01.18	0
03:30:00	08.01.18	0
03:40:00	08.01.18	0
03:50:00	08.01.18	0
04:00:00	08.01.18	0
04:10:00	08.01.18	0
04:20:00	08.01.18	0
04:30:00	08.01.18	0
04:40:00	08.01.18	0.78
04:50:00	08.01.18	1.18
05:00:00	08.01.18	0
05:10:00	08.01.18	0
05:20:00	08.01.18	0
05:30:00	08.01.18	0
05:40:00	08.01.18	0
05:50:00	08.01.18	0
06:00:00	08.01.18	0
06:10:00	08.01.18	0
06:20:00	08.01.18	0
06:30:00	08.01.18	0
06:40:00	08.01.18	1.18
06:50:00	08.01.18	7.89
07:00:00	08.01.18	18.56
07:10:00	08.01.18	28.04
07:20:00	08.01.18	38.3
07:30:00	08.01.18	48.97
07:40:00	08.01.18	55.29
07:50:00	08.01.18	63.58
08:00:00	08.01.18	105.44
08:10:00	08.01.18	164.68
08:20:00	08.01.18	207.73
08:30:00	08.01.18	251.57
08:40:00	08.01.18	298.17
08:50:00	08.01.18	338.46
09:00:00	08.01.18	382.69
09:10:00	08.01.18	436.8
09:20:00	08.01.18	471.95
09:30:00	08.01.18	500.92
09:40:00	08.01.18	536.25
09:50:00	08.01.18	557.15
10:00:00	08.01.18	583.18
10:10:00	08.01.18	606.89
10:20:00	08.01.18	616.18
10:30:00	08.01.18	635.25
10:40:00	08.01.18	645.93
10:50:00	08.01.18	667.32
11:00:00	08.01.18	667.32
11:10:00	08.01.18	683.12
11:20:00	08.01.18	671.5
11:30:00	08.01.18	689.17
11:40:00	08.01.18	686.84
11:50:00	08.01.18	694.28
12:00:00	08.01.18	689.17
12:10:00	08.01.18	671.5
12:20:00	08.01.18	676.62
12:30:00	08.01.18	662.67
12:40:00	08.01.18	648.73
12:50:00	08.01.18	643.15
13:00:00	08.01.18	635.71
13:10:00	08.01.18	614.32
13:20:00	08.01.18	609.21
13:30:00	08.01.18	588.76
13:40:00	08.01.18	564.14
13:50:00	08.01.18	550.65
14:00:00	08.01.18	516.26
14:10:00	08.01.18	492.88
14:20:00	08.01.18	455.36
14:30:00	08.01.18	440.75
14:40:00	08.01.18	394.93
14:50:00	08.01.18	359.78
15:00:00	08.01.18	330.96
15:10:00	08.01.18	270.92
15:20:00	08.01.18	229.85
15:30:00	08.01.18	197.46
15:40:00	08.01.18	161.13
15:50:00	08.01.18	128.35
16:00:00	08.01.18	95.57
16:10:00	08.01.18	73.06
16:20:00	08.01.18	57.66
16:30:00	08.01.18	39.49
16:40:00	08.01.18	22.9
16:50:00	08.01.18	5.92
17:00:00	08.01.18	1.97
17:10:00	08.01.18	0
17:20:00	08.01.18	0
17:30:00	08.01.18	0
17:40:00	08.01.18	0
17:50:00	08.01.18	0
18:00:00	08.01.18	0
18:10:00	08.01.18	0
18:20:00	08.01.18	0
18:30:00	08.01.18	0
18:40:00	08.01.18	0
18:50:00	08.01.18	0
19:00:00	08.01.18	0
19:10:00	08.01.18	0
19:20:00	08.01.18	0
19:30:00	08.01.18	0
19:40:00	08.01.18	0
19:50:00	08.01.18	0
20:00:00	08.01.18	0
20:10:00	08.01.18	0
20:20:00	08.01.18	0
20:30:00	08.01.18	0
20:40:00	08.01.18	0
20:50:00	08.01.18	0
21:00:00	08.01.18	0
21:10:00	08.01.18	0
21:20:00	08.01.18	0
21:30:00	08.01.18	0
21:40:00	08.01.18	0
21:50:00	08.01.18	0
22:00:00	08.01.18	0
22:10:00	08.01.18	0
22:20:00	08.01.18	0
22:30:00	08.01.18	0
22:40:00	08.01.18	0
22:50:00	08.01.18	0
23:00:00	08.01.18	0
23:10:00	08.01.18	0
23:20:00	08.01.18	0
23:30:00	08.01.18	0
23:40:00	08.01.18	0
23:50:00	08.01.18	0
00:00:00	09.01.18	0
00:10:00	09.01.18	0
00:20:00	09.01.18	0
00:30:00	09.01.18	0
00:40:00	09.01.18	0
00:50:00	09.01.18	0
01:00:00	09.01.18	0
01:10:00	09.01.18	0
01:20:00	09.01.18	0
01:30:00	09.01.18	0
01:40:00	09.01.18	0
01:50:00	09.01.18	0
02:00:00	09.01.18	0
02:10:00	09.01.18	0
02:20:00	09.01.18	0
02:30:00	09.01.18	0
02:40:00	09.01.18	0
02:50:00	09.01.18	0
03:00:00	09.01.18	0
03:10:00	09.01.18	0
03:20:00	09.01.18	0
03:30:00	09.01.18	0
03:40:00	09.01.18	0
03:50:00	09.01.18	0
04:00:00	09.01.18	0
04:10:00	09.01.18	0
04:20:00	09.01.18	0
04:30:00	09.01.18	0
04:40:00	09.01.18	0
04:50:00	09.01.18	0
05:00:00	09.01.18	0
05:10:00	09.01.18	0
05:20:00	09.01.18	0
05:30:00	09.01.18	0
05:40:00	09.01.18	0
05:50:00	09.01.18	0
06:00:00	09.01.18	0.78
06:10:00	09.01.18	0
06:20:00	09.01.18	0
06:30:00	09.01.18	0
06:40:00	09.01.18	2.76
06:50:00	09.01.18	8.68
07:00:00	09.01.18	19.74
07:10:00	09.01.18	28.83
07:20:00	09.01.18	41.86
07:30:00	09.01.18	46.6
07:40:00	09.01.18	54.89
07:50:00	09.01.18	63.19
08:00:00	09.01.18	106.63
08:10:00	09.01.18	170.21
08:20:00	09.01.18	199.83
08:30:00	09.01.18	245.65
08:40:00	09.01.18	295.8
08:50:00	09.01.18	339.25
09:00:00	09.01.18	391.78
09:10:00	09.01.18	425.35
09:20:00	09.01.18	454.57
09:30:00	09.01.18	489.32
09:40:00	09.01.18	507.89
09:50:00	09.01.18	553.43
10:00:00	09.01.18	587.84
10:10:00	09.01.18	603.64
10:20:00	09.01.18	642.68
10:30:00	09.01.18	644.07
10:40:00	09.01.18	662.2
10:50:00	09.01.18	667.78
11:00:00	09.01.18	686.37
11:10:00	09.01.18	695.2
11:20:00	09.01.18	694.28
11:30:00	09.01.18	736.57
11:40:00	09.01.18	712.87
11:50:00	09.01.18	732.85
12:00:00	09.01.18	687.78
12:10:00	09.01.18	691.03
12:20:00	09.01.18	676.62
12:30:00	09.01.18	679.87
12:40:00	09.01.18	654.76
12:50:00	09.01.18	650.59
13:00:00	09.01.18	636.64
13:10:00	09.01.18	614.79
13:20:00	09.01.18	589.7
13:30:00	09.01.18	585.04
13:40:00	09.01.18	567.39
13:50:00	09.01.18	518.12
14:00:00	09.01.18	506.96
14:10:00	09.01.18	461.28
14:20:00	09.01.18	458.92
14:30:00	09.01.18	391.78
14:40:00	09.01.18	372.03
14:50:00	09.01.18	351.89
15:00:00	09.01.18	276.85
15:10:00	09.01.18	262.63
15:20:00	09.01.18	207.34
15:30:00	09.01.18	173.37
15:40:00	09.01.18	154.81
15:50:00	09.01.18	116.5
16:00:00	09.01.18	87.28
16:10:00	09.01.18	63.19
16:20:00	09.01.18	46.2
16:30:00	09.01.18	32.38
16:40:00	09.01.18	20.14
16:50:00	09.01.18	7.89
17:00:00	09.01.18	0.78
17:10:00	09.01.18	0
17:20:00	09.01.18	0
17:30:00	09.01.18	0
17:40:00	09.01.18	0
17:50:00	09.01.18	0
18:00:00	09.01.18	0
18:10:00	09.01.18	0
18:20:00	09.01.18	0
18:30:00	09.01.18	0
18:40:00	09.01.18	0
18:50:00	09.01.18	0
19:00:00	09.01.18	0
19:10:00	09.01.18	0
19:20:00	09.01.18	0
19:30:00	09.01.18	0
19:40:00	09.01.18	0
19:50:00	09.01.18	0
20:00:00	09.01.18	0
20:10:00	09.01.18	0
20:20:00	09.01.18	0
20:30:00	09.01.18	0
20:40:00	09.01.18	0
20:50:00	09.01.18	0
21:00:00	09.01.18	0
21:10:00	09.01.18	0
21:20:00	09.01.18	0
21:30:00	09.01.18	0
21:40:00	09.01.18	0
21:50:00	09.01.18	0
22:00:00	09.01.18	0
22:10:00	09.01.18	0
22:20:00	09.01.18	0
22:30:00	09.01.18	0
22:40:00	09.01.18	0
22:50:00	09.01.18	0
23:00:00	09.01.18	0
23:10:00	09.01.18	0
23:20:00	09.01.18	0
23:30:00	09.01.18	0
23:40:00	09.01.18	0
23:50:00	09.01.18	0
00:00:00	10.01.18	0
00:10:00	10.01.18	0
00:20:00	10.01.18	0
00:30:00	10.01.18	0
00:40:00	10.01.18	0
00:50:00	10.01.18	0
01:00:00	10.01.18	0
01:10:00	10.01.18	0
01:20:00	10.01.18	0
01:30:00	10.01.18	0
01:40:00	10.01.18	0
01:50:00	10.01.18	0
02:00:00	10.01.18	0
02:10:00	10.01.18	0
02:20:00	10.01.18	0
02:30:00	10.01.18	0
02:40:00	10.01.18	0
02:50:00	10.01.18	0
03:00:00	10.01.18	0
03:10:00	10.01.18	0
03:20:00	10.01.18	0
03:30:00	10.01.18	0
03:40:00	10.01.18	0
03:50:00	10.01.18	0
04:00:00	10.01.18	0
04:10:00	10.01.18	0
04:20:00	10.01.18	0
04:30:00	10.01.18	0
04:40:00	10.01.18	0
04:50:00	10.01.18	0
05:00:00	10.01.18	0
05:10:00	10.01.18	0
05:20:00	10.01.18	0
05:30:00	10.01.18	0
05:40:00	10.01.18	0
05:50:00	10.01.18	0
06:00:00	10.01.18	0
06:10:00	10.01.18	0
06:20:00	10.01.18	0
06:30:00	10.01.18	0
06:40:00	10.01.18	0
06:50:00	10.01.18	5.52
07:00:00	10.01.18	17.37
07:10:00	10.01.18	30.8
07:20:00	10.01.18	56.08
07:30:00	10.01.18	75.82
07:40:00	10.01.18	86.09
07:50:00	10.01.18	99.52
08:00:00	10.01.18	117.69
08:10:00	10.01.18	131.51
08:20:00	10.01.18	151.65
08:30:00	10.01.18	169.42
08:40:00	10.01.18	186.8
08:50:00	10.01.18	202.6
09:00:00	10.01.18	248.41
09:10:00	10.01.18	289.88
09:20:00	10.01.18	327
09:30:00	10.01.18	343.59
09:40:00	10.01.18	359.39
09:50:00	10.01.18	402.44
10:00:00	10.01.18	640.35
10:10:00	10.01.18	639.43
10:20:00	10.01.18	449.44
10:30:00	10.01.18	446.67
10:40:00	10.01.18	467.6
10:50:00	10.01.18	699.85
11:00:00	10.01.18	658.03
11:10:00	10.01.18	668.71
11:20:00	10.01.18	671.96
11:30:00	10.01.18	670.1
11:40:00	10.01.18	668.25
11:50:00	10.01.18	683.12
12:00:00	10.01.18	648.73
12:10:00	10.01.18	619.9
12:20:00	10.01.18	653.84
12:30:00	10.01.18	659.42
12:40:00	10.01.18	569.71
12:50:00	10.01.18	576.21
13:00:00	10.01.18	611.07
13:10:00	10.01.18	593.42
13:20:00	10.01.18	573.89
13:30:00	10.01.18	548.32
13:40:00	10.01.18	506.5
13:50:00	10.01.18	511.61
14:00:00	10.01.18	479.06
14:10:00	10.01.18	449.83
14:20:00	10.01.18	405.6
14:30:00	10.01.18	371.24
14:40:00	10.01.18	315.95
14:50:00	10.01.18	300.15
15:00:00	10.01.18	262.63
15:10:00	10.01.18	210.5
15:20:00	10.01.18	174.16
15:30:00	10.01.18	146.52
15:40:00	10.01.18	122.43
15:50:00	10.01.18	90.83
16:00:00	10.01.18	78.19
16:10:00	10.01.18	62.4
16:20:00	10.01.18	40.28
16:30:00	10.01.18	23.3
16:40:00	10.01.18	10.26
16:50:00	10.01.18	2.76
17:00:00	10.01.18	0
17:10:00	10.01.18	0
17:20:00	10.01.18	0
17:30:00	10.01.18	0
17:40:00	10.01.18	0
17:50:00	10.01.18	0
18:00:00	10.01.18	0
18:10:00	10.01.18	0
18:20:00	10.01.18	0
18:30:00	10.01.18	0
18:40:00	10.01.18	0
18:50:00	10.01.18	0
19:00:00	10.01.18	0
19:10:00	10.01.18	0
19:20:00	10.01.18	0
19:30:00	10.01.18	0
19:40:00	10.01.18	0
19:50:00	10.01.18	0
20:00:00	10.01.18	0
20:10:00	10.01.18	0
20:20:00	10.01.18	0
20:30:00	10.01.18	0
20:40:00	10.01.18	0
20:50:00	10.01.18	0
21:00:00	10.01.18	0
21:10:00	10.01.18	0
21:20:00	10.01.18	0
21:30:00	10.01.18	0
21:40:00	10.01.18	0
21:50:00	10.01.18	0
22:00:00	10.01.18	0
22:10:00	10.01.18	0
22:20:00	10.01.18	0
22:30:00	10.01.18	0
22:40:00	10.01.18	0
22:50:00	10.01.18	0
23:00:00	10.01.18	0
23:10:00	10.01.18	0
23:20:00	10.01.18	0
23:30:00	10.01.18	0
23:40:00	10.01.18	0
23:50:00	10.01.18	0
00:00:00	11.01.18	0
00:10:00	11.01.18	0
00:20:00	11.01.18	0
00:30:00	11.01.18	0
00:40:00	11.01.18	0
00:50:00	11.01.18	0
01:00:00	11.01.18	0
01:10:00	11.01.18	0
01:20:00	11.01.18	0
01:30:00	11.01.18	0
01:40:00	11.01.18	0
01:50:00	11.01.18	0
02:00:00	11.01.18	0
02:10:00	11.01.18	0
02:20:00	11.01.18	0
02:30:00	11.01.18	0
02:40:00	11.01.18	0
02:50:00	11.01.18	0
03:00:00	11.01.18	0
03:10:00	11.01.18	0
03:20:00	11.01.18	0
03:30:00	11.01.18	0
03:40:00	11.01.18	0
03:50:00	11.01.18	0
04:00:00	11.01.18	0
04:10:00	11.01.18	0
04:20:00	11.01.18	0
04:30:00	11.01.18	4.34
04:40:00	11.01.18	0
04:50:00	11.01.18	0
05:00:00	11.01.18	0
05:10:00	11.01.18	0
05:20:00	11.01.18	0
05:30:00	11.01.18	0
05:40:00	11.01.18	0
05:50:00	11.01.18	0
06:00:00	11.01.18	0
06:10:00	11.01.18	0
06:20:00	11.01.18	0
06:30:00	11.01.18	0.39
06:40:00	11.01.18	3.55
06:50:00	11.01.18	10.26
07:00:00	11.01.18	33.96
07:10:00	11.01.18	50.94
07:20:00	11.01.18	67.13
07:30:00	11.01.18	87.67
07:40:00	11.01.18	84.12
07:50:00	11.01.18	104.65
08:00:00	11.01.18	154.81
08:10:00	11.01.18	199.05
08:20:00	11.01.18	235.77
08:30:00	11.01.18	265.39
08:40:00	11.01.18	245.25
08:50:00	11.01.18	312.39
09:00:00	11.01.18	347.14
09:10:00	11.01.18	430.88
09:20:00	11.01.18	446.67
09:30:00	11.01.18	503.25
09:40:00	11.01.18	514.4
09:50:00	11.01.18	494.85
10:00:00	11.01.18	597.59
10:10:00	11.01.18	616.18
10:20:00	11.01.18	645.01
10:30:00	11.01.18	650.12
10:40:00	11.01.18	665.92
10:50:00	11.01.18	677.54
11:00:00	11.01.18	686.84
11:10:00	11.01.18	710.54
11:20:00	11.01.18	713.34
11:30:00	11.01.18	722.64
11:40:00	11.01.18	733.32
11:50:00	11.01.18	701.25
12:00:00	11.01.18	707.76
12:10:00	11.01.18	716.12
12:20:00	11.01.18	699.85
12:30:00	11.01.18	717.51
12:40:00	11.01.18	692.89
12:50:00	11.01.18	667.78
13:00:00	11.01.18	654.76
13:10:00	11.01.18	658.48
13:20:00	11.01.18	631.06
13:30:00	11.01.18	629.2
13:40:00	11.01.18	577.6
13:50:00	11.01.18	582.73
14:00:00	11.01.18	553.43
14:10:00	11.01.18	515.32
14:20:00	11.01.18	479.46
14:30:00	11.01.18	460.5
14:40:00	11.01.18	413.1
14:50:00	11.01.18	369.66
15:00:00	11.01.18	333.72
15:10:00	11.01.18	281.98
15:20:00	11.01.18	244.86
15:30:00	11.01.18	206.94
15:40:00	11.01.18	163.89
15:50:00	11.01.18	125.19
16:00:00	11.01.18	94.39
16:10:00	11.01.18	65.95
16:20:00	11.01.18	55.29
16:30:00	11.01.18	40.28
16:40:00	11.01.18	27.25
16:50:00	11.01.18	11.84
17:00:00	11.01.18	3.55
17:10:00	11.01.18	0
17:20:00	11.01.18	0
17:30:00	11.01.18	0
17:40:00	11.01.18	0
17:50:00	11.01.18	0
18:00:00	11.01.18	0
18:10:00	11.01.18	0
18:20:00	11.01.18	0
18:30:00	11.01.18	0
18:40:00	11.01.18	0
18:50:00	11.01.18	0
19:00:00	11.01.18	0
19:10:00	11.01.18	0
19:20:00	11.01.18	0
19:30:00	11.01.18	0
19:40:00	11.01.18	0
19:50:00	11.01.18	0
20:00:00	11.01.18	0
20:10:00	11.01.18	0
20:20:00	11.01.18	0
20:30:00	11.01.18	0
20:40:00	11.01.18	0
20:50:00	11.01.18	0
21:00:00	11.01.18	0
21:10:00	11.01.18	0
21:20:00	11.01.18	0
21:30:00	11.01.18	0
21:40:00	11.01.18	0
21:50:00	11.01.18	0.39
22:00:00	11.01.18	0
22:10:00	11.01.18	0
22:20:00	11.01.18	0
22:30:00	11.01.18	0
22:40:00	11.01.18	0
22:50:00	11.01.18	0
23:00:00	11.01.18	0
23:10:00	11.01.18	0
23:20:00	11.01.18	0
23:30:00	11.01.18	0
23:40:00	11.01.18	0
23:50:00	11.01.18	0
00:00:00	12.01.18	0
00:10:00	12.01.18	0
00:20:00	12.01.18	0
00:30:00	12.01.18	0
00:40:00	12.01.18	0
00:50:00	12.01.18	0
01:00:00	12.01.18	0
01:10:00	12.01.18	0
01:20:00	12.01.18	0
01:30:00	12.01.18	0
01:40:00	12.01.18	0
01:50:00	12.01.18	0
02:00:00	12.01.18	0
02:10:00	12.01.18	0
02:20:00	12.01.18	0
02:30:00	12.01.18	0
02:40:00	12.01.18	0
02:50:00	12.01.18	0
03:00:00	12.01.18	0
03:10:00	12.01.18	0
03:20:00	12.01.18	0
03:30:00	12.01.18	0
03:40:00	12.01.18	0
03:50:00	12.01.18	0
04:00:00	12.01.18	0
04:10:00	12.01.18	0
04:20:00	12.01.18	0
04:30:00	12.01.18	1.18
04:40:00	12.01.18	0
04:50:00	12.01.18	0
05:00:00	12.01.18	0
05:10:00	12.01.18	0
05:20:00	12.01.18	0
05:30:00	12.01.18	0
05:40:00	12.01.18	0
05:50:00	12.01.18	0
06:00:00	12.01.18	0
06:10:00	12.01.18	0
06:20:00	12.01.18	0
06:30:00	12.01.18	0.39
06:40:00	12.01.18	1.18
06:50:00	12.01.18	9.87
07:00:00	12.01.18	22.51
07:10:00	12.01.18	35.93
07:20:00	12.01.18	50.15
07:30:00	12.01.18	69.11
07:40:00	12.01.18	88.07
07:50:00	12.01.18	105.44
08:00:00	12.01.18	131.12
08:10:00	12.01.18	156
08:20:00	12.01.18	196.28
08:30:00	12.01.18	229.06
08:40:00	12.01.18	251.97
08:50:00	12.01.18	287.11
09:00:00	12.01.18	328.58
09:10:00	12.01.18	354.25
09:20:00	12.01.18	394.54
09:30:00	12.01.18	436.4
09:40:00	12.01.18	450.62
09:50:00	12.01.18	480.64
10:00:00	12.01.18	488.14
10:10:00	12.01.18	499.2
10:20:00	12.01.18	544.15
10:30:00	12.01.18	553.43
10:40:00	12.01.18	561.81
10:50:00	12.01.18	600.85
11:00:00	12.01.18	597.14
11:10:00	12.01.18	599
11:20:00	12.01.18	626.42
11:30:00	12.01.18	643.15
11:40:00	12.01.18	624.09
11:50:00	12.01.18	642.21
12:00:00	12.01.18	638.5
12:10:00	12.01.18	640.35
12:20:00	12.01.18	664.53
12:30:00	12.01.18	578.54
12:40:00	12.01.18	643.6
12:50:00	12.01.18	602.25
13:00:00	12.01.18	589.23
13:10:00	12.01.18	605.03
13:20:00	12.01.18	559.95
13:30:00	12.01.18	549.26
13:40:00	12.01.18	530.2
13:50:00	12.01.18	483.8
14:00:00	12.01.18	478.66
14:10:00	12.01.18	441.53
14:20:00	12.01.18	400.46
14:30:00	12.01.18	381.5
14:40:00	12.01.18	353.86
14:50:00	12.01.18	311.21
15:00:00	12.01.18	278.42
15:10:00	12.01.18	251.57
15:20:00	12.01.18	206.55
15:30:00	12.01.18	183.25
15:40:00	12.01.18	150.47
15:50:00	12.01.18	118.87
16:00:00	12.01.18	88.86
16:10:00	12.01.18	73.45
16:20:00	12.01.18	52.92
16:30:00	12.01.18	36.33
16:40:00	12.01.18	19.74
16:50:00	12.01.18	7.89
17:00:00	12.01.18	0.39
17:10:00	12.01.18	0
17:20:00	12.01.18	0
17:30:00	12.01.18	0
17:40:00	12.01.18	0
17:50:00	12.01.18	0
18:00:00	12.01.18	0
18:10:00	12.01.18	0
18:20:00	12.01.18	0
18:30:00	12.01.18	0
18:40:00	12.01.18	0
18:50:00	12.01.18	0
19:00:00	12.01.18	0
19:10:00	12.01.18	0
19:20:00	12.01.18	0
19:30:00	12.01.18	0
19:40:00	12.01.18	0
19:50:00	12.01.18	0
20:00:00	12.01.18	0
20:10:00	12.01.18	0
20:20:00	12.01.18	0
20:30:00	12.01.18	0
20:40:00	12.01.18	0
20:50:00	12.01.18	0
21:00:00	12.01.18	0
21:10:00	12.01.18	0
21:20:00	12.01.18	0
21:30:00	12.01.18	0
21:40:00	12.01.18	0
21:50:00	12.01.18	0
22:00:00	12.01.18	0
22:10:00	12.01.18	0
22:20:00	12.01.18	0
22:30:00	12.01.18	0
22:40:00	12.01.18	0
22:50:00	12.01.18	0
23:00:00	12.01.18	0
23:10:00	12.01.18	0
23:20:00	12.01.18	0
23:30:00	12.01.18	0
23:40:00	12.01.18	0
23:50:00	12.01.18	0
00:00:00	13.01.18	0
00:10:00	13.01.18	0
00:20:00	13.01.18	0
00:30:00	13.01.18	0
00:40:00	13.01.18	0
00:50:00	13.01.18	0
01:00:00	13.01.18	0
01:10:00	13.01.18	0
01:20:00	13.01.18	0
01:30:00	13.01.18	0
01:40:00	13.01.18	0
01:50:00	13.01.18	0
02:00:00	13.01.18	0
02:10:00	13.01.18	0
02:20:00	13.01.18	0
02:30:00	13.01.18	0
02:40:00	13.01.18	0
02:50:00	13.01.18	0
03:00:00	13.01.18	0
03:10:00	13.01.18	0
03:20:00	13.01.18	0
03:30:00	13.01.18	0
03:40:00	13.01.18	0
03:50:00	13.01.18	0
04:00:00	13.01.18	0
04:10:00	13.01.18	0
04:20:00	13.01.18	0
04:30:00	13.01.18	0
04:40:00	13.01.18	0
04:50:00	13.01.18	0
05:00:00	13.01.18	0
05:10:00	13.01.18	0
05:20:00	13.01.18	0
05:30:00	13.01.18	0
05:40:00	13.01.18	0
05:50:00	13.01.18	0
06:00:00	13.01.18	0
06:10:00	13.01.18	0
06:20:00	13.01.18	0
06:30:00	13.01.18	0
06:40:00	13.01.18	0
06:50:00	13.01.18	7.5
07:00:00	13.01.18	18.56
07:10:00	13.01.18	31.59
07:20:00	13.01.18	45.41
07:30:00	13.01.18	59.24
07:40:00	13.01.18	71.08
07:50:00	13.01.18	84.12
08:00:00	13.01.18	131.91
08:10:00	13.01.18	164.68
08:20:00	13.01.18	209.31
08:30:00	13.01.18	253.55
08:40:00	13.01.18	285.93
08:50:00	13.01.18	327.4
09:00:00	13.01.18	361.76
09:10:00	13.01.18	404.02
09:20:00	13.01.18	449.44
09:30:00	13.01.18	487.35
09:40:00	13.01.18	509.75
09:50:00	13.01.18	560.42
10:00:00	13.01.18	559.48
10:10:00	13.01.18	587.37
10:20:00	13.01.18	612.01
10:30:00	13.01.18	630.14
10:40:00	13.01.18	645.46
10:50:00	13.01.18	654.31
11:00:00	13.01.18	665.92
11:10:00	13.01.18	669.18
11:20:00	13.01.18	682.65
11:30:00	13.01.18	682.65
11:40:00	13.01.18	671.5
11:50:00	13.01.18	684.98
12:00:00	13.01.18	690.56
12:10:00	13.01.18	683.59
12:20:00	13.01.18	671.04
12:30:00	13.01.18	680.34
12:40:00	13.01.18	660.34
12:50:00	13.01.18	657.56
13:00:00	13.01.18	632.92
13:10:00	13.01.18	627.34
13:20:00	13.01.18	611.07
13:30:00	13.01.18	585.04
13:40:00	13.01.18	559.95
13:50:00	13.01.18	528.34
14:00:00	13.01.18	506.5
14:10:00	13.01.18	486.96
14:20:00	13.01.18	453.78
14:30:00	13.01.18	421.39
14:40:00	13.01.18	395.72
14:50:00	13.01.18	355.04
15:00:00	13.01.18	315.55
15:10:00	13.01.18	271.71
15:20:00	13.01.18	236.17
15:30:00	13.01.18	198.65
15:40:00	13.01.18	162.32
15:50:00	13.01.18	128.35
16:00:00	13.01.18	98.73
16:10:00	13.01.18	75.43
16:20:00	13.01.18	56.08
16:30:00	13.01.18	38.7
16:40:00	13.01.18	22.11
16:50:00	13.01.18	9.08
17:00:00	13.01.18	1.97
17:10:00	13.01.18	0
17:20:00	13.01.18	0
17:30:00	13.01.18	0
17:40:00	13.01.18	0
17:50:00	13.01.18	0
18:00:00	13.01.18	0
18:10:00	13.01.18	0
18:20:00	13.01.18	0
18:30:00	13.01.18	0
18:40:00	13.01.18	0
18:50:00	13.01.18	0
19:00:00	13.01.18	0
19:10:00	13.01.18	0
19:20:00	13.01.18	0
19:30:00	13.01.18	0
19:40:00	13.01.18	0
19:50:00	13.01.18	0
20:00:00	13.01.18	0
20:10:00	13.01.18	0
20:20:00	13.01.18	0
20:30:00	13.01.18	0
20:40:00	13.01.18	0
20:50:00	13.01.18	0
21:00:00	13.01.18	0
21:10:00	13.01.18	0
21:20:00	13.01.18	0
21:30:00	13.01.18	0
21:40:00	13.01.18	0
21:50:00	13.01.18	0
22:00:00	13.01.18	0
22:10:00	13.01.18	0
22:20:00	13.01.18	0
22:30:00	13.01.18	0
22:40:00	13.01.18	0
22:50:00	13.01.18	0
23:00:00	13.01.18	0
23:10:00	13.01.18	0
23:20:00	13.01.18	0
23:30:00	13.01.18	0
23:40:00	13.01.18	0
23:50:00	13.01.18	0
00:00:00	14.01.18	0
00:10:00	14.01.18	0
00:20:00	14.01.18	0
00:30:00	14.01.18	0
00:40:00	14.01.18	0
00:50:00	14.01.18	0
01:00:00	14.01.18	0
01:10:00	14.01.18	0.78
01:20:00	14.01.18	0
01:30:00	14.01.18	0
01:40:00	14.01.18	0
01:50:00	14.01.18	0
02:00:00	14.01.18	0
02:10:00	14.01.18	0
02:20:00	14.01.18	0
02:30:00	14.01.18	0
02:40:00	14.01.18	0
02:50:00	14.01.18	0
03:00:00	14.01.18	1.57
03:10:00	14.01.18	0
03:20:00	14.01.18	0
03:30:00	14.01.18	0
03:40:00	14.01.18	0
03:50:00	14.01.18	0
04:00:00	14.01.18	0
04:10:00	14.01.18	0
04:20:00	14.01.18	0
04:30:00	14.01.18	0
04:40:00	14.01.18	0
04:50:00	14.01.18	0
05:00:00	14.01.18	0
05:10:00	14.01.18	0
05:20:00	14.01.18	0
05:30:00	14.01.18	0
05:40:00	14.01.18	0
05:50:00	14.01.18	0
06:00:00	14.01.18	0
06:10:00	14.01.18	0
06:20:00	14.01.18	0
06:30:00	14.01.18	0
06:40:00	14.01.18	0.39
06:50:00	14.01.18	2.76
07:00:00	14.01.18	5.13
07:10:00	14.01.18	6.31
07:20:00	14.01.18	3.94
07:30:00	14.01.18	17.77
07:40:00	14.01.18	49.36
07:50:00	14.01.18	49.76
08:00:00	14.01.18	55.68
08:10:00	14.01.18	66.34
08:20:00	14.01.18	83.33
08:30:00	14.01.18	215.24
08:40:00	14.01.18	205.36
08:50:00	14.01.18	330.56
09:00:00	14.01.18	385.46
09:10:00	14.01.18	471.95
09:20:00	14.01.18	621.31
09:30:00	14.01.18	534.85
09:40:00	14.01.18	189.17
09:50:00	14.01.18	148.49
10:00:00	14.01.18	212.47
10:10:00	14.01.18	251.18
10:20:00	14.01.18	368.08
10:30:00	14.01.18	330.56
10:40:00	14.01.18	275.66
10:50:00	14.01.18	563.67
11:00:00	14.01.18	625.95
11:10:00	14.01.18	364.92
11:20:00	14.01.18	655.7
11:30:00	14.01.18	293.04
11:40:00	14.01.18	359
11:50:00	14.01.18	769.1
12:00:00	14.01.18	409.15
12:10:00	14.01.18	244.46
12:20:00	14.01.18	615.73
12:30:00	14.01.18	711.48
12:40:00	14.01.18	798.39
12:50:00	14.01.18	720.31
13:00:00	14.01.18	720.78
13:10:00	14.01.18	744.48
13:20:00	14.01.18	747.73
13:30:00	14.01.18	565.06
13:40:00	14.01.18	663.14
13:50:00	14.01.18	644.54
14:00:00	14.01.18	605.5
14:10:00	14.01.18	610.15
14:20:00	14.01.18	536.25
14:30:00	14.01.18	454.96
14:40:00	14.01.18	424.95
14:50:00	14.01.18	385.06
15:00:00	14.01.18	335.69
15:10:00	14.01.18	280
15:20:00	14.01.18	177.72
15:30:00	14.01.18	223.53
15:40:00	14.01.18	197.86
15:50:00	14.01.18	169.82
16:00:00	14.01.18	135.07
16:10:00	14.01.18	90.44
16:20:00	14.01.18	64.76
16:30:00	14.01.18	39.09
16:40:00	14.01.18	28.83
16:50:00	14.01.18	10.66
17:00:00	14.01.18	0
17:10:00	14.01.18	0
17:20:00	14.01.18	0
17:30:00	14.01.18	0
17:40:00	14.01.18	0
17:50:00	14.01.18	0
18:00:00	14.01.18	0
18:10:00	14.01.18	0
18:20:00	14.01.18	0
18:30:00	14.01.18	0
18:40:00	14.01.18	0
18:50:00	14.01.18	0
19:00:00	14.01.18	0
19:10:00	14.01.18	0
19:20:00	14.01.18	0
19:30:00	14.01.18	0
19:40:00	14.01.18	26.85
19:50:00	14.01.18	0
20:00:00	14.01.18	3.55
20:10:00	14.01.18	0
20:20:00	14.01.18	0
20:30:00	14.01.18	0
20:40:00	14.01.18	0
20:50:00	14.01.18	0
21:00:00	14.01.18	0
21:10:00	14.01.18	0
21:20:00	14.01.18	0
21:30:00	14.01.18	0
21:40:00	14.01.18	0
21:50:00	14.01.18	0
22:00:00	14.01.18	0.39
[truncated: 52,406 more rows]
