# Supplementary material for: Environmental data set for the design and analysis of the Photovoltaic system in the Jordan Valley
Source: Data Brief. 2020 Jun 2;31:105794. doi: 10.1016/j.dib.2020.105794 (PMC7298412; doi:10.1016/j.dib.2020.105794)
Supplement: Supplementary file 1 [file mmc1.zip › Data Sets/2018 Relative Humidity.xlsx]

## Sheet: Sheet1
Time	Date	Relative Hunidity (%)
00:00:00	01.01.18	57.02
00:10:00	01.01.18	59.03
00:20:00	01.01.18	59.88
00:30:00	01.01.18	60.19
00:40:00	01.01.18	60.65
00:50:00	01.01.18	58.1
01:00:00	01.01.18	58.8
01:10:00	01.01.18	60.42
01:20:00	01.01.18	61.19
01:30:00	01.01.18	61.04
01:40:00	01.01.18	56.48
01:50:00	01.01.18	56.87
02:00:00	01.01.18	58.57
02:10:00	01.01.18	60.11
02:20:00	01.01.18	60.58
02:30:00	01.01.18	60.34
02:40:00	01.01.18	60.88
02:50:00	01.01.18	62.74
03:00:00	01.01.18	62.81
03:10:00	01.01.18	63.74
03:20:00	01.01.18	63.89
03:30:00	01.01.18	63.43
03:40:00	01.01.18	62.74
03:50:00	01.01.18	62.2
04:00:00	01.01.18	61.81
04:10:00	01.01.18	61.66
04:20:00	01.01.18	61.11
04:30:00	01.01.18	60.88
04:40:00	01.01.18	57.87
04:50:00	01.01.18	56.25
05:00:00	01.01.18	55.86
05:10:00	01.01.18	55.4
05:20:00	01.01.18	54.01
05:30:00	01.01.18	54.17
05:40:00	01.01.18	54.71
05:50:00	01.01.18	55.63
06:00:00	01.01.18	56.25
06:10:00	01.01.18	56.87
06:20:00	01.01.18	56.64
06:30:00	01.01.18	56.33
06:40:00	01.01.18	56.41
06:50:00	01.01.18	56.33
07:00:00	01.01.18	56.1
07:10:00	01.01.18	55.79
07:20:00	01.01.18	56.02
07:30:00	01.01.18	56.17
07:40:00	01.01.18	57.02
07:50:00	01.01.18	56.41
08:00:00	01.01.18	56.33
08:10:00	01.01.18	55.56
08:20:00	01.01.18	52.93
08:30:00	01.01.18	50.92
08:40:00	01.01.18	50
08:50:00	01.01.18	50.15
09:00:00	01.01.18	51.39
09:10:00	01.01.18	51.39
09:20:00	01.01.18	51.85
09:30:00	01.01.18	51
09:40:00	01.01.18	52.24
09:50:00	01.01.18	53.08
10:00:00	01.01.18	52
10:10:00	01.01.18	50.23
10:20:00	01.01.18	51.77
10:30:00	01.01.18	52.55
10:40:00	01.01.18	52.62
10:50:00	01.01.18	52.47
11:00:00	01.01.18	52.7
11:10:00	01.01.18	53.39
11:20:00	01.01.18	53.86
11:30:00	01.01.18	54.17
11:40:00	01.01.18	52.08
11:50:00	01.01.18	53.16
12:00:00	01.01.18	55.48
12:10:00	01.01.18	56.1
12:20:00	01.01.18	60.81
12:30:00	01.01.18	59.88
12:40:00	01.01.18	60.5
12:50:00	01.01.18	63.51
13:00:00	01.01.18	63.05
13:10:00	01.01.18	64.74
13:20:00	01.01.18	67.99
13:30:00	01.01.18	72.23
13:40:00	01.01.18	76.63
13:50:00	01.01.18	79.64
14:00:00	01.01.18	81.88
14:10:00	01.01.18	83.5
14:20:00	01.01.18	83.89
14:30:00	01.01.18	83.97
14:40:00	01.01.18	85.13
14:50:00	01.01.18	83.89
15:00:00	01.01.18	81.5
15:10:00	01.01.18	81.58
15:20:00	01.01.18	80.49
15:30:00	01.01.18	79.03
15:40:00	01.01.18	79.64
15:50:00	01.01.18	79.95
16:00:00	01.01.18	78.8
16:10:00	01.01.18	78.25
16:20:00	01.01.18	77.56
16:30:00	01.01.18	78.1
16:40:00	01.01.18	79.18
16:50:00	01.01.18	79.72
17:00:00	01.01.18	81.42
17:10:00	01.01.18	82.42
17:20:00	01.01.18	83.81
17:30:00	01.01.18	84.12
17:40:00	01.01.18	84.35
17:50:00	01.01.18	84.82
18:00:00	01.01.18	85.05
18:10:00	01.01.18	85.05
18:20:00	01.01.18	85.36
18:30:00	01.01.18	86.05
18:40:00	01.01.18	85.82
18:50:00	01.01.18	85.59
19:00:00	01.01.18	85.9
19:10:00	01.01.18	85.59
19:20:00	01.01.18	85.74
19:30:00	01.01.18	85.82
19:40:00	01.01.18	86.05
19:50:00	01.01.18	86.44
20:00:00	01.01.18	86.67
20:10:00	01.01.18	87.44
20:20:00	01.01.18	87.98
20:30:00	01.01.18	88.21
20:40:00	01.01.18	88.6
20:50:00	01.01.18	89.22
21:00:00	01.01.18	90.07
21:10:00	01.01.18	90.14
21:20:00	01.01.18	90.84
21:30:00	01.01.18	92
21:40:00	01.01.18	92.61
21:50:00	01.01.18	92.85
22:00:00	01.01.18	92.69
22:10:00	01.01.18	93
22:20:00	01.01.18	94.31
22:30:00	01.01.18	95.08
22:40:00	01.01.18	95.08
22:50:00	01.01.18	95.08
23:00:00	01.01.18	95.55
23:10:00	01.01.18	95.93
23:20:00	01.01.18	97.17
23:30:00	01.01.18	96.78
23:40:00	01.01.18	97.48
23:50:00	01.01.18	97.56
00:00:00	02.01.18	98.79
00:10:00	02.01.18	98.41
00:20:00	02.01.18	97.56
00:30:00	02.01.18	95.7
00:40:00	02.01.18	96.17
00:50:00	02.01.18	95.08
01:00:00	02.01.18	92.77
01:10:00	02.01.18	93.23
01:20:00	02.01.18	94
01:30:00	02.01.18	95.63
01:40:00	02.01.18	97.4
01:50:00	02.01.18	98.95
02:00:00	02.01.18	99.8
02:10:00	02.01.18	99.8
02:20:00	02.01.18	99.8
02:30:00	02.01.18	99.8
02:40:00	02.01.18	99.8
02:50:00	02.01.18	99.8
03:00:00	02.01.18	99.8
03:10:00	02.01.18	99.56
03:20:00	02.01.18	98.87
03:30:00	02.01.18	98.56
03:40:00	02.01.18	97.48
03:50:00	02.01.18	96.86
04:00:00	02.01.18	95.78
04:10:00	02.01.18	91.76
04:20:00	02.01.18	89.22
04:30:00	02.01.18	87.21
04:40:00	02.01.18	84.58
04:50:00	02.01.18	82.19
05:00:00	02.01.18	81.96
05:10:00	02.01.18	81.11
05:20:00	02.01.18	80.11
05:30:00	02.01.18	79.49
05:40:00	02.01.18	80.65
05:50:00	02.01.18	79.72
06:00:00	02.01.18	78.18
06:10:00	02.01.18	75.86
06:20:00	02.01.18	75.01
06:30:00	02.01.18	76.56
06:40:00	02.01.18	77.48
06:50:00	02.01.18	77.71
07:00:00	02.01.18	77.79
07:10:00	02.01.18	75.86
07:20:00	02.01.18	75.4
07:30:00	02.01.18	76.01
07:40:00	02.01.18	76.01
07:50:00	02.01.18	73.93
08:00:00	02.01.18	73.62
08:10:00	02.01.18	72.7
08:20:00	02.01.18	71.46
08:30:00	02.01.18	70.53
08:40:00	02.01.18	72.7
08:50:00	02.01.18	73.47
09:00:00	02.01.18	73.7
09:10:00	02.01.18	74.01
09:20:00	02.01.18	73.78
09:30:00	02.01.18	74.32
09:40:00	02.01.18	74.16
09:50:00	02.01.18	72.7
10:00:00	02.01.18	72.93
10:10:00	02.01.18	72.93
10:20:00	02.01.18	73.55
10:30:00	02.01.18	72.08
10:40:00	02.01.18	68.22
10:50:00	02.01.18	67.06
11:00:00	02.01.18	65.59
11:10:00	02.01.18	65.67
11:20:00	02.01.18	63.82
11:30:00	02.01.18	60.88
11:40:00	02.01.18	64.28
11:50:00	02.01.18	64.74
12:00:00	02.01.18	65.28
12:10:00	02.01.18	63.97
12:20:00	02.01.18	63.82
12:30:00	02.01.18	66.29
12:40:00	02.01.18	65.13
12:50:00	02.01.18	64.59
13:00:00	02.01.18	65.67
13:10:00	02.01.18	64.9
13:20:00	02.01.18	64.28
13:30:00	02.01.18	63.97
13:40:00	02.01.18	64.28
13:50:00	02.01.18	61.35
14:00:00	02.01.18	62.58
14:10:00	02.01.18	63.66
14:20:00	02.01.18	63.82
14:30:00	02.01.18	63.2
14:40:00	02.01.18	63.74
14:50:00	02.01.18	63.2
15:00:00	02.01.18	63.43
15:10:00	02.01.18	64.28
15:20:00	02.01.18	64.82
15:30:00	02.01.18	65.28
15:40:00	02.01.18	66.06
15:50:00	02.01.18	66.29
16:00:00	02.01.18	65.75
16:10:00	02.01.18	65.67
16:20:00	02.01.18	66.83
16:30:00	02.01.18	67.68
16:40:00	02.01.18	68.22
16:50:00	02.01.18	69.22
17:00:00	02.01.18	70.3
17:10:00	02.01.18	70.69
17:20:00	02.01.18	71
17:30:00	02.01.18	71
17:40:00	02.01.18	71.15
17:50:00	02.01.18	72.62
18:00:00	02.01.18	72.54
18:10:00	02.01.18	72.23
18:20:00	02.01.18	72.93
18:30:00	02.01.18	73.62
18:40:00	02.01.18	73.85
18:50:00	02.01.18	74.16
19:00:00	02.01.18	73.93
19:10:00	02.01.18	74.32
19:20:00	02.01.18	74.7
19:30:00	02.01.18	75.24
19:40:00	02.01.18	75.01
19:50:00	02.01.18	74.55
20:00:00	02.01.18	73.7
20:10:00	02.01.18	73.08
20:20:00	02.01.18	73.08
20:30:00	02.01.18	72.93
20:40:00	02.01.18	73.78
20:50:00	02.01.18	74.32
21:00:00	02.01.18	73.7
21:10:00	02.01.18	73.16
21:20:00	02.01.18	73.47
21:30:00	02.01.18	73.16
21:40:00	02.01.18	73.39
21:50:00	02.01.18	73.85
22:00:00	02.01.18	74.55
22:10:00	02.01.18	73.78
22:20:00	02.01.18	72.54
22:30:00	02.01.18	72.77
22:40:00	02.01.18	72.85
22:50:00	02.01.18	72.08
23:00:00	02.01.18	72
23:10:00	02.01.18	72.39
23:20:00	02.01.18	72.16
23:30:00	02.01.18	71.54
23:40:00	02.01.18	70.84
23:50:00	02.01.18	70.76
00:00:00	03.01.18	70.69
00:10:00	03.01.18	70.92
00:20:00	03.01.18	71
00:30:00	03.01.18	72.77
00:40:00	03.01.18	71.61
00:50:00	03.01.18	70.23
01:00:00	03.01.18	69.61
01:10:00	03.01.18	69.38
01:20:00	03.01.18	69.68
01:30:00	03.01.18	70.38
01:40:00	03.01.18	71
01:50:00	03.01.18	71.46
02:00:00	03.01.18	71.46
02:10:00	03.01.18	71.77
02:20:00	03.01.18	71.15
02:30:00	03.01.18	71.15
02:40:00	03.01.18	71.69
02:50:00	03.01.18	71.69
03:00:00	03.01.18	72.08
03:10:00	03.01.18	71.85
03:20:00	03.01.18	71.92
03:30:00	03.01.18	71.69
03:40:00	03.01.18	70.84
03:50:00	03.01.18	70.15
04:00:00	03.01.18	69.38
04:10:00	03.01.18	69.53
04:20:00	03.01.18	69.76
04:30:00	03.01.18	70.69
04:40:00	03.01.18	71.31
04:50:00	03.01.18	71.31
05:00:00	03.01.18	72.46
05:10:00	03.01.18	74.16
05:20:00	03.01.18	75.09
05:30:00	03.01.18	76.17
05:40:00	03.01.18	77.25
05:50:00	03.01.18	78.1
06:00:00	03.01.18	78.64
06:10:00	03.01.18	78.49
06:20:00	03.01.18	77.87
06:30:00	03.01.18	77.71
06:40:00	03.01.18	78.56
06:50:00	03.01.18	78.95
07:00:00	03.01.18	79.41
07:10:00	03.01.18	79.26
07:20:00	03.01.18	78.95
07:30:00	03.01.18	78.8
07:40:00	03.01.18	77.87
07:50:00	03.01.18	77.1
08:00:00	03.01.18	76.71
08:10:00	03.01.18	75.4
08:20:00	03.01.18	70.69
08:30:00	03.01.18	67.99
08:40:00	03.01.18	68.37
08:50:00	03.01.18	68.99
09:00:00	03.01.18	69.45
09:10:00	03.01.18	69.14
09:20:00	03.01.18	66.29
09:30:00	03.01.18	63.82
09:40:00	03.01.18	63.66
09:50:00	03.01.18	61.19
10:00:00	03.01.18	62.04
10:10:00	03.01.18	62.43
10:20:00	03.01.18	61.81
10:30:00	03.01.18	59.65
10:40:00	03.01.18	58.57
10:50:00	03.01.18	58.33
11:00:00	03.01.18	56.48
11:10:00	03.01.18	52.31
11:20:00	03.01.18	50.46
11:30:00	03.01.18	50.46
11:40:00	03.01.18	51
11:50:00	03.01.18	50.08
12:00:00	03.01.18	51.31
12:10:00	03.01.18	49.91
12:20:00	03.01.18	49.02
12:30:00	03.01.18	48.61
12:40:00	03.01.18	49.34
12:50:00	03.01.18	46.82
13:00:00	03.01.18	46.9
13:10:00	03.01.18	48.12
13:20:00	03.01.18	49.91
13:30:00	03.01.18	49.59
13:40:00	03.01.18	48.69
13:50:00	03.01.18	49.1
14:00:00	03.01.18	48.2
14:10:00	03.01.18	46.82
14:20:00	03.01.18	47.72
14:30:00	03.01.18	48.53
14:40:00	03.01.18	47.72
14:50:00	03.01.18	46.33
15:00:00	03.01.18	47.31
15:10:00	03.01.18	50.54
16:00:00	03.01.18	53.55
16:10:00	03.01.18	55.71
16:20:00	03.01.18	56.87
16:30:00	03.01.18	58.8
16:40:00	03.01.18	60.34
16:50:00	03.01.18	62.66
17:00:00	03.01.18	65.05
17:10:00	03.01.18	66.29
17:20:00	03.01.18	69.68
17:30:00	03.01.18	71.77
17:40:00	03.01.18	72.85
17:50:00	03.01.18	74.47
18:00:00	03.01.18	75.24
18:10:00	03.01.18	75.09
18:20:00	03.01.18	74.63
18:30:00	03.01.18	74.7
18:40:00	03.01.18	74.55
18:50:00	03.01.18	75.4
19:00:00	03.01.18	75.63
19:10:00	03.01.18	76.01
19:20:00	03.01.18	77.48
19:30:00	03.01.18	78.56
19:40:00	03.01.18	80.26
19:50:00	03.01.18	80.42
20:00:00	03.01.18	81.65
20:10:00	03.01.18	81.81
20:20:00	03.01.18	80.42
20:30:00	03.01.18	78.33
20:40:00	03.01.18	77.17
20:50:00	03.01.18	77.79
21:00:00	03.01.18	79.03
21:10:00	03.01.18	80.11
21:20:00	03.01.18	80.96
21:30:00	03.01.18	81.26
21:40:00	03.01.18	81.88
21:50:00	03.01.18	81.88
22:00:00	03.01.18	81.73
22:10:00	03.01.18	81.81
22:20:00	03.01.18	82.42
22:30:00	03.01.18	81.81
22:40:00	03.01.18	82.04
22:50:00	03.01.18	82.5
23:00:00	03.01.18	82.81
23:10:00	03.01.18	83.58
23:20:00	03.01.18	84.89
23:30:00	03.01.18	85.43
23:40:00	03.01.18	86.36
23:50:00	03.01.18	86.59
00:00:00	04.01.18	86.44
00:10:00	04.01.18	86.67
00:20:00	04.01.18	87.83
00:30:00	04.01.18	86.75
00:40:00	04.01.18	86.83
00:50:00	04.01.18	87.29
01:00:00	04.01.18	86.98
01:10:00	04.01.18	87.52
01:20:00	04.01.18	87.83
01:30:00	04.01.18	88.21
01:40:00	04.01.18	88.37
01:50:00	04.01.18	88.45
02:00:00	04.01.18	88.37
02:10:00	04.01.18	88.91
02:20:00	04.01.18	88.83
02:30:00	04.01.18	88.14
02:40:00	04.01.18	88.14
02:50:00	04.01.18	88.06
03:00:00	04.01.18	87.98
03:10:00	04.01.18	88.37
03:20:00	04.01.18	88.45
03:30:00	04.01.18	88.21
03:40:00	04.01.18	88.29
03:50:00	04.01.18	89.22
04:00:00	04.01.18	89.3
04:10:00	04.01.18	89.6
04:20:00	04.01.18	89.76
04:30:00	04.01.18	90.38
04:40:00	04.01.18	90.76
04:50:00	04.01.18	89.91
05:00:00	04.01.18	90.38
05:10:00	04.01.18	89.91
05:20:00	04.01.18	89.6
05:30:00	04.01.18	88.37
05:40:00	04.01.18	88.99
05:50:00	04.01.18	88.75
06:00:00	04.01.18	89.37
06:10:00	04.01.18	89.99
06:20:00	04.01.18	89.76
06:30:00	04.01.18	89.53
06:40:00	04.01.18	89.14
06:50:00	04.01.18	89.37
07:00:00	04.01.18	90.07
07:10:00	04.01.18	90.61
07:20:00	04.01.18	91.07
07:30:00	04.01.18	90.76
07:40:00	04.01.18	88.68
07:50:00	04.01.18	83.89
08:00:00	04.01.18	78.95
08:10:00	04.01.18	77.1
08:20:00	04.01.18	74.63
08:30:00	04.01.18	72.39
08:40:00	04.01.18	71.77
08:50:00	04.01.18	67.52
09:00:00	04.01.18	62.81
09:10:00	04.01.18	61.5
09:20:00	04.01.18	58.72
09:30:00	04.01.18	58.18
09:40:00	04.01.18	59.88
09:50:00	04.01.18	58.72
10:00:00	04.01.18	59.03
10:10:00	04.01.18	59.03
10:20:00	04.01.18	59.88
10:30:00	04.01.18	58.95
10:40:00	04.01.18	57.49
10:50:00	04.01.18	55.79
11:00:00	04.01.18	53.7
11:10:00	04.01.18	54.55
11:20:00	04.01.18	53.24
11:50:00	04.01.18	52.93
12:00:00	04.01.18	53.24
12:10:00	04.01.18	54.01
12:20:00	04.01.18	53.63
12:30:00	04.01.18	53.39
12:40:00	04.01.18	53.01
12:50:00	04.01.18	53.55
13:00:00	04.01.18	52.31
13:10:00	04.01.18	47.39
13:20:00	04.01.18	42.83
13:30:00	04.01.18	43
13:40:00	04.01.18	44.22
13:50:00	04.01.18	43.89
14:00:00	04.01.18	42.26
14:10:00	04.01.18	45.52
14:20:00	04.01.18	41.86
14:30:00	04.01.18	40.39
14:40:00	04.01.18	40.55
14:50:00	04.01.18	41.04
15:00:00	04.01.18	40.47
15:10:00	04.01.18	45.93
15:20:00	04.01.18	47.39
15:30:00	04.01.18	46.09
15:40:00	04.01.18	49.02
15:50:00	04.01.18	44.54
16:00:00	04.01.18	46.17
16:10:00	04.01.18	47.8
16:20:00	04.01.18	48.2
16:30:00	04.01.18	48.61
16:40:00	04.01.18	49.43
16:50:00	04.01.18	49.83
17:00:00	04.01.18	50.92
17:10:00	04.01.18	50.54
17:20:00	04.01.18	48.29
17:30:00	04.01.18	47.55
17:40:00	04.01.18	47.8
17:50:00	04.01.18	47.96
18:00:00	04.01.18	48.53
18:10:00	04.01.18	48.94
18:20:00	04.01.18	49.51
18:30:00	04.01.18	49.26
18:40:00	04.01.18	49.59
18:50:00	04.01.18	49.59
19:00:00	04.01.18	49.83
19:10:00	04.01.18	50.15
19:20:00	04.01.18	50.15
19:30:00	04.01.18	50
19:40:00	04.01.18	50.31
19:50:00	04.01.18	50
20:00:00	04.01.18	49.34
20:10:00	04.01.18	49.18
20:20:00	04.01.18	49.59
20:30:00	04.01.18	49.75
20:40:00	04.01.18	49.67
20:50:00	04.01.18	49.18
21:00:00	04.01.18	48.53
21:10:00	04.01.18	48.2
21:20:00	04.01.18	48.2
21:30:00	04.01.18	48.86
21:40:00	04.01.18	49.43
21:50:00	04.01.18	49.75
22:00:00	04.01.18	50.38
22:10:00	04.01.18	51.08
22:20:00	04.01.18	50.92
22:30:00	04.01.18	51.54
22:40:00	04.01.18	51.54
22:50:00	04.01.18	51.16
23:00:00	04.01.18	50.54
23:10:00	04.01.18	50.08
23:20:00	04.01.18	49.26
23:30:00	04.01.18	49.83
23:40:00	04.01.18	49.91
23:50:00	04.01.18	50.23
00:00:00	05.01.18	50.92
00:10:00	05.01.18	50.85
00:20:00	05.01.18	51.39
00:30:00	05.01.18	51.23
00:40:00	05.01.18	50.92
00:50:00	05.01.18	50.54
01:00:00	05.01.18	51
01:10:00	05.01.18	52.47
01:20:00	05.01.18	52.16
01:30:00	05.01.18	51.46
01:40:00	05.01.18	51
01:50:00	05.01.18	51
02:00:00	05.01.18	50.77
02:10:00	05.01.18	50.23
02:20:00	05.01.18	50.38
02:30:00	05.01.18	50.46
02:40:00	05.01.18	51
02:50:00	05.01.18	49.83
03:00:00	05.01.18	49.34
03:10:00	05.01.18	49.43
03:20:00	05.01.18	49.67
03:30:00	05.01.18	48.94
03:40:00	05.01.18	50.23
03:50:00	05.01.18	48.2
04:00:00	05.01.18	50.61
04:10:00	05.01.18	50.15
04:20:00	05.01.18	50.08
04:30:00	05.01.18	49.1
04:40:00	05.01.18	49.67
04:50:00	05.01.18	64.59
05:00:00	05.01.18	69.99
05:10:00	05.01.18	70.15
05:20:00	05.01.18	72
05:30:00	05.01.18	72.62
05:40:00	05.01.18	75.32
05:50:00	05.01.18	73.85
06:00:00	05.01.18	73.85
06:10:00	05.01.18	71.15
06:20:00	05.01.18	70.07
06:30:00	05.01.18	71.23
06:40:00	05.01.18	73.62
06:50:00	05.01.18	72.62
07:00:00	05.01.18	73
07:10:00	05.01.18	74.32
07:20:00	05.01.18	73.7
07:30:00	05.01.18	74.63
07:40:00	05.01.18	75.01
07:50:00	05.01.18	73.55
08:00:00	05.01.18	72.39
08:10:00	05.01.18	70.07
08:20:00	05.01.18	66.29
08:30:00	05.01.18	64.74
08:40:00	05.01.18	67.21
08:50:00	05.01.18	68.3
09:00:00	05.01.18	66.83
09:10:00	05.01.18	65.67
09:20:00	05.01.18	67.21
09:30:00	05.01.18	65.98
09:40:00	05.01.18	65.44
09:50:00	05.01.18	63.43
10:00:00	05.01.18	64.74
10:10:00	05.01.18	63.97
10:20:00	05.01.18	63.12
10:30:00	05.01.18	63.58
10:40:00	05.01.18	62.43
10:50:00	05.01.18	60.81
11:00:00	05.01.18	61.42
11:10:00	05.01.18	61.96
11:20:00	05.01.18	60.81
11:30:00	05.01.18	61.5
11:40:00	05.01.18	62.74
11:50:00	05.01.18	58.26
12:00:00	05.01.18	58.57
12:10:00	05.01.18	59.03
12:20:00	05.01.18	59.26
12:30:00	05.01.18	58.49
12:40:00	05.01.18	58.1
12:50:00	05.01.18	58.72
13:00:00	05.01.18	58.18
13:10:00	05.01.18	58.64
13:20:00	05.01.18	58.72
13:30:00	05.01.18	65.05
13:40:00	05.01.18	67.45
13:50:00	05.01.18	68.76
14:00:00	05.01.18	69.07
14:10:00	05.01.18	71.08
14:20:00	05.01.18	73.62
14:30:00	05.01.18	77.87
14:40:00	05.01.18	77.64
14:50:00	05.01.18	72.31
15:00:00	05.01.18	73.39
15:10:00	05.01.18	75.24
15:20:00	05.01.18	79.72
15:30:00	05.01.18	82.04
15:40:00	05.01.18	84.89
15:50:00	05.01.18	86.59
16:00:00	05.01.18	87.6
16:10:00	05.01.18	88.14
16:20:00	05.01.18	88.99
16:30:00	05.01.18	89.53
16:40:00	05.01.18	88.99
16:50:00	05.01.18	88.91
17:00:00	05.01.18	88.99
17:10:00	05.01.18	88.52
17:20:00	05.01.18	88.45
17:30:00	05.01.18	89.37
17:40:00	05.01.18	90.68
17:50:00	05.01.18	91.53
18:00:00	05.01.18	92.46
18:10:00	05.01.18	93.08
18:20:00	05.01.18	94.24
18:30:00	05.01.18	94.85
18:40:00	05.01.18	95.32
18:50:00	05.01.18	96.24
19:00:00	05.01.18	96.17
19:10:00	05.01.18	95.93
19:20:00	05.01.18	96.09
19:30:00	05.01.18	96.17
19:40:00	05.01.18	96.55
19:50:00	05.01.18	96.94
20:00:00	05.01.18	97.09
20:10:00	05.01.18	97.25
20:20:00	05.01.18	97.25
20:30:00	05.01.18	95.86
20:40:00	05.01.18	96.01
20:50:00	05.01.18	96.09
21:00:00	05.01.18	96.55
21:10:00	05.01.18	97.56
21:20:00	05.01.18	98.48
21:30:00	05.01.18	99.25
21:40:00	05.01.18	99.8
21:50:00	05.01.18	99.8
22:00:00	05.01.18	99.8
22:10:00	05.01.18	99.8
22:20:00	05.01.18	99.8
22:30:00	05.01.18	99.8
22:40:00	05.01.18	99.8
22:50:00	05.01.18	99.8
23:00:00	05.01.18	99.8
23:10:00	05.01.18	99.8
23:20:00	05.01.18	99.8
23:30:00	05.01.18	99.8
23:40:00	05.01.18	99.8
23:50:00	05.01.18	99.8
00:00:00	06.01.18	99.8
00:10:00	06.01.18	99.8
00:20:00	06.01.18	99.8
00:30:00	06.01.18	99.8
00:40:00	06.01.18	99.8
00:50:00	06.01.18	99.8
01:00:00	06.01.18	99.8
01:10:00	06.01.18	99.8
01:20:00	06.01.18	99.8
01:30:00	06.01.18	99.8
01:40:00	06.01.18	99.8
01:50:00	06.01.18	99.8
02:00:00	06.01.18	97.94
02:10:00	06.01.18	93.54
02:20:00	06.01.18	94
02:30:00	06.01.18	94.55
02:40:00	06.01.18	93.39
02:50:00	06.01.18	90.3
03:00:00	06.01.18	90.61
03:10:00	06.01.18	92.15
03:20:00	06.01.18	92.69
03:30:00	06.01.18	93
03:40:00	06.01.18	93.7
03:50:00	06.01.18	94.08
04:00:00	06.01.18	94.47
04:10:00	06.01.18	94.93
04:20:00	06.01.18	96.09
04:30:00	06.01.18	97.56
04:40:00	06.01.18	98.71
04:50:00	06.01.18	99.8
05:00:00	06.01.18	99.8
05:10:00	06.01.18	99.8
05:20:00	06.01.18	99.8
05:30:00	06.01.18	99.8
05:40:00	06.01.18	99.8
05:50:00	06.01.18	99.8
06:00:00	06.01.18	99.8
06:10:00	06.01.18	99.8
06:20:00	06.01.18	99.8
06:30:00	06.01.18	99.8
06:40:00	06.01.18	99.8
06:50:00	06.01.18	99.8
07:00:00	06.01.18	99.8
07:10:00	06.01.18	99.8
07:20:00	06.01.18	99.8
07:30:00	06.01.18	99.8
07:40:00	06.01.18	99.8
07:50:00	06.01.18	99.8
08:00:00	06.01.18	99.8
08:10:00	06.01.18	99.8
08:20:00	06.01.18	99.8
08:30:00	06.01.18	99.8
08:40:00	06.01.18	99.8
08:50:00	06.01.18	99.8
09:00:00	06.01.18	99.8
09:10:00	06.01.18	99.8
09:20:00	06.01.18	99.8
09:30:00	06.01.18	99.41
09:40:00	06.01.18	96.63
09:50:00	06.01.18	93.31
10:00:00	06.01.18	87.91
10:10:00	06.01.18	82.81
10:20:00	06.01.18	80.26
10:30:00	06.01.18	74.08
10:40:00	06.01.18	68.3
10:50:00	06.01.18	72.23
11:00:00	06.01.18	71.31
11:10:00	06.01.18	66.21
11:20:00	06.01.18	69.76
11:30:00	06.01.18	71.31
11:40:00	06.01.18	71.15
11:50:00	06.01.18	73.24
12:00:00	06.01.18	76.79
12:10:00	06.01.18	76.33
12:20:00	06.01.18	73.93
12:30:00	06.01.18	72.62
12:40:00	06.01.18	75.01
12:50:00	06.01.18	76.63
13:00:00	06.01.18	78.02
13:10:00	06.01.18	77.1
13:20:00	06.01.18	77.1
13:30:00	06.01.18	76.4
13:40:00	06.01.18	75.71
13:50:00	06.01.18	74.78
14:00:00	06.01.18	75.01
14:10:00	06.01.18	75.24
14:20:00	06.01.18	75.24
14:30:00	06.01.18	76.17
14:40:00	06.01.18	75.17
14:50:00	06.01.18	73.78
15:00:00	06.01.18	75.94
15:10:00	06.01.18	77.48
15:20:00	06.01.18	82.35
15:30:00	06.01.18	84.51
15:40:00	06.01.18	87.91
15:50:00	06.01.18	91.15
16:00:00	06.01.18	91.3
16:10:00	06.01.18	92
16:20:00	06.01.18	92.77
16:30:00	06.01.18	92.46
16:40:00	06.01.18	92.61
16:50:00	06.01.18	92.92
17:00:00	06.01.18	93.46
17:10:00	06.01.18	94.24
17:20:00	06.01.18	95.24
17:30:00	06.01.18	95.63
17:40:00	06.01.18	95.39
17:50:00	06.01.18	93.46
18:00:00	06.01.18	92.92
18:10:00	06.01.18	92.38
18:20:00	06.01.18	91.61
18:30:00	06.01.18	91.84
18:40:00	06.01.18	92
18:50:00	06.01.18	92.38
19:00:00	06.01.18	92.85
19:10:00	06.01.18	93.39
19:20:00	06.01.18	94.08
19:30:00	06.01.18	95.08
19:40:00	06.01.18	95.32
19:50:00	06.01.18	95.47
20:00:00	06.01.18	95.63
20:10:00	06.01.18	95.93
20:20:00	06.01.18	96.32
20:30:00	06.01.18	96.17
20:40:00	06.01.18	96.17
20:50:00	06.01.18	96.86
21:00:00	06.01.18	97.25
21:10:00	06.01.18	97.25
21:20:00	06.01.18	97.4
21:30:00	06.01.18	98.48
21:40:00	06.01.18	99.49
21:50:00	06.01.18	99.79
22:00:00	06.01.18	99.8
22:10:00	06.01.18	99.8
22:20:00	06.01.18	99.8
22:30:00	06.01.18	99.8
22:40:00	06.01.18	99.8
22:50:00	06.01.18	99.8
23:00:00	06.01.18	99.8
23:10:00	06.01.18	99.8
23:20:00	06.01.18	99.8
23:30:00	06.01.18	99.8
23:40:00	06.01.18	99.8
23:50:00	06.01.18	99.8
00:00:00	07.01.18	99.8
00:10:00	07.01.18	99.8
00:20:00	07.01.18	99.8
00:30:00	07.01.18	99.8
00:40:00	07.01.18	99.8
00:50:00	07.01.18	99.8
01:00:00	07.01.18	99.8
01:10:00	07.01.18	99.8
01:20:00	07.01.18	99.8
01:30:00	07.01.18	99.8
01:40:00	07.01.18	99.8
01:50:00	07.01.18	99.8
02:00:00	07.01.18	99.8
02:10:00	07.01.18	99.8
02:20:00	07.01.18	99.8
02:30:00	07.01.18	99.8
02:40:00	07.01.18	99.8
02:50:00	07.01.18	99.8
03:00:00	07.01.18	99.8
03:10:00	07.01.18	99.8
03:20:00	07.01.18	99.8
03:30:00	07.01.18	99.8
03:40:00	07.01.18	99.8
03:50:00	07.01.18	99.8
04:00:00	07.01.18	99.8
04:10:00	07.01.18	99.8
04:20:00	07.01.18	99.81
04:30:00	07.01.18	99.81
04:40:00	07.01.18	99.81
04:50:00	07.01.18	99.81
05:00:00	07.01.18	99.81
05:10:00	07.01.18	99.81
05:20:00	07.01.18	99.81
05:30:00	07.01.18	99.81
05:40:00	07.01.18	99.81
05:50:00	07.01.18	99.81
06:00:00	07.01.18	99.81
06:10:00	07.01.18	99.81
06:20:00	07.01.18	99.81
06:30:00	07.01.18	99.81
06:40:00	07.01.18	99.81
06:50:00	07.01.18	99.81
07:00:00	07.01.18	99.81
07:10:00	07.01.18	99.81
07:20:00	07.01.18	99.81
07:30:00	07.01.18	99.81
07:40:00	07.01.18	99.81
07:50:00	07.01.18	99.81
08:00:00	07.01.18	99.81
08:10:00	07.01.18	99.81
08:20:00	07.01.18	99.81
08:30:00	07.01.18	99.81
08:40:00	07.01.18	99.8
08:50:00	07.01.18	99.8
09:00:00	07.01.18	98.1
09:10:00	07.01.18	93.7
09:20:00	07.01.18	86.98
09:30:00	07.01.18	83.43
09:40:00	07.01.18	80.96
09:50:00	07.01.18	77.79
10:00:00	07.01.18	76.86
10:10:00	07.01.18	73.62
10:20:00	07.01.18	74.32
10:30:00	07.01.18	71.54
10:40:00	07.01.18	71.69
10:50:00	07.01.18	68.83
11:00:00	07.01.18	67.83
11:10:00	07.01.18	66.06
11:20:00	07.01.18	67.14
11:30:00	07.01.18	67.06
11:40:00	07.01.18	64.43
11:50:00	07.01.18	61.89
12:00:00	07.01.18	61.81
12:10:00	07.01.18	61.96
12:20:00	07.01.18	60.03
12:30:00	07.01.18	59.18
12:40:00	07.01.18	58.1
12:50:00	07.01.18	59.49
13:00:00	07.01.18	61.27
13:10:00	07.01.18	59.26
13:20:00	07.01.18	59.42
13:30:00	07.01.18	57.87
13:40:00	07.01.18	59.11
13:50:00	07.01.18	58.26
14:00:00	07.01.18	58.26
14:10:00	07.01.18	59.49
14:20:00	07.01.18	57.64
14:30:00	07.01.18	58.26
14:40:00	07.01.18	56.87
14:50:00	07.01.18	57.02
15:00:00	07.01.18	57.41
15:10:00	07.01.18	58.72
15:20:00	07.01.18	57.64
15:30:00	07.01.18	59.34
15:40:00	07.01.18	59.34
15:50:00	07.01.18	59.65
16:00:00	07.01.18	61.11
16:10:00	07.01.18	61.58
16:20:00	07.01.18	61.81
16:30:00	07.01.18	63.2
16:40:00	07.01.18	64.59
16:50:00	07.01.18	65.67
17:00:00	07.01.18	71
17:10:00	07.01.18	74.86
17:20:00	07.01.18	79.57
17:30:00	07.01.18	82.27
17:40:00	07.01.18	84.05
17:50:00	07.01.18	86.05
18:00:00	07.01.18	87.91
18:10:00	07.01.18	90.07
18:20:00	07.01.18	92.15
18:30:00	07.01.18	92.08
18:40:00	07.01.18	92.08
18:50:00	07.01.18	91.61
19:00:00	07.01.18	91.76
19:10:00	07.01.18	91.84
19:20:00	07.01.18	92.54
19:30:00	07.01.18	94.08
19:40:00	07.01.18	94
19:50:00	07.01.18	94.85
20:00:00	07.01.18	95.16
20:10:00	07.01.18	96.4
20:20:00	07.01.18	96.94
20:30:00	07.01.18	96.24
20:40:00	07.01.18	97.09
20:50:00	07.01.18	97.79
21:00:00	07.01.18	97.79
21:10:00	07.01.18	98.41
21:20:00	07.01.18	98.56
21:30:00	07.01.18	99.02
21:40:00	07.01.18	99.56
21:50:00	07.01.18	99.8
22:00:00	07.01.18	99.8
22:10:00	07.01.18	99.8
22:20:00	07.01.18	99.8
22:30:00	07.01.18	99.8
22:40:00	07.01.18	99.8
22:50:00	07.01.18	99.8
23:00:00	07.01.18	98.17
23:10:00	07.01.18	96.78
23:20:00	07.01.18	96.01
23:30:00	07.01.18	96.09
23:40:00	07.01.18	96.24
23:50:00	07.01.18	95.24
00:00:00	08.01.18	93.93
00:10:00	08.01.18	94.08
00:20:00	08.01.18	95.32
00:30:00	08.01.18	95.78
00:40:00	08.01.18	96.78
00:50:00	08.01.18	97.48
01:00:00	08.01.18	97.17
01:10:00	08.01.18	96.48
01:20:00	08.01.18	97.25
01:30:00	08.01.18	97.79
01:40:00	08.01.18	98.33
01:50:00	08.01.18	98.48
02:00:00	08.01.18	99.56
02:10:00	08.01.18	99.8
02:20:00	08.01.18	99.8
02:30:00	08.01.18	99.8
02:40:00	08.01.18	98.56
02:50:00	08.01.18	96.78
03:00:00	08.01.18	96.01
03:10:00	08.01.18	95.55
03:20:00	08.01.18	96.48
03:30:00	08.01.18	97.17
03:40:00	08.01.18	97.01
03:50:00	08.01.18	97.48
04:00:00	08.01.18	98.79
04:10:00	08.01.18	98.1
04:20:00	08.01.18	96.24
04:30:00	08.01.18	94.55
04:40:00	08.01.18	93.7
04:50:00	08.01.18	93.54
05:00:00	08.01.18	95.32
05:10:00	08.01.18	95.08
05:20:00	08.01.18	94.93
05:30:00	08.01.18	95.78
05:40:00	08.01.18	96.71
05:50:00	08.01.18	97.09
06:00:00	08.01.18	97.71
06:10:00	08.01.18	98.87
06:20:00	08.01.18	99.8
06:30:00	08.01.18	99.8
06:40:00	08.01.18	99.8
06:50:00	08.01.18	99.8
07:00:00	08.01.18	99.8
07:10:00	08.01.18	99.8
07:20:00	08.01.18	99.8
07:30:00	08.01.18	97.48
07:40:00	08.01.18	95.86
07:50:00	08.01.18	95.86
08:00:00	08.01.18	93.77
08:10:00	08.01.18	93.08
08:20:00	08.01.18	91.76
08:30:00	08.01.18	87.13
08:40:00	08.01.18	82.58
08:50:00	08.01.18	80.18
09:00:00	08.01.18	79.64
09:10:00	08.01.18	77.48
09:20:00	08.01.18	76.33
09:30:00	08.01.18	73.7
09:40:00	08.01.18	70.84
09:50:00	08.01.18	68.99
10:00:00	08.01.18	66.44
10:10:00	08.01.18	63.51
10:20:00	08.01.18	64.13
10:30:00	08.01.18	61.58
10:40:00	08.01.18	58.33
10:50:00	08.01.18	57.95
11:00:00	08.01.18	58.03
11:10:00	08.01.18	56.41
11:20:00	08.01.18	57.64
11:30:00	08.01.18	54.32
11:40:00	08.01.18	54.32
11:50:00	08.01.18	52.47
12:00:00	08.01.18	49.51
12:10:00	08.01.18	51.62
12:20:00	08.01.18	49.18
12:30:00	08.01.18	46.74
12:40:00	08.01.18	48.12
12:50:00	08.01.18	46.74
13:00:00	08.01.18	45.52
13:10:00	08.01.18	44.79
13:20:00	08.01.18	44.95
13:30:00	08.01.18	45.76
13:40:00	08.01.18	43.57
13:50:00	08.01.18	44.7
14:00:00	08.01.18	42.75
14:10:00	08.01.18	41.61
14:20:00	08.01.18	41.53
14:30:00	08.01.18	41.77
14:40:00	08.01.18	41.2
14:50:00	08.01.18	41.2
15:00:00	08.01.18	41.86
15:10:00	08.01.18	44.54
15:20:00	08.01.18	45.44
15:30:00	08.01.18	46.41
15:40:00	08.01.18	47.31
15:50:00	08.01.18	47.63
16:00:00	08.01.18	50.08
16:10:00	08.01.18	51.16
16:20:00	08.01.18	52.7
16:30:00	08.01.18	54.01
16:40:00	08.01.18	55.94
16:50:00	08.01.18	59.49
17:00:00	08.01.18	63.58
17:10:00	08.01.18	65.98
17:20:00	08.01.18	67.68
17:30:00	08.01.18	71.08
17:40:00	08.01.18	73.31
17:50:00	08.01.18	74.63
18:00:00	08.01.18	75.71
18:10:00	08.01.18	77.17
18:20:00	08.01.18	78.1
18:30:00	08.01.18	79.64
18:40:00	08.01.18	77.79
18:50:00	08.01.18	76.48
19:00:00	08.01.18	75.86
19:10:00	08.01.18	76.33
19:20:00	08.01.18	75.86
19:30:00	08.01.18	76.56
19:40:00	08.01.18	77.41
19:50:00	08.01.18	76.86
20:00:00	08.01.18	76.71
20:10:00	08.01.18	79.8
20:20:00	08.01.18	81.42
20:30:00	08.01.18	82.27
20:40:00	08.01.18	82.35
20:50:00	08.01.18	83.5
21:00:00	08.01.18	84.51
21:10:00	08.01.18	84.97
21:20:00	08.01.18	85.43
21:30:00	08.01.18	85.51
21:40:00	08.01.18	85.9
21:50:00	08.01.18	86.21
22:00:00	08.01.18	87.21
22:10:00	08.01.18	88.29
22:20:00	08.01.18	88.99
22:30:00	08.01.18	89.45
22:40:00	08.01.18	89.91
22:50:00	08.01.18	90.99
23:00:00	08.01.18	91.53
23:10:00	08.01.18	91.53
23:20:00	08.01.18	91.23
23:30:00	08.01.18	90.84
23:40:00	08.01.18	91.61
23:50:00	08.01.18	92.08
00:00:00	09.01.18	92.69
00:10:00	09.01.18	93.39
00:20:00	09.01.18	94.62
00:30:00	09.01.18	96.24
00:40:00	09.01.18	96.94
00:50:00	09.01.18	96.71
01:00:00	09.01.18	96.17
01:10:00	09.01.18	95.78
01:20:00	09.01.18	95.93
01:30:00	09.01.18	96.86
01:40:00	09.01.18	97.33
01:50:00	09.01.18	97.63
02:00:00	09.01.18	97.63
02:10:00	09.01.18	97.94
02:20:00	09.01.18	97.86
02:30:00	09.01.18	97.94
02:40:00	09.01.18	99.33
02:50:00	09.01.18	98.48
03:00:00	09.01.18	98.1
03:10:00	09.01.18	97.56
03:20:00	09.01.18	98.1
03:30:00	09.01.18	97.79
03:40:00	09.01.18	97.79
03:50:00	09.01.18	96.48
04:00:00	09.01.18	95.32
04:10:00	09.01.18	94.7
04:20:00	09.01.18	95.16
04:30:00	09.01.18	95.63
04:40:00	09.01.18	94.7
04:50:00	09.01.18	94.16
05:00:00	09.01.18	94.47
05:10:00	09.01.18	94.62
05:20:00	09.01.18	95.63
05:30:00	09.01.18	96.09
05:40:00	09.01.18	96.4
05:50:00	09.01.18	95.7
06:00:00	09.01.18	95.24
06:10:00	09.01.18	95.7
06:20:00	09.01.18	96.24
06:30:00	09.01.18	97.48
06:40:00	09.01.18	97.94
06:50:00	09.01.18	98.17
07:00:00	09.01.18	98.41
07:10:00	09.01.18	99.8
07:20:00	09.01.18	99.72
07:30:00	09.01.18	99.56
07:40:00	09.01.18	98.17
07:50:00	09.01.18	98.25
08:00:00	09.01.18	97.48
08:10:00	09.01.18	96.78
08:20:00	09.01.18	97.94
08:30:00	09.01.18	96.01
08:40:00	09.01.18	92.08
08:50:00	09.01.18	85.51
09:00:00	09.01.18	78.72
09:10:00	09.01.18	74.47
09:20:00	09.01.18	72
09:30:00	09.01.18	68.22
09:40:00	09.01.18	67.68
09:50:00	09.01.18	65.36
10:00:00	09.01.18	63.28
10:10:00	09.01.18	60.26
10:20:00	09.01.18	59.11
10:30:00	09.01.18	59.11
10:40:00	09.01.18	57.33
10:50:00	09.01.18	55.79
11:00:00	09.01.18	50.77
11:10:00	09.01.18	50.69
11:20:00	09.01.18	52
11:30:00	09.01.18	50.85
11:40:00	09.01.18	53.32
11:50:00	09.01.18	49.02
12:00:00	09.01.18	49.26
12:10:00	09.01.18	49.67
12:20:00	09.01.18	46.66
12:30:00	09.01.18	51.16
12:40:00	09.01.18	49.18
12:50:00	09.01.18	50.23
13:00:00	09.01.18	51
13:10:00	09.01.18	50
13:20:00	09.01.18	50.61
13:30:00	09.01.18	51.23
13:40:00	09.01.18	49.75
13:50:00	09.01.18	49.59
14:00:00	09.01.18	47.07
14:10:00	09.01.18	46.58
14:20:00	09.01.18	46.98
14:30:00	09.01.18	48.61
14:40:00	09.01.18	45.93
14:50:00	09.01.18	45.03
15:00:00	09.01.18	47.07
15:10:00	09.01.18	49.91
15:20:00	09.01.18	51.23
15:30:00	09.01.18	51.31
15:40:00	09.01.18	52.31
15:50:00	09.01.18	56.41
16:00:00	09.01.18	57.33
16:10:00	09.01.18	58.41
16:20:00	09.01.18	60.34
16:30:00	09.01.18	61.27
16:40:00	09.01.18	62.74
16:50:00	09.01.18	65.98
17:00:00	09.01.18	67.91
17:10:00	09.01.18	71.69
17:20:00	09.01.18	74.39
17:30:00	09.01.18	77.17
17:40:00	09.01.18	79.49
17:50:00	09.01.18	80.65
18:00:00	09.01.18	80.11
18:10:00	09.01.18	80.96
18:20:00	09.01.18	82.58
18:30:00	09.01.18	83.66
18:40:00	09.01.18	84.82
18:50:00	09.01.18	86.05
19:00:00	09.01.18	86.83
19:10:00	09.01.18	87.83
19:20:00	09.01.18	88.83
19:30:00	09.01.18	89.76
19:40:00	09.01.18	89.99
19:50:00	09.01.18	89.68
20:00:00	09.01.18	89.99
20:10:00	09.01.18	90.38
20:20:00	09.01.18	90.07
20:30:00	09.01.18	91.07
20:40:00	09.01.18	91.46
20:50:00	09.01.18	91.76
21:00:00	09.01.18	92.46
21:10:00	09.01.18	92.54
21:20:00	09.01.18	92.46
21:30:00	09.01.18	92.15
21:40:00	09.01.18	92.92
21:50:00	09.01.18	92.69
22:00:00	09.01.18	93.16
22:10:00	09.01.18	93.16
22:20:00	09.01.18	94.24
22:30:00	09.01.18	94.55
22:40:00	09.01.18	95.08
22:50:00	09.01.18	95.08
23:00:00	09.01.18	95.08
23:10:00	09.01.18	95.86
23:20:00	09.01.18	96.86
23:30:00	09.01.18	97.25
23:40:00	09.01.18	99.25
23:50:00	09.01.18	99.33
00:00:00	10.01.18	99.8
00:10:00	10.01.18	99.8
00:20:00	10.01.18	99.8
00:30:00	10.01.18	99.8
00:40:00	10.01.18	99.8
00:50:00	10.01.18	99.8
01:00:00	10.01.18	99.8
01:10:00	10.01.18	99.8
01:20:00	10.01.18	99.8
01:30:00	10.01.18	99.8
01:40:00	10.01.18	99.8
01:50:00	10.01.18	99.8
02:00:00	10.01.18	99.8
02:10:00	10.01.18	99.8
02:20:00	10.01.18	99.8
02:30:00	10.01.18	99.8
02:40:00	10.01.18	99.8
02:50:00	10.01.18	99.8
03:00:00	10.01.18	99.8
03:10:00	10.01.18	99.8
03:20:00	10.01.18	99.8
03:30:00	10.01.18	99.8
03:40:00	10.01.18	99.8
03:50:00	10.01.18	99.8
04:00:00	10.01.18	99.8
04:10:00	10.01.18	99.8
04:20:00	10.01.18	99.8
04:30:00	10.01.18	99.8
04:40:00	10.01.18	99.8
04:50:00	10.01.18	99.8
05:00:00	10.01.18	99.8
05:10:00	10.01.18	99.8
05:20:00	10.01.18	99.8
05:30:00	10.01.18	99.8
05:40:00	10.01.18	99.8
05:50:00	10.01.18	99.8
06:00:00	10.01.18	98.41
06:10:00	10.01.18	96.4
06:20:00	10.01.18	94.55
06:30:00	10.01.18	93.62
06:40:00	10.01.18	92.54
06:50:00	10.01.18	91.23
07:00:00	10.01.18	90.38
07:10:00	10.01.18	90.45
07:20:00	10.01.18	89.91
07:30:00	10.01.18	89.22
07:40:00	10.01.18	88.37
07:50:00	10.01.18	88.29
08:00:00	10.01.18	87.13
08:10:00	10.01.18	86.44
08:20:00	10.01.18	84.28
08:30:00	10.01.18	82.66
08:40:00	10.01.18	79.8
08:50:00	10.01.18	77.64
09:00:00	10.01.18	76.4
09:10:00	10.01.18	74.86
09:20:00	10.01.18	72.77
09:30:00	10.01.18	70.53
09:40:00	10.01.18	70.61
09:50:00	10.01.18	69.99
10:00:00	10.01.18	68.83
10:10:00	10.01.18	64.74
10:20:00	10.01.18	65.28
10:30:00	10.01.18	64.74
10:40:00	10.01.18	63.82
10:50:00	10.01.18	60.26
11:00:00	10.01.18	57.1
11:10:00	10.01.18	54.32
11:20:00	10.01.18	53.39
11:30:00	10.01.18	55.48
11:40:00	10.01.18	52.78
11:50:00	10.01.18	52
12:00:00	10.01.18	54.55
12:10:00	10.01.18	53.24
12:20:00	10.01.18	53.7
12:30:00	10.01.18	50.92
12:40:00	10.01.18	52.31
12:50:00	10.01.18	52.62
13:00:00	10.01.18	50.92
13:10:00	10.01.18	50.08
13:20:00	10.01.18	51.7
13:30:00	10.01.18	52.62
13:40:00	10.01.18	49.18
13:50:00	10.01.18	48.45
14:00:00	10.01.18	47.72
14:10:00	10.01.18	47.55
14:20:00	10.01.18	46.09
14:30:00	10.01.18	47.72
14:40:00	10.01.18	46.01
14:50:00	10.01.18	45.6
15:00:00	10.01.18	48.12
15:10:00	10.01.18	46.82
15:20:00	10.01.18	48.69
15:30:00	10.01.18	51.39
15:40:00	10.01.18	53.16
15:50:00	10.01.18	55.4
16:00:00	10.01.18	56.33
16:10:00	10.01.18	59.18
16:20:00	10.01.18	62.81
16:30:00	10.01.18	64.13
16:40:00	10.01.18	66.29
16:50:00	10.01.18	70.15
17:00:00	10.01.18	73.31
17:10:00	10.01.18	75.86
17:20:00	10.01.18	78.56
17:30:00	10.01.18	79.95
17:40:00	10.01.18	81.42
17:50:00	10.01.18	82.11
18:00:00	10.01.18	83.12
18:10:00	10.01.18	84.58
18:20:00	10.01.18	85.67
18:30:00	10.01.18	86.36
18:40:00	10.01.18	86.67
18:50:00	10.01.18	86.83
19:00:00	10.01.18	87.29
19:10:00	10.01.18	85.67
19:20:00	10.01.18	83.97
19:30:00	10.01.18	83.12
19:40:00	10.01.18	82.42
19:50:00	10.01.18	83.12
20:00:00	10.01.18	83.66
20:10:00	10.01.18	84.97
20:20:00	10.01.18	85.98
20:30:00	10.01.18	85.59
20:40:00	10.01.18	85.43
20:50:00	10.01.18	84.89
21:00:00	10.01.18	85.13
21:10:00	10.01.18	85.51
21:20:00	10.01.18	86.28
21:30:00	10.01.18	87.13
21:40:00	10.01.18	87.44
21:50:00	10.01.18	88.21
22:00:00	10.01.18	89.06
22:10:00	10.01.18	89.37
22:20:00	10.01.18	89.91
22:30:00	10.01.18	90.92
22:40:00	10.01.18	91.69
22:50:00	10.01.18	92.31
23:00:00	10.01.18	92.61
23:10:00	10.01.18	93.31
23:20:00	10.01.18	93.77
23:30:00	10.01.18	94.24
23:40:00	10.01.18	94.24
23:50:00	10.01.18	94.31
00:00:00	11.01.18	94.16
00:10:00	11.01.18	93.85
00:20:00	11.01.18	93.7
00:30:00	11.01.18	94
00:40:00	11.01.18	94.7
00:50:00	11.01.18	95.01
01:00:00	11.01.18	94.7
01:10:00	11.01.18	94.31
01:20:00	11.01.18	93.39
01:30:00	11.01.18	93
01:40:00	11.01.18	92.85
01:50:00	11.01.18	90.99
02:00:00	11.01.18	89.99
02:10:00	11.01.18	89.68
02:20:00	11.01.18	89.6
02:30:00	11.01.18	91.07
02:40:00	11.01.18	91.23
02:50:00	11.01.18	92.92
03:00:00	11.01.18	94.55
03:10:00	11.01.18	94.85
03:20:00	11.01.18	94.85
03:30:00	11.01.18	95.08
03:40:00	11.01.18	95.78
03:50:00	11.01.18	95.7
04:00:00	11.01.18	96.17
04:10:00	11.01.18	95.24
04:20:00	11.01.18	92.08
04:30:00	11.01.18	89.3
04:40:00	11.01.18	88.83
04:50:00	11.01.18	89.45
05:00:00	11.01.18	90.61
05:10:00	11.01.18	91.38
05:20:00	11.01.18	92.08
05:30:00	11.01.18	92.85
05:40:00	11.01.18	93.39
05:50:00	11.01.18	93.93
06:00:00	11.01.18	95.47
06:10:00	11.01.18	93.16
06:20:00	11.01.18	91.53
06:30:00	11.01.18	90.92
06:40:00	11.01.18	91.69
06:50:00	11.01.18	90.76
07:00:00	11.01.18	90.07
07:10:00	11.01.18	89.91
07:20:00	11.01.18	89.83
07:30:00	11.01.18	87.83
07:40:00	11.01.18	86.05
07:50:00	11.01.18	85.51
08:00:00	11.01.18	86.36
08:10:00	11.01.18	85.36
08:20:00	11.01.18	83.2
08:30:00	11.01.18	79.03
08:40:00	11.01.18	78.49
08:50:00	11.01.18	76.56
09:00:00	11.01.18	70.69
09:10:00	11.01.18	69.14
09:20:00	11.01.18	69.07
09:30:00	11.01.18	67.6
09:40:00	11.01.18	67.83
09:50:00	11.01.18	65.67
10:00:00	11.01.18	64.74
10:10:00	11.01.18	62.81
10:20:00	11.01.18	62.74
10:30:00	11.01.18	63.12
10:40:00	11.01.18	60.03
10:50:00	11.01.18	59.03
11:00:00	11.01.18	58.03
11:10:00	11.01.18	57.64
11:20:00	11.01.18	55.02
11:30:00	11.01.18	52.47
11:40:00	11.01.18	52.47
11:50:00	11.01.18	52.31
12:00:00	11.01.18	52.93
12:10:00	11.01.18	51.08
12:20:00	11.01.18	48.86
12:30:00	11.01.18	46.33
12:40:00	11.01.18	47.07
12:50:00	11.01.18	46.5
13:00:00	11.01.18	47.47
13:10:00	11.01.18	45.68
13:20:00	11.01.18	47.63
13:30:00	11.01.18	49.1
13:40:00	11.01.18	46.17
13:50:00	11.01.18	46.98
14:00:00	11.01.18	45.52
14:10:00	11.01.18	44.54
14:20:00	11.01.18	42.1
14:30:00	11.01.18	41.61
14:40:00	11.01.18	40.64
14:50:00	11.01.18	42.02
15:00:00	11.01.18	42.75
15:10:00	11.01.18	42.51
15:20:00	11.01.18	42.02
15:30:00	11.01.18	42.43
15:40:00	11.01.18	43.08
15:50:00	11.01.18	41.94
16:00:00	11.01.18	42.51
16:10:00	11.01.18	43.97
16:20:00	11.01.18	44.95
16:30:00	11.01.18	47.8
16:40:00	11.01.18	51.54
16:50:00	11.01.18	56.48
17:00:00	11.01.18	61.27
17:10:00	11.01.18	65.59
17:20:00	11.01.18	70.76
17:30:00	11.01.18	73.93
17:40:00	11.01.18	77.48
17:50:00	11.01.18	78.8
18:00:00	11.01.18	79.72
18:10:00	11.01.18	81.03
18:20:00	11.01.18	81.81
18:30:00	11.01.18	82.96
18:40:00	11.01.18	83.89
18:50:00	11.01.18	84.74
19:00:00	11.01.18	84.97
19:10:00	11.01.18	86.05
19:20:00	11.01.18	86.05
19:30:00	11.01.18	86.05
19:40:00	11.01.18	86.51
19:50:00	11.01.18	86.9
20:00:00	11.01.18	86.13
20:10:00	11.01.18	86.51
20:20:00	11.01.18	87.52
20:30:00	11.01.18	87.83
20:40:00	11.01.18	87.98
20:50:00	11.01.18	87.06
21:00:00	11.01.18	86.9
21:10:00	11.01.18	86.98
21:20:00	11.01.18	86.98
21:30:00	11.01.18	85.28
21:40:00	11.01.18	83.2
21:50:00	11.01.18	82.58
22:00:00	11.01.18	84.12
22:10:00	11.01.18	84.28
22:20:00	11.01.18	83.74
22:30:00	11.01.18	84.05
22:40:00	11.01.18	85.28
22:50:00	11.01.18	86.21
23:00:00	11.01.18	86.98
23:10:00	11.01.18	87.36
23:20:00	11.01.18	87.29
23:30:00	11.01.18	86.9
23:40:00	11.01.18	85.98
23:50:00	11.01.18	86.36
00:00:00	12.01.18	86.59
00:10:00	12.01.18	87.6
00:20:00	12.01.18	86.98
00:30:00	12.01.18	85.98
00:40:00	12.01.18	84.74
00:50:00	12.01.18	84.43
01:00:00	12.01.18	85.82
01:10:00	12.01.18	86.75
01:20:00	12.01.18	88.75
01:30:00	12.01.18	89.99
01:40:00	12.01.18	90.92
01:50:00	12.01.18	91.84
02:00:00	12.01.18	93.31
02:10:00	12.01.18	93.16
02:20:00	12.01.18	92.85
02:30:00	12.01.18	93.08
02:40:00	12.01.18	93.08
02:50:00	12.01.18	93.16
03:00:00	12.01.18	93.39
03:10:00	12.01.18	93.54
03:20:00	12.01.18	93
03:30:00	12.01.18	92.69
03:40:00	12.01.18	92.77
03:50:00	12.01.18	93.08
04:00:00	12.01.18	92.92
04:10:00	12.01.18	92.61
04:20:00	12.01.18	92.15
04:30:00	12.01.18	90.76
04:40:00	12.01.18	90.84
04:50:00	12.01.18	91.38
05:00:00	12.01.18	92.46
05:10:00	12.01.18	92.46
05:20:00	12.01.18	92.61
05:30:00	12.01.18	93
05:40:00	12.01.18	93.31
05:50:00	12.01.18	93.93
06:00:00	12.01.18	93.93
06:10:00	12.01.18	94.55
06:20:00	12.01.18	95.32
06:30:00	12.01.18	95.01
06:40:00	12.01.18	95.47
06:50:00	12.01.18	95.7
07:00:00	12.01.18	96.01
07:10:00	12.01.18	96.78
07:20:00	12.01.18	96.86
07:30:00	12.01.18	96.86
07:40:00	12.01.18	95.7
07:50:00	12.01.18	95.24
08:00:00	12.01.18	94.47
08:10:00	12.01.18	93.23
08:20:00	12.01.18	90.84
08:30:00	12.01.18	89.99
08:40:00	12.01.18	87.52
08:50:00	12.01.18	79.95
09:00:00	12.01.18	75.48
09:10:00	12.01.18	75.48
09:20:00	12.01.18	75.48
09:30:00	12.01.18	72.7
09:40:00	12.01.18	73.08
09:50:00	12.01.18	68.83
10:00:00	12.01.18	67.52
10:10:00	12.01.18	65.59
10:20:00	12.01.18	61.04
10:30:00	12.01.18	58.64
10:40:00	12.01.18	57.49
10:50:00	12.01.18	56.48
11:00:00	12.01.18	57.18
11:10:00	12.01.18	55.17
11:20:00	12.01.18	54.48
11:30:00	12.01.18	52.39
11:40:00	12.01.18	51.62
11:50:00	12.01.18	49.26
12:00:00	12.01.18	47.39
12:10:00	12.01.18	47.88
12:20:00	12.01.18	47.88
12:30:00	12.01.18	44.13
12:40:00	12.01.18	43.89
12:50:00	12.01.18	44.3
13:00:00	12.01.18	41.94
13:10:00	12.01.18	38.93
13:20:00	12.01.18	41.77
13:30:00	12.01.18	41.12
13:40:00	12.01.18	39.58
13:50:00	12.01.18	39.33
14:00:00	12.01.18	40.47
14:10:00	12.01.18	40.47
14:20:00	12.01.18	42.83
14:30:00	12.01.18	42.83
14:40:00	12.01.18	41.86
14:50:00	12.01.18	40.96
15:00:00	12.01.18	39.66
15:10:00	12.01.18	37.95
15:20:00	12.01.18	38.76
15:30:00	12.01.18	39.17
15:40:00	12.01.18	42.75
15:50:00	12.01.18	44.46
16:00:00	12.01.18	46.5
16:10:00	12.01.18	48.86
16:20:00	12.01.18	50.46
16:30:00	12.01.18	55.94
16:40:00	12.01.18	59.96
16:50:00	12.01.18	61.89
17:00:00	12.01.18	61.27
17:10:00	12.01.18	64.82
17:20:00	12.01.18	67.83
17:30:00	12.01.18	69.84
17:40:00	12.01.18	73.47
17:50:00	12.01.18	75.01
18:00:00	12.01.18	76.17
18:10:00	12.01.18	77.48
18:20:00	12.01.18	77.79
18:30:00	12.01.18	76.86
18:40:00	12.01.18	76.79
18:50:00	12.01.18	75.94
19:00:00	12.01.18	75.09
19:10:00	12.01.18	74.86
19:20:00	12.01.18	75.32
19:30:00	12.01.18	76.94
19:40:00	12.01.18	77.41
19:50:00	12.01.18	78.02
20:00:00	12.01.18	79.57
20:10:00	12.01.18	80.65
20:20:00	12.01.18	81.81
20:30:00	12.01.18	82.11
20:40:00	12.01.18	82.5
20:50:00	12.01.18	83.5
21:00:00	12.01.18	84.51
21:10:00	12.01.18	85.05
21:20:00	12.01.18	84.74
21:30:00	12.01.18	84.82
21:40:00	12.01.18	85.28
21:50:00	12.01.18	85.2
22:00:00	12.01.18	85.51
22:10:00	12.01.18	85.67
22:20:00	12.01.18	85.74
22:30:00	12.01.18	86.51
22:40:00	12.01.18	86.67
22:50:00	12.01.18	86.28
23:00:00	12.01.18	86.67
23:10:00	12.01.18	87.13
23:20:00	12.01.18	87.98
23:30:00	12.01.18	88.21
23:40:00	12.01.18	88.45
23:50:00	12.01.18	88.99
00:00:00	13.01.18	89.68
00:10:00	13.01.18	90.22
00:20:00	13.01.18	90.45
00:30:00	13.01.18	91.38
00:40:00	13.01.18	91.53
00:50:00	13.01.18	91.46
01:00:00	13.01.18	90.14
01:10:00	13.01.18	90.07
01:20:00	13.01.18	88.75
01:30:00	13.01.18	88.06
01:40:00	13.01.18	87.98
01:50:00	13.01.18	87.21
02:00:00	13.01.18	86.59
02:10:00	13.01.18	86.59
02:20:00	13.01.18	87.75
02:30:00	13.01.18	88.83
02:40:00	13.01.18	89.45
02:50:00	13.01.18	90.14
03:00:00	13.01.18	90.38
03:10:00	13.01.18	90.76
03:20:00	13.01.18	90.14
03:30:00	13.01.18	90.3
03:40:00	13.01.18	90.53
03:50:00	13.01.18	90.84
04:00:00	13.01.18	91.61
04:10:00	13.01.18	92.23
04:20:00	13.01.18	93.54
04:30:00	13.01.18	94.93
04:40:00	13.01.18	94.55
04:50:00	13.01.18	94.93
05:00:00	13.01.18	94.85
05:10:00	13.01.18	94.78
05:20:00	13.01.18	95.16
05:30:00	13.01.18	95.24
05:40:00	13.01.18	95.01
05:50:00	13.01.18	95.08
06:00:00	13.01.18	94.7
06:10:00	13.01.18	94.31
06:20:00	13.01.18	94.16
06:30:00	13.01.18	94.39
06:40:00	13.01.18	94.7
06:50:00	13.01.18	95.16
07:00:00	13.01.18	95.39
07:10:00	13.01.18	95.08
07:20:00	13.01.18	94.39
07:30:00	13.01.18	92.61
07:40:00	13.01.18	89.68
07:50:00	13.01.18	87.6
08:00:00	13.01.18	84.89
08:10:00	13.01.18	83.81
08:20:00	13.01.18	81.34
08:30:00	13.01.18	78.1
08:40:00	13.01.18	76.33
08:50:00	13.01.18	74.78
09:00:00	13.01.18	73.7
09:10:00	13.01.18	71.46
09:20:00	13.01.18	70.15
09:30:00	13.01.18	68.06
09:40:00	13.01.18	66.6
09:50:00	13.01.18	62.5
10:00:00	13.01.18	61.89
10:10:00	13.01.18	59.11
10:20:00	13.01.18	56.56
10:30:00	13.01.18	55.79
10:40:00	13.01.18	53.16
10:50:00	13.01.18	52.62
11:00:00	13.01.18	51.16
11:10:00	13.01.18	50.31
11:20:00	13.01.18	50.38
11:30:00	13.01.18	47.23
11:40:00	13.01.18	48.29
11:50:00	13.01.18	46.41
12:00:00	13.01.18	45.11
12:10:00	13.01.18	44.46
12:20:00	13.01.18	43
12:30:00	13.01.18	42.34
12:40:00	13.01.18	44.3
12:50:00	13.01.18	44.62
13:00:00	13.01.18	41.77
13:10:00	13.01.18	40.72
13:20:00	13.01.18	40.55
13:30:00	13.01.18	39.5
13:40:00	13.01.18	39.41
13:50:00	13.01.18	39.66
14:00:00	13.01.18	39.41
14:10:00	13.01.18	40.31
14:20:00	13.01.18	39.82
14:30:00	13.01.18	40.96
14:40:00	13.01.18	39.58
14:50:00	13.01.18	39.58
15:00:00	13.01.18	37.05
15:10:00	13.01.18	37.14
15:20:00	13.01.18	36.4
15:30:00	13.01.18	38.6
15:40:00	13.01.18	40.23
15:50:00	13.01.18	41.45
16:00:00	13.01.18	42.91
16:10:00	13.01.18	44.62
16:20:00	13.01.18	46.82
16:30:00	13.01.18	48.53
16:40:00	13.01.18	51.54
16:50:00	13.01.18	54.48
17:00:00	13.01.18	59.42
17:10:00	13.01.18	61.5
17:20:00	13.01.18	63.66
17:30:00	13.01.18	67.14
17:40:00	13.01.18	70.38
17:50:00	13.01.18	71.92
18:00:00	13.01.18	73.93
18:10:00	13.01.18	74.39
18:20:00	13.01.18	75.01
18:30:00	13.01.18	75.48
18:40:00	13.01.18	76.94
18:50:00	13.01.18	77.87
19:00:00	13.01.18	79.26
19:10:00	13.01.18	80.57
19:20:00	13.01.18	81.26
19:30:00	13.01.18	81.81
19:40:00	13.01.18	82.19
19:50:00	13.01.18	82.89
20:00:00	13.01.18	83.35
20:10:00	13.01.18	83.27
20:20:00	13.01.18	83.43
20:30:00	13.01.18	83.5
20:40:00	13.01.18	82.73
20:50:00	13.01.18	82.19
21:00:00	13.01.18	82.11
21:10:00	13.01.18	82.19
21:20:00	13.01.18	82.58
21:30:00	13.01.18	83.2
21:40:00	13.01.18	84.28
21:50:00	13.01.18	84.82
22:00:00	13.01.18	84.43
22:10:00	13.01.18	84.58
22:20:00	13.01.18	84.89
22:30:00	13.01.18	86.13
22:40:00	13.01.18	86.13
22:50:00	13.01.18	86.59
23:00:00	13.01.18	86.59
23:10:00	13.01.18	85.67
23:20:00	13.01.18	85.43
23:30:00	13.01.18	86.13
23:40:00	13.01.18	86.13
23:50:00	13.01.18	86.44
00:00:00	14.01.18	86.59
00:10:00	14.01.18	87.75
00:20:00	14.01.18	88.68
00:30:00	14.01.18	88.21
00:40:00	14.01.18	86.28
00:50:00	14.01.18	83.27
01:00:00	14.01.18	81.65
01:10:00	14.01.18	82.58
01:20:00	14.01.18	84.82
01:30:00	14.01.18	85.36
01:40:00	14.01.18	85.2
01:50:00	14.01.18	85.51
02:00:00	14.01.18	85.36
02:10:00	14.01.18	85.13
02:20:00	14.01.18	84.89
02:30:00	14.01.18	83.97
02:40:00	14.01.18	82.73
02:50:00	14.01.18	81.11
03:00:00	14.01.18	79.33
03:10:00	14.01.18	80.57
03:20:00	14.01.18	82.04
03:30:00	14.01.18	82.89
03:40:00	14.01.18	84.12
03:50:00	14.01.18	85.36
04:00:00	14.01.18	86.28
04:10:00	14.01.18	83.2
04:20:00	14.01.18	81.11
04:30:00	14.01.18	80.11
04:40:00	14.01.18	80.18
04:50:00	14.01.18	80.42
05:00:00	14.01.18	83.81
05:10:00	14.01.18	87.13
05:20:00	14.01.18	89.37
05:30:00	14.01.18	90.68
05:40:00	14.01.18	91.92
05:50:00	14.01.18	92.31
06:00:00	14.01.18	92.54
06:10:00	14.01.18	91.76
06:20:00	14.01.18	90.68
06:30:00	14.01.18	90.14
06:40:00	14.01.18	90.14
06:50:00	14.01.18	89.37
07:00:00	14.01.18	89.06
07:10:00	14.01.18	88.52
07:20:00	14.01.18	88.06
07:30:00	14.01.18	87.21
07:40:00	14.01.18	85.13
07:50:00	14.01.18	82.19
08:00:00	14.01.18	81.11
08:10:00	14.01.18	80.57
08:20:00	14.01.18	80.73
08:30:00	14.01.18	79.1
08:40:00	14.01.18	74.47
08:50:00	14.01.18	71.61
09:00:00	14.01.18	67.68
09:10:00	14.01.18	64.59
09:20:00	14.01.18	60.42
09:30:00	14.01.18	58.8
09:40:00	14.01.18	59.18
09:50:00	14.01.18	60.34
10:00:00	14.01.18	60.03
10:10:00	14.01.18	58.26
10:20:00	14.01.18	57.49
10:30:00	14.01.18	56.17
10:40:00	14.01.18	57.41
10:50:00	14.01.18	57.33
11:00:00	14.01.18	57.56
11:10:00	14.01.18	52.93
11:20:00	14.01.18	52.39
11:30:00	14.01.18	52.24
11:40:00	14.01.18	50.31
11:50:00	14.01.18	47.15
12:00:00	14.01.18	51.39
12:10:00	14.01.18	46.09
12:20:00	14.01.18	39.41
12:30:00	14.01.18	39.98
12:40:00	14.01.18	35.75
12:50:00	14.01.18	33.96
13:00:00	14.01.18	36.16
13:10:00	14.01.18	35.34
13:20:00	14.01.18	35.67
13:30:00	14.01.18	35.34
13:40:00	14.01.18	35.02
13:50:00	14.01.18	33.39
14:00:00	14.01.18	33.55
14:10:00	14.01.18	32.66
14:20:00	14.01.18	31.84
14:30:00	14.01.18	33.15
14:40:00	14.01.18	30.62
14:50:00	14.01.18	29.57
15:00:00	14.01.18	29.32
15:10:00	14.01.18	30.7
15:20:00	14.01.18	30.46
15:30:00	14.01.18	32.74
15:40:00	14.01.18	33.55
15:50:00	14.01.18	34.04
16:00:00	14.01.18	33.64
16:10:00	14.01.18	32.74
16:20:00	14.01.18	34.29
16:30:00	14.01.18	35.18
16:40:00	14.01.18	36.08
16:50:00	14.01.18	38.27
17:00:00	14.01.18	38.03
17:10:00	14.01.18	38.68
17:20:00	14.01.18	38.03
17:30:00	14.01.18	37.87
17:40:00	14.01.18	38.6
17:50:00	14.01.18	38.76
18:00:00	14.01.18	39.41
18:10:00	14.01.18	39.9
18:20:00	14.01.18	41.37
18:30:00	14.01.18	40.64
18:40:00	14.01.18	41.61
18:50:00	14.01.18	41.86
19:00:00	14.01.18	42.51
19:10:00	14.01.18	44.22
19:20:00	14.01.18	45.84
19:30:00	14.01.18	47.88
19:40:00	14.01.18	53.93
19:50:00	14.01.18	56.48
20:00:00	14.01.18	63.35
20:10:00	14.01.18	68.3
20:20:00	14.01.18	73.85
20:30:00	14.01.18	80.65
20:40:00	14.01.18	84.12
20:50:00	14.01.18	87.44
21:00:00	14.01.18	88.75
21:10:00	14.01.18	89.53
21:20:00	14.01.18	89.45
21:30:00	14.01.18	86.67
21:40:00	14.01.18	81.96
21:50:00	14.01.18	80.73
22:00:00	14.01.18	79.26
[truncated: 52,406 more rows]
