# Supplementary material for: Environmental data set for the design and analysis of the Photovoltaic system in the Jordan Valley
Source: Data Brief. 2020 Jun 2;31:105794. doi: 10.1016/j.dib.2020.105794 (PMC7298412; doi:10.1016/j.dib.2020.105794)
Supplement: Supplementary file 1 [file mmc1.zip › Data Sets/2018 Wind Speed.xlsx]

## Sheet: Sheet1
Time	Date	Average Wind Speed (m/s)
00:00:00	01.01.18	0
00:10:00	01.01.18	2.44
00:20:00	01.01.18	2.57
00:30:00	01.01.18	0
00:40:00	01.01.18	0
00:50:00	01.01.18	3.79
01:00:00	01.01.18	2.35
01:10:00	01.01.18	2.3
01:20:00	01.01.18	0
01:30:00	01.01.18	0
01:40:00	01.01.18	0
01:50:00	01.01.18	0
02:00:00	01.01.18	0
02:10:00	01.01.18	0
02:20:00	01.01.18	2.1
02:30:00	01.01.18	0
02:40:00	01.01.18	0
02:50:00	01.01.18	3.06
03:00:00	01.01.18	0
03:10:00	01.01.18	0
03:20:00	01.01.18	0
03:30:00	01.01.18	0
03:40:00	01.01.18	0
03:50:00	01.01.18	0
04:00:00	01.01.18	0
04:10:00	01.01.18	0
04:20:00	01.01.18	0
04:30:00	01.01.18	2.23
04:40:00	01.01.18	7.09
04:50:00	01.01.18	3.19
05:00:00	01.01.18	6.13
05:10:00	01.01.18	9.66
05:20:00	01.01.18	10.27
05:30:00	01.01.18	7.83
05:40:00	01.01.18	8.06
05:50:00	01.01.18	5.25
06:00:00	01.01.18	8.84
06:10:00	01.01.18	9.76
06:20:00	01.01.18	7.8
06:30:00	01.01.18	8.7
06:40:00	01.01.18	7.38
06:50:00	01.01.18	3.87
07:00:00	01.01.18	3.55
07:10:00	01.01.18	6.7
07:20:00	01.01.18	5.3
07:30:00	01.01.18	4.51
07:40:00	01.01.18	2.59
07:50:00	01.01.18	5.77
08:00:00	01.01.18	4.64
08:10:00	01.01.18	5.96
08:20:00	01.01.18	8.9
08:30:00	01.01.18	7.41
08:40:00	01.01.18	8.34
08:50:00	01.01.18	9.35
09:00:00	01.01.18	12.76
09:10:00	01.01.18	7.52
09:20:00	01.01.18	16.77
09:30:00	01.01.18	20.18
09:40:00	01.01.18	13.53
09:50:00	01.01.18	9.83
10:00:00	01.01.18	9.81
10:10:00	01.01.18	13.37
10:20:00	01.01.18	12.71
10:30:00	01.01.18	9.49
10:40:00	01.01.18	11.45
10:50:00	01.01.18	16.77
11:00:00	01.01.18	14.42
11:10:00	01.01.18	12.48
11:20:00	01.01.18	14.88
11:30:00	01.01.18	14.36
11:40:00	01.01.18	13.93
11:50:00	01.01.18	12.96
12:00:00	01.01.18	13.87
12:10:00	01.01.18	18.35
12:20:00	01.01.18	12.08
12:30:00	01.01.18	11.34
12:40:00	01.01.18	26.07
12:50:00	01.01.18	6.37
13:00:00	01.01.18	12.86
13:10:00	01.01.18	5.11
13:20:00	01.01.18	2.54
13:30:00	01.01.18	12.66
13:40:00	01.01.18	3.14
13:50:00	01.01.18	5.33
14:00:00	01.01.18	2.27
14:10:00	01.01.18	2.3
14:20:00	01.01.18	2.41
14:30:00	01.01.18	0
14:40:00	01.01.18	8.03
14:50:00	01.01.18	6.14
15:00:00	01.01.18	8.29
15:10:00	01.01.18	2.55
15:20:00	01.01.18	5.05
15:30:00	01.01.18	2.71
15:40:00	01.01.18	2.27
15:50:00	01.01.18	0
16:00:00	01.01.18	0
16:10:00	01.01.18	0
16:20:00	01.01.18	0
16:30:00	01.01.18	6.51
16:40:00	01.01.18	0
16:50:00	01.01.18	0
17:00:00	01.01.18	0
17:10:00	01.01.18	0
17:20:00	01.01.18	2.6
17:30:00	01.01.18	0
17:40:00	01.01.18	0
17:50:00	01.01.18	0
18:00:00	01.01.18	0
18:10:00	01.01.18	0
18:20:00	01.01.18	0
18:30:00	01.01.18	0
18:40:00	01.01.18	0
18:50:00	01.01.18	0
19:00:00	01.01.18	0
19:10:00	01.01.18	0
19:20:00	01.01.18	0
19:30:00	01.01.18	0
19:40:00	01.01.18	0
19:50:00	01.01.18	0
20:00:00	01.01.18	0
20:10:00	01.01.18	0
20:20:00	01.01.18	0
20:30:00	01.01.18	0
20:40:00	01.01.18	0
20:50:00	01.01.18	0
21:00:00	01.01.18	0
21:10:00	01.01.18	0
21:20:00	01.01.18	0
21:30:00	01.01.18	0
21:40:00	01.01.18	0
21:50:00	01.01.18	0
22:00:00	01.01.18	0
22:10:00	01.01.18	0
22:20:00	01.01.18	0
22:30:00	01.01.18	0
22:40:00	01.01.18	0
22:50:00	01.01.18	0
23:00:00	01.01.18	0
23:10:00	01.01.18	0
23:20:00	01.01.18	0
23:30:00	01.01.18	0
23:40:00	01.01.18	0
23:50:00	01.01.18	0
00:00:00	02.01.18	0
00:10:00	02.01.18	0
00:20:00	02.01.18	0
00:30:00	02.01.18	0
00:40:00	02.01.18	0
00:50:00	02.01.18	4.29
01:00:00	02.01.18	8.57
01:10:00	02.01.18	5.5
01:20:00	02.01.18	0
01:30:00	02.01.18	0
01:40:00	02.01.18	0
01:50:00	02.01.18	0
02:00:00	02.01.18	0
02:10:00	02.01.18	2.42
02:20:00	02.01.18	0
02:30:00	02.01.18	2.28
02:40:00	02.01.18	3.27
02:50:00	02.01.18	0
03:00:00	02.01.18	0
03:10:00	02.01.18	0
03:20:00	02.01.18	0
03:30:00	02.01.18	0
03:40:00	02.01.18	0
03:50:00	02.01.18	0
04:00:00	02.01.18	3.87
04:10:00	02.01.18	4.33
04:20:00	02.01.18	3.61
04:30:00	02.01.18	3.1
04:40:00	02.01.18	10.33
04:50:00	02.01.18	17.13
05:00:00	02.01.18	6.03
05:10:00	02.01.18	14.82
05:20:00	02.01.18	6.37
05:30:00	02.01.18	11.34
05:40:00	02.01.18	9
05:50:00	02.01.18	11.96
06:00:00	02.01.18	7.07
06:10:00	02.01.18	7.28
06:20:00	02.01.18	11.6
06:30:00	02.01.18	14.11
06:40:00	02.01.18	7.61
06:50:00	02.01.18	15.76
07:00:00	02.01.18	6.7
07:10:00	02.01.18	16.08
07:20:00	02.01.18	15.16
07:30:00	02.01.18	13.7
07:40:00	02.01.18	13.64
07:50:00	02.01.18	18.03
08:00:00	02.01.18	18.24
08:10:00	02.01.18	12.71
08:20:00	02.01.18	10.76
08:30:00	02.01.18	13.42
08:40:00	02.01.18	14.49
08:50:00	02.01.18	20.18
09:00:00	02.01.18	23.35
09:10:00	02.01.18	25.83
09:20:00	02.01.18	19.53
09:30:00	02.01.18	15.38
09:40:00	02.01.18	15.31
09:50:00	02.01.18	20.73
10:00:00	02.01.18	23.92
10:10:00	02.01.18	10.66
10:20:00	02.01.18	16.77
10:30:00	02.01.18	17.13
10:40:00	02.01.18	27.05
10:50:00	02.01.18	17.92
11:00:00	02.01.18	10.72
11:10:00	02.01.18	21.79
11:20:00	02.01.18	16.68
11:30:00	02.01.18	22.46
11:40:00	02.01.18	23.35
11:50:00	02.01.18	9.3
12:00:00	02.01.18	14.75
12:10:00	02.01.18	18.14
12:20:00	02.01.18	10.21
12:30:00	02.01.18	11.92
12:40:00	02.01.18	8.55
12:50:00	02.01.18	16.16
13:00:00	02.01.18	13.7
13:10:00	02.01.18	15.84
13:20:00	02.01.18	20.18
13:30:00	02.01.18	19.78
13:40:00	02.01.18	16.08
13:50:00	02.01.18	16.08
14:00:00	02.01.18	25.38
14:10:00	02.01.18	10.51
14:20:00	02.01.18	17.42
14:30:00	02.01.18	8.08
14:40:00	02.01.18	4.24
14:50:00	02.01.18	7.85
15:00:00	02.01.18	11.12
15:10:00	02.01.18	9.83
15:20:00	02.01.18	8.36
15:30:00	02.01.18	3.16
15:40:00	02.01.18	3.33
15:50:00	02.01.18	5.69
16:00:00	02.01.18	2.3
16:10:00	02.01.18	0
16:20:00	02.01.18	0
16:30:00	02.01.18	2.17
16:40:00	02.01.18	2.25
16:50:00	02.01.18	0
17:00:00	02.01.18	0
17:10:00	02.01.18	0
17:20:00	02.01.18	2.72
17:30:00	02.01.18	3.09
17:40:00	02.01.18	2.29
17:50:00	02.01.18	2.25
18:00:00	02.01.18	3.64
18:10:00	02.01.18	3.22
18:20:00	02.01.18	0
18:30:00	02.01.18	0
18:40:00	02.01.18	3.67
18:50:00	02.01.18	0
19:00:00	02.01.18	0
19:10:00	02.01.18	2.53
19:20:00	02.01.18	0
19:30:00	02.01.18	0
19:40:00	02.01.18	2.24
19:50:00	02.01.18	0
20:00:00	02.01.18	0
20:10:00	02.01.18	2.22
20:20:00	02.01.18	2.49
20:30:00	02.01.18	4.57
20:40:00	02.01.18	0
20:50:00	02.01.18	3
21:00:00	02.01.18	0
21:10:00	02.01.18	0
21:20:00	02.01.18	0
21:30:00	02.01.18	0
21:40:00	02.01.18	2.57
21:50:00	02.01.18	0
22:00:00	02.01.18	2.51
22:10:00	02.01.18	3.11
22:20:00	02.01.18	2.79
22:30:00	02.01.18	3.87
22:40:00	02.01.18	2.86
22:50:00	02.01.18	3.59
23:00:00	02.01.18	0
23:10:00	02.01.18	2.59
23:20:00	02.01.18	2.65
23:30:00	02.01.18	3.89
23:40:00	02.01.18	0
23:50:00	02.01.18	3
00:00:00	03.01.18	2.52
00:10:00	03.01.18	2.53
00:20:00	03.01.18	0
00:30:00	03.01.18	2.32
00:40:00	03.01.18	2.69
00:50:00	03.01.18	2.59
01:00:00	03.01.18	3.02
01:10:00	03.01.18	2.28
01:20:00	03.01.18	0
01:30:00	03.01.18	2.5
01:40:00	03.01.18	0
01:50:00	03.01.18	0
02:00:00	03.01.18	2.46
02:10:00	03.01.18	2.83
02:20:00	03.01.18	0
02:30:00	03.01.18	0
02:40:00	03.01.18	0
02:50:00	03.01.18	0
03:00:00	03.01.18	2.44
03:10:00	03.01.18	2.36
03:20:00	03.01.18	0
03:30:00	03.01.18	2.62
03:40:00	03.01.18	2.72
03:50:00	03.01.18	3.26
04:00:00	03.01.18	4.15
04:10:00	03.01.18	2.73
04:20:00	03.01.18	2.34
04:30:00	03.01.18	0
04:40:00	03.01.18	2.18
04:50:00	03.01.18	0
05:00:00	03.01.18	0
05:10:00	03.01.18	0
05:20:00	03.01.18	0
05:30:00	03.01.18	0
05:40:00	03.01.18	3.28
05:50:00	03.01.18	3.09
06:00:00	03.01.18	2.41
06:10:00	03.01.18	2.64
06:20:00	03.01.18	3.02
06:30:00	03.01.18	0
06:40:00	03.01.18	2.67
06:50:00	03.01.18	0
07:00:00	03.01.18	0
07:10:00	03.01.18	0
07:20:00	03.01.18	0
07:30:00	03.01.18	0
07:40:00	03.01.18	0
07:50:00	03.01.18	0
08:00:00	03.01.18	0
08:10:00	03.01.18	0
08:20:00	03.01.18	0
08:30:00	03.01.18	2.49
08:40:00	03.01.18	2.89
08:50:00	03.01.18	2.51
09:00:00	03.01.18	3.06
09:10:00	03.01.18	3.9
09:20:00	03.01.18	3.38
09:30:00	03.01.18	3.66
09:40:00	03.01.18	4.9
09:50:00	03.01.18	6.62
10:00:00	03.01.18	3.88
10:10:00	03.01.18	4.43
10:20:00	03.01.18	5.06
10:30:00	03.01.18	3.46
10:40:00	03.01.18	5.49
10:50:00	03.01.18	2.5
11:00:00	03.01.18	6.09
11:10:00	03.01.18	8.34
11:20:00	03.01.18	5.44
11:30:00	03.01.18	2.32
11:40:00	03.01.18	10.16
11:50:00	03.01.18	4.05
12:00:00	03.01.18	4.32
12:10:00	03.01.18	2.99
12:20:00	03.01.18	7.4
12:30:00	03.01.18	3.82
12:40:00	03.01.18	2.64
12:50:00	03.01.18	3.97
13:00:00	03.01.18	9.28
13:10:00	03.01.18	5.9
13:20:00	03.01.18	6.2
13:30:00	03.01.18	7.04
13:40:00	03.01.18	6.85
13:50:00	03.01.18	5.04
14:00:00	03.01.18	2.91
14:10:00	03.01.18	3.19
14:20:00	03.01.18	4.93
14:30:00	03.01.18	5.3
14:40:00	03.01.18	2.46
14:50:00	03.01.18	2.72
15:00:00	03.01.18	3.82
15:10:00	03.01.18	2.55
16:00:00	03.01.18	2.1
16:10:00	03.01.18	0
16:20:00	03.01.18	0
16:30:00	03.01.18	0
16:40:00	03.01.18	0
16:50:00	03.01.18	0
17:00:00	03.01.18	0
17:10:00	03.01.18	0
17:20:00	03.01.18	0
17:30:00	03.01.18	0
17:40:00	03.01.18	0
17:50:00	03.01.18	0
18:00:00	03.01.18	0
18:10:00	03.01.18	0
18:20:00	03.01.18	0
18:30:00	03.01.18	0
18:40:00	03.01.18	0
18:50:00	03.01.18	0
19:00:00	03.01.18	0
19:10:00	03.01.18	0
19:20:00	03.01.18	0
19:30:00	03.01.18	0
19:40:00	03.01.18	0
19:50:00	03.01.18	0
20:00:00	03.01.18	0
20:10:00	03.01.18	2.61
20:20:00	03.01.18	2.94
20:30:00	03.01.18	2.64
20:40:00	03.01.18	0
20:50:00	03.01.18	0
21:00:00	03.01.18	0
21:10:00	03.01.18	0
21:20:00	03.01.18	0
21:30:00	03.01.18	0
21:40:00	03.01.18	2.27
21:50:00	03.01.18	0
22:00:00	03.01.18	0
22:10:00	03.01.18	0
22:20:00	03.01.18	0
22:30:00	03.01.18	0
22:40:00	03.01.18	0
22:50:00	03.01.18	0
23:00:00	03.01.18	0
23:10:00	03.01.18	0
23:20:00	03.01.18	2.28
23:30:00	03.01.18	0
23:40:00	03.01.18	0
23:50:00	03.01.18	0
00:00:00	04.01.18	0
00:10:00	04.01.18	0
00:20:00	04.01.18	0
00:30:00	04.01.18	0
00:40:00	04.01.18	0
00:50:00	04.01.18	0
01:00:00	04.01.18	0
01:10:00	04.01.18	0
01:20:00	04.01.18	0
01:30:00	04.01.18	0
01:40:00	04.01.18	0
01:50:00	04.01.18	0
02:00:00	04.01.18	0
02:10:00	04.01.18	0
02:20:00	04.01.18	0
02:30:00	04.01.18	0
02:40:00	04.01.18	0
02:50:00	04.01.18	0
03:00:00	04.01.18	0
03:10:00	04.01.18	0
03:20:00	04.01.18	0
03:30:00	04.01.18	0
03:40:00	04.01.18	0
03:50:00	04.01.18	0
04:00:00	04.01.18	0
04:10:00	04.01.18	0
04:20:00	04.01.18	0
04:30:00	04.01.18	0
04:40:00	04.01.18	0
04:50:00	04.01.18	0
05:00:00	04.01.18	0
05:10:00	04.01.18	0
05:20:00	04.01.18	0
05:30:00	04.01.18	0
05:40:00	04.01.18	0
05:50:00	04.01.18	0
06:00:00	04.01.18	0
06:10:00	04.01.18	0
06:20:00	04.01.18	0
06:30:00	04.01.18	0
06:40:00	04.01.18	0
06:50:00	04.01.18	0
07:00:00	04.01.18	0
07:10:00	04.01.18	0
07:20:00	04.01.18	0
07:30:00	04.01.18	0
07:40:00	04.01.18	0
07:50:00	04.01.18	0
08:00:00	04.01.18	0
08:10:00	04.01.18	0
08:20:00	04.01.18	2.74
08:30:00	04.01.18	0
08:40:00	04.01.18	0
08:50:00	04.01.18	2.38
09:00:00	04.01.18	2.49
09:10:00	04.01.18	3.37
09:20:00	04.01.18	2.33
09:30:00	04.01.18	4.4
09:40:00	04.01.18	2.14
09:50:00	04.01.18	2.88
10:00:00	04.01.18	6.09
10:10:00	04.01.18	8.32
10:20:00	04.01.18	7.97
10:30:00	04.01.18	10.36
10:40:00	04.01.18	6.13
10:50:00	04.01.18	7.79
11:00:00	04.01.18	8
11:10:00	04.01.18	10.76
11:20:00	04.01.18	6.42
11:50:00	04.01.18	13.32
12:00:00	04.01.18	8.78
12:10:00	04.01.18	6.88
12:20:00	04.01.18	8
12:30:00	04.01.18	7.64
12:40:00	04.01.18	9.58
12:50:00	04.01.18	5.36
13:00:00	04.01.18	6.86
13:10:00	04.01.18	15.76
13:20:00	04.01.18	10.05
13:30:00	04.01.18	9.96
13:40:00	04.01.18	11.45
13:50:00	04.01.18	9.76
14:00:00	04.01.18	16.41
14:10:00	04.01.18	13.7
14:20:00	04.01.18	13.37
14:30:00	04.01.18	10.33
14:40:00	04.01.18	8.41
14:50:00	04.01.18	10.3
15:00:00	04.01.18	12.76
15:10:00	04.01.18	0
15:20:00	04.01.18	2.47
15:30:00	04.01.18	5.95
15:40:00	04.01.18	5.11
15:50:00	04.01.18	8.11
16:00:00	04.01.18	3.85
16:10:00	04.01.18	5.09
16:20:00	04.01.18	3.88
16:30:00	04.01.18	3.08
16:40:00	04.01.18	4.76
16:50:00	04.01.18	6.07
17:00:00	04.01.18	4.81
17:10:00	04.01.18	10.16
17:20:00	04.01.18	5.81
17:30:00	04.01.18	11.37
17:40:00	04.01.18	10.18
17:50:00	04.01.18	5.51
18:00:00	04.01.18	3.94
18:10:00	04.01.18	6.78
18:20:00	04.01.18	4.84
18:30:00	04.01.18	6.52
18:40:00	04.01.18	6.83
18:50:00	04.01.18	8.27
19:00:00	04.01.18	5.12
19:10:00	04.01.18	7.22
19:20:00	04.01.18	8.9
19:30:00	04.01.18	6.54
19:40:00	04.01.18	7.66
19:50:00	04.01.18	13.7
20:00:00	04.01.18	12.62
20:10:00	04.01.18	9.54
20:20:00	04.01.18	17.92
20:30:00	04.01.18	9.19
20:40:00	04.01.18	14.17
20:50:00	04.01.18	13.93
21:00:00	04.01.18	12.76
21:10:00	04.01.18	11.45
21:20:00	04.01.18	16.95
21:30:00	04.01.18	10.82
21:40:00	04.01.18	13.16
21:50:00	04.01.18	8.09
22:00:00	04.01.18	11.41
22:10:00	04.01.18	6.88
22:20:00	04.01.18	13.11
22:30:00	04.01.18	13.81
22:40:00	04.01.18	11.41
22:50:00	04.01.18	8.48
23:00:00	04.01.18	18.46
23:10:00	04.01.18	17.13
23:20:00	04.01.18	12.62
23:30:00	04.01.18	13.99
23:40:00	04.01.18	10.51
23:50:00	04.01.18	5.98
00:00:00	05.01.18	14.17
00:10:00	05.01.18	9.81
00:20:00	05.01.18	11.02
00:30:00	05.01.18	14.3
00:40:00	05.01.18	15.68
00:50:00	05.01.18	10.6
01:00:00	05.01.18	25.6
01:10:00	05.01.18	10.42
01:20:00	05.01.18	11.19
01:30:00	05.01.18	12.48
01:40:00	05.01.18	11.96
01:50:00	05.01.18	17.52
02:00:00	05.01.18	24.73
02:10:00	05.01.18	11.45
02:20:00	05.01.18	17.92
02:30:00	05.01.18	19.65
02:40:00	05.01.18	13.53
02:50:00	05.01.18	24.12
03:00:00	05.01.18	16.16
03:10:00	05.01.18	10.24
03:20:00	05.01.18	7.44
03:30:00	05.01.18	11.92
03:40:00	05.01.18	22.8
03:50:00	05.01.18	14.55
04:00:00	05.01.18	18.46
04:10:00	05.01.18	15.16
04:20:00	05.01.18	21.33
04:30:00	05.01.18	16.68
04:40:00	05.01.18	18.46
04:50:00	05.01.18	9.86
05:00:00	05.01.18	10.57
05:10:00	05.01.18	13.99
05:20:00	05.01.18	7.64
05:30:00	05.01.18	5.54
05:40:00	05.01.18	7.29
05:50:00	05.01.18	2.38
06:00:00	05.01.18	3.32
06:10:00	05.01.18	9.33
06:20:00	05.01.18	11.12
06:30:00	05.01.18	6
06:40:00	05.01.18	2.6
06:50:00	05.01.18	19.04
07:00:00	05.01.18	6.42
07:10:00	05.01.18	11.72
07:20:00	05.01.18	7.09
07:30:00	05.01.18	3.81
07:40:00	05.01.18	4.1
07:50:00	05.01.18	3.25
08:00:00	05.01.18	3.73
08:10:00	05.01.18	4.16
08:20:00	05.01.18	7.41
08:30:00	05.01.18	27.57
08:40:00	05.01.18	11.88
08:50:00	05.01.18	9.58
09:00:00	05.01.18	13.64
09:10:00	05.01.18	11.26
09:20:00	05.01.18	11.79
09:30:00	05.01.18	16.5
09:40:00	05.01.18	12.76
09:50:00	05.01.18	12.91
10:00:00	05.01.18	8.17
10:10:00	05.01.18	7.66
10:20:00	05.01.18	14.36
10:30:00	05.01.18	19.16
10:40:00	05.01.18	17.52
10:50:00	05.01.18	16.33
11:00:00	05.01.18	27.31
11:10:00	05.01.18	14.23
11:20:00	05.01.18	17.72
11:30:00	05.01.18	22.29
11:40:00	05.01.18	14.55
11:50:00	05.01.18	16.25
12:00:00	05.01.18	26.07
12:10:00	05.01.18	19.91
12:20:00	05.01.18	20.88
12:30:00	05.01.18	20.31
12:40:00	05.01.18	15.16
12:50:00	05.01.18	20.45
13:00:00	05.01.18	14.88
13:10:00	05.01.18	9.37
13:20:00	05.01.18	14.42
13:30:00	05.01.18	17.52
13:40:00	05.01.18	12.08
13:50:00	05.01.18	6.89
14:00:00	05.01.18	14.17
14:10:00	05.01.18	14.68
14:20:00	05.01.18	11.64
14:30:00	05.01.18	8.36
14:40:00	05.01.18	3.93
14:50:00	05.01.18	26.07
15:00:00	05.01.18	12.66
15:10:00	05.01.18	13.7
15:20:00	05.01.18	3.51
15:30:00	05.01.18	2.15
15:40:00	05.01.18	0
15:50:00	05.01.18	3.38
16:00:00	05.01.18	0
16:10:00	05.01.18	3.16
16:20:00	05.01.18	2.42
16:30:00	05.01.18	2.73
16:40:00	05.01.18	2.92
16:50:00	05.01.18	2.81
17:00:00	05.01.18	4.83
17:10:00	05.01.18	0
17:20:00	05.01.18	0
17:30:00	05.01.18	0
17:40:00	05.01.18	2.31
17:50:00	05.01.18	0
18:00:00	05.01.18	2.58
18:10:00	05.01.18	0
18:20:00	05.01.18	2.62
18:30:00	05.01.18	0
18:40:00	05.01.18	0
18:50:00	05.01.18	6.4
19:00:00	05.01.18	2.79
19:10:00	05.01.18	0
19:20:00	05.01.18	0
19:30:00	05.01.18	2.35
19:40:00	05.01.18	2.61
19:50:00	05.01.18	0
20:00:00	05.01.18	0
20:10:00	05.01.18	0
20:20:00	05.01.18	0
20:30:00	05.01.18	0
20:40:00	05.01.18	0
20:50:00	05.01.18	0
21:00:00	05.01.18	0
21:10:00	05.01.18	0
21:20:00	05.01.18	0
21:30:00	05.01.18	0
21:40:00	05.01.18	0
21:50:00	05.01.18	0
22:00:00	05.01.18	0
22:10:00	05.01.18	0
22:20:00	05.01.18	0
22:30:00	05.01.18	0
22:40:00	05.01.18	0
22:50:00	05.01.18	0
23:00:00	05.01.18	0
23:10:00	05.01.18	0
23:20:00	05.01.18	0
23:30:00	05.01.18	0
23:40:00	05.01.18	0
23:50:00	05.01.18	0
00:00:00	06.01.18	0
00:10:00	06.01.18	0
00:20:00	06.01.18	0
00:30:00	06.01.18	0
00:40:00	06.01.18	0
00:50:00	06.01.18	0
01:00:00	06.01.18	0
01:10:00	06.01.18	0
01:20:00	06.01.18	0
01:30:00	06.01.18	0
01:40:00	06.01.18	3.32
01:50:00	06.01.18	3.11
02:00:00	06.01.18	7.86
02:10:00	06.01.18	12.34
02:20:00	06.01.18	7.61
02:30:00	06.01.18	7.6
02:40:00	06.01.18	12.39
02:50:00	06.01.18	4.45
03:00:00	06.01.18	2.32
03:10:00	06.01.18	2.35
03:20:00	06.01.18	0
03:30:00	06.01.18	0
03:40:00	06.01.18	0
03:50:00	06.01.18	0
04:00:00	06.01.18	0
04:10:00	06.01.18	0
04:20:00	06.01.18	0
04:30:00	06.01.18	2.3
04:40:00	06.01.18	0
04:50:00	06.01.18	2.78
05:00:00	06.01.18	0
05:10:00	06.01.18	3.3
05:20:00	06.01.18	0
05:30:00	06.01.18	0
05:40:00	06.01.18	0
05:50:00	06.01.18	0
06:00:00	06.01.18	0
06:10:00	06.01.18	0
06:20:00	06.01.18	0
06:30:00	06.01.18	0
06:40:00	06.01.18	0
06:50:00	06.01.18	2.28
07:00:00	06.01.18	0
07:10:00	06.01.18	0
07:20:00	06.01.18	0
07:30:00	06.01.18	0
07:40:00	06.01.18	0
07:50:00	06.01.18	0
08:00:00	06.01.18	0
08:10:00	06.01.18	2.49
08:20:00	06.01.18	0
08:30:00	06.01.18	0
08:40:00	06.01.18	0
08:50:00	06.01.18	0
09:00:00	06.01.18	0
09:10:00	06.01.18	0
09:20:00	06.01.18	2.76
09:30:00	06.01.18	0
09:40:00	06.01.18	0
09:50:00	06.01.18	2.23
10:00:00	06.01.18	2.78
10:10:00	06.01.18	2.3
10:20:00	06.01.18	0
10:30:00	06.01.18	2.21
10:40:00	06.01.18	2.97
10:50:00	06.01.18	2.32
11:00:00	06.01.18	2.66
11:10:00	06.01.18	3.06
11:20:00	06.01.18	0
11:30:00	06.01.18	2.52
11:40:00	06.01.18	2.32
11:50:00	06.01.18	6.17
12:00:00	06.01.18	0
12:10:00	06.01.18	2.14
12:20:00	06.01.18	2.77
12:30:00	06.01.18	10.72
12:40:00	06.01.18	2.96
12:50:00	06.01.18	3.28
13:00:00	06.01.18	8.17
13:10:00	06.01.18	5.63
13:20:00	06.01.18	9.99
13:30:00	06.01.18	7.11
13:40:00	06.01.18	8.8
13:50:00	06.01.18	11.3
14:00:00	06.01.18	19.53
14:10:00	06.01.18	9.58
14:20:00	06.01.18	17.72
14:30:00	06.01.18	12.66
14:40:00	06.01.18	13.21
14:50:00	06.01.18	20.45
15:00:00	06.01.18	10.63
15:10:00	06.01.18	10.63
15:20:00	06.01.18	7.68
15:30:00	06.01.18	0
15:40:00	06.01.18	0
15:50:00	06.01.18	2.44
16:00:00	06.01.18	0
16:10:00	06.01.18	2.67
16:20:00	06.01.18	4.37
16:30:00	06.01.18	0
16:40:00	06.01.18	0
16:50:00	06.01.18	0
17:00:00	06.01.18	0
17:10:00	06.01.18	2.34
17:20:00	06.01.18	2.34
17:30:00	06.01.18	0
17:40:00	06.01.18	3.08
17:50:00	06.01.18	6.09
18:00:00	06.01.18	2.35
18:10:00	06.01.18	5.93
18:20:00	06.01.18	2.4
18:30:00	06.01.18	0
18:40:00	06.01.18	0
18:50:00	06.01.18	0
19:00:00	06.01.18	0
19:10:00	06.01.18	0
19:20:00	06.01.18	0
19:30:00	06.01.18	0
19:40:00	06.01.18	0
19:50:00	06.01.18	0
20:00:00	06.01.18	0
20:10:00	06.01.18	0
20:20:00	06.01.18	2.78
20:30:00	06.01.18	2.14
20:40:00	06.01.18	0
20:50:00	06.01.18	0
21:00:00	06.01.18	0
21:10:00	06.01.18	0
21:20:00	06.01.18	0
21:30:00	06.01.18	0
21:40:00	06.01.18	0
21:50:00	06.01.18	0
22:00:00	06.01.18	0
22:10:00	06.01.18	0
22:20:00	06.01.18	2.15
22:30:00	06.01.18	0
22:40:00	06.01.18	0
22:50:00	06.01.18	0
23:00:00	06.01.18	0
23:10:00	06.01.18	0
23:20:00	06.01.18	0
23:30:00	06.01.18	0
23:40:00	06.01.18	0
23:50:00	06.01.18	0
00:00:00	07.01.18	0
00:10:00	07.01.18	0
00:20:00	07.01.18	0
00:30:00	07.01.18	0
00:40:00	07.01.18	0
00:50:00	07.01.18	0
01:00:00	07.01.18	0
01:10:00	07.01.18	0
01:20:00	07.01.18	0
01:30:00	07.01.18	0
01:40:00	07.01.18	0
01:50:00	07.01.18	0
02:00:00	07.01.18	0
02:10:00	07.01.18	0
02:20:00	07.01.18	0
02:30:00	07.01.18	0
02:40:00	07.01.18	0
02:50:00	07.01.18	2.16
03:00:00	07.01.18	0
03:10:00	07.01.18	0
03:20:00	07.01.18	0
03:30:00	07.01.18	0
03:40:00	07.01.18	0
03:50:00	07.01.18	0
04:00:00	07.01.18	0
04:10:00	07.01.18	0
04:20:00	07.01.18	2.14
04:30:00	07.01.18	0
04:40:00	07.01.18	0
04:50:00	07.01.18	0
05:00:00	07.01.18	0
05:10:00	07.01.18	0
05:20:00	07.01.18	0
05:30:00	07.01.18	0
05:40:00	07.01.18	0
05:50:00	07.01.18	0
06:00:00	07.01.18	0
06:10:00	07.01.18	0
06:20:00	07.01.18	2.58
06:30:00	07.01.18	2.64
06:40:00	07.01.18	0
06:50:00	07.01.18	0
07:00:00	07.01.18	0
07:10:00	07.01.18	0
07:20:00	07.01.18	0
07:30:00	07.01.18	0
07:40:00	07.01.18	0
07:50:00	07.01.18	2.11
08:00:00	07.01.18	0
08:10:00	07.01.18	0
08:20:00	07.01.18	0
08:30:00	07.01.18	3.66
08:40:00	07.01.18	3.77
08:50:00	07.01.18	0
09:00:00	07.01.18	2.55
09:10:00	07.01.18	2.61
09:20:00	07.01.18	0
09:30:00	07.01.18	0
09:40:00	07.01.18	0
09:50:00	07.01.18	0
10:00:00	07.01.18	0
10:10:00	07.01.18	3.3
10:20:00	07.01.18	0
10:30:00	07.01.18	2.33
10:40:00	07.01.18	2.12
10:50:00	07.01.18	2.48
11:00:00	07.01.18	2.68
11:10:00	07.01.18	4.84
11:20:00	07.01.18	2.12
11:30:00	07.01.18	2.13
11:40:00	07.01.18	0
11:50:00	07.01.18	0
12:00:00	07.01.18	5.15
12:10:00	07.01.18	0
12:20:00	07.01.18	0
12:30:00	07.01.18	0
12:40:00	07.01.18	0
12:50:00	07.01.18	2.69
13:00:00	07.01.18	2.14
13:10:00	07.01.18	0
13:20:00	07.01.18	0
13:30:00	07.01.18	2.42
13:40:00	07.01.18	2.33
13:50:00	07.01.18	5.41
14:00:00	07.01.18	4.08
14:10:00	07.01.18	2.17
14:20:00	07.01.18	2.4
14:30:00	07.01.18	3.58
14:40:00	07.01.18	3.64
14:50:00	07.01.18	2.23
15:00:00	07.01.18	2.19
15:10:00	07.01.18	2.2
15:20:00	07.01.18	2.4
15:30:00	07.01.18	3.55
15:40:00	07.01.18	0
15:50:00	07.01.18	2.5
16:00:00	07.01.18	0
16:10:00	07.01.18	0
16:20:00	07.01.18	0
16:30:00	07.01.18	0
16:40:00	07.01.18	0
16:50:00	07.01.18	0
17:00:00	07.01.18	0
17:10:00	07.01.18	0
17:20:00	07.01.18	0
17:30:00	07.01.18	0
17:40:00	07.01.18	0
17:50:00	07.01.18	0
18:00:00	07.01.18	0
18:10:00	07.01.18	0
18:20:00	07.01.18	2.19
18:30:00	07.01.18	0
18:40:00	07.01.18	0
18:50:00	07.01.18	0
19:00:00	07.01.18	0
19:10:00	07.01.18	0
19:20:00	07.01.18	0
19:30:00	07.01.18	0
19:40:00	07.01.18	0
19:50:00	07.01.18	0
20:00:00	07.01.18	0
20:10:00	07.01.18	0
20:20:00	07.01.18	2.44
20:30:00	07.01.18	0
20:40:00	07.01.18	0
20:50:00	07.01.18	0
21:00:00	07.01.18	0
21:10:00	07.01.18	0
21:20:00	07.01.18	0
21:30:00	07.01.18	0
21:40:00	07.01.18	0
21:50:00	07.01.18	2.35
22:00:00	07.01.18	2.29
22:10:00	07.01.18	2.61
22:20:00	07.01.18	0
22:30:00	07.01.18	0
22:40:00	07.01.18	2.15
22:50:00	07.01.18	2.42
23:00:00	07.01.18	2.18
23:10:00	07.01.18	2.65
23:20:00	07.01.18	0
23:30:00	07.01.18	3.53
23:40:00	07.01.18	3.02
23:50:00	07.01.18	2.63
00:00:00	08.01.18	2.12
00:10:00	08.01.18	0
00:20:00	08.01.18	0
00:30:00	08.01.18	2.45
00:40:00	08.01.18	2.14
00:50:00	08.01.18	2.52
01:00:00	08.01.18	0
01:10:00	08.01.18	0
01:20:00	08.01.18	0
01:30:00	08.01.18	0
01:40:00	08.01.18	2.23
01:50:00	08.01.18	2.32
02:00:00	08.01.18	3.07
02:10:00	08.01.18	2.35
02:20:00	08.01.18	2.65
02:30:00	08.01.18	2.89
02:40:00	08.01.18	0
02:50:00	08.01.18	0
03:00:00	08.01.18	0
03:10:00	08.01.18	0
03:20:00	08.01.18	0
03:30:00	08.01.18	0
03:40:00	08.01.18	0
03:50:00	08.01.18	0
04:00:00	08.01.18	3
04:10:00	08.01.18	2.6
04:20:00	08.01.18	2.55
04:30:00	08.01.18	3.46
04:40:00	08.01.18	0
04:50:00	08.01.18	0
05:00:00	08.01.18	2.78
05:10:00	08.01.18	0
05:20:00	08.01.18	0
05:30:00	08.01.18	0
05:40:00	08.01.18	2.1
05:50:00	08.01.18	0
06:00:00	08.01.18	2.46
06:10:00	08.01.18	0
06:20:00	08.01.18	4.22
06:30:00	08.01.18	2.57
06:40:00	08.01.18	0
06:50:00	08.01.18	0
07:00:00	08.01.18	0
07:10:00	08.01.18	0
07:20:00	08.01.18	0
07:30:00	08.01.18	0
07:40:00	08.01.18	0
07:50:00	08.01.18	0
08:00:00	08.01.18	0
08:10:00	08.01.18	0
08:20:00	08.01.18	0
08:30:00	08.01.18	2.27
08:40:00	08.01.18	2.34
08:50:00	08.01.18	2.47
09:00:00	08.01.18	2.17
09:10:00	08.01.18	3.49
09:20:00	08.01.18	2.91
09:30:00	08.01.18	0
09:40:00	08.01.18	3.88
09:50:00	08.01.18	6.05
10:00:00	08.01.18	2.14
10:10:00	08.01.18	0
10:20:00	08.01.18	0
10:30:00	08.01.18	0
10:40:00	08.01.18	2.38
10:50:00	08.01.18	2.34
11:00:00	08.01.18	0
11:10:00	08.01.18	2.9
11:20:00	08.01.18	0
11:30:00	08.01.18	2.77
11:40:00	08.01.18	2.4
11:50:00	08.01.18	2.4
12:00:00	08.01.18	2.46
12:10:00	08.01.18	3.14
12:20:00	08.01.18	2.33
12:30:00	08.01.18	2.38
12:40:00	08.01.18	2.4
12:50:00	08.01.18	2.41
13:00:00	08.01.18	2.29
13:10:00	08.01.18	0
13:20:00	08.01.18	0
13:30:00	08.01.18	2.66
13:40:00	08.01.18	0
13:50:00	08.01.18	3.25
14:00:00	08.01.18	2.25
14:10:00	08.01.18	0
14:20:00	08.01.18	2.29
14:30:00	08.01.18	2.15
14:40:00	08.01.18	0
14:50:00	08.01.18	0
15:00:00	08.01.18	3.15
15:10:00	08.01.18	2.65
15:20:00	08.01.18	0
15:30:00	08.01.18	0
15:40:00	08.01.18	2.97
15:50:00	08.01.18	2.17
16:00:00	08.01.18	3.39
16:10:00	08.01.18	2.3
16:20:00	08.01.18	3.95
16:30:00	08.01.18	2.33
16:40:00	08.01.18	2.67
16:50:00	08.01.18	2.53
17:00:00	08.01.18	0
17:10:00	08.01.18	0
17:20:00	08.01.18	0
17:30:00	08.01.18	0
17:40:00	08.01.18	0
17:50:00	08.01.18	0
18:00:00	08.01.18	0
18:10:00	08.01.18	0
18:20:00	08.01.18	0
18:30:00	08.01.18	3.05
18:40:00	08.01.18	3.47
18:50:00	08.01.18	3.98
19:00:00	08.01.18	2.97
19:10:00	08.01.18	2.49
19:20:00	08.01.18	2.94
19:30:00	08.01.18	2.63
19:40:00	08.01.18	3.64
19:50:00	08.01.18	3.31
20:00:00	08.01.18	0
20:10:00	08.01.18	0
20:20:00	08.01.18	2.91
20:30:00	08.01.18	2.56
20:40:00	08.01.18	0
20:50:00	08.01.18	0
21:00:00	08.01.18	3.69
21:10:00	08.01.18	2.86
21:20:00	08.01.18	0
21:30:00	08.01.18	2.73
21:40:00	08.01.18	2.75
21:50:00	08.01.18	0
22:00:00	08.01.18	0
22:10:00	08.01.18	0
22:20:00	08.01.18	0
22:30:00	08.01.18	0
22:40:00	08.01.18	0
22:50:00	08.01.18	2.21
23:00:00	08.01.18	0
23:10:00	08.01.18	0
23:20:00	08.01.18	0
23:30:00	08.01.18	0
23:40:00	08.01.18	0
23:50:00	08.01.18	0
00:00:00	09.01.18	0
00:10:00	09.01.18	0
00:20:00	09.01.18	0
00:30:00	09.01.18	0
00:40:00	09.01.18	2.63
00:50:00	09.01.18	0
01:00:00	09.01.18	0
01:10:00	09.01.18	0
01:20:00	09.01.18	0
01:30:00	09.01.18	0
01:40:00	09.01.18	0
01:50:00	09.01.18	2.52
02:00:00	09.01.18	0
02:10:00	09.01.18	0
02:20:00	09.01.18	0
02:30:00	09.01.18	0
02:40:00	09.01.18	2.79
02:50:00	09.01.18	0
03:00:00	09.01.18	0
03:10:00	09.01.18	0
03:20:00	09.01.18	0
03:30:00	09.01.18	0
03:40:00	09.01.18	0
03:50:00	09.01.18	0
04:00:00	09.01.18	0
04:10:00	09.01.18	0
04:20:00	09.01.18	2.33
04:30:00	09.01.18	0
04:40:00	09.01.18	2.38
04:50:00	09.01.18	0
05:00:00	09.01.18	0
05:10:00	09.01.18	0
05:20:00	09.01.18	2.27
05:30:00	09.01.18	0
05:40:00	09.01.18	2.39
05:50:00	09.01.18	0
06:00:00	09.01.18	0
06:10:00	09.01.18	0
06:20:00	09.01.18	0
06:30:00	09.01.18	0
06:40:00	09.01.18	0
06:50:00	09.01.18	0
07:00:00	09.01.18	0
07:10:00	09.01.18	3.11
07:20:00	09.01.18	0
07:30:00	09.01.18	0
07:40:00	09.01.18	0
07:50:00	09.01.18	0
08:00:00	09.01.18	0
08:10:00	09.01.18	0
08:20:00	09.01.18	0
08:30:00	09.01.18	0
08:40:00	09.01.18	0
08:50:00	09.01.18	0
09:00:00	09.01.18	2.4
09:10:00	09.01.18	0
09:20:00	09.01.18	0
09:30:00	09.01.18	0
09:40:00	09.01.18	0
09:50:00	09.01.18	0
10:00:00	09.01.18	0
10:10:00	09.01.18	2.17
10:20:00	09.01.18	2.53
10:30:00	09.01.18	3.49
10:40:00	09.01.18	2.68
10:50:00	09.01.18	0
11:00:00	09.01.18	3.3
11:10:00	09.01.18	3.74
11:20:00	09.01.18	2.27
11:30:00	09.01.18	9.96
11:40:00	09.01.18	2.33
11:50:00	09.01.18	6.55
12:00:00	09.01.18	2.47
12:10:00	09.01.18	3.54
12:20:00	09.01.18	3.29
12:30:00	09.01.18	5.71
12:40:00	09.01.18	7.68
12:50:00	09.01.18	2.35
13:00:00	09.01.18	4.31
13:10:00	09.01.18	2.37
13:20:00	09.01.18	2.29
13:30:00	09.01.18	3.77
13:40:00	09.01.18	5.94
13:50:00	09.01.18	3.19
14:00:00	09.01.18	5.02
14:10:00	09.01.18	3.21
14:20:00	09.01.18	6.19
14:30:00	09.01.18	0
14:40:00	09.01.18	3.55
14:50:00	09.01.18	4.71
15:00:00	09.01.18	0
15:10:00	09.01.18	3.78
15:20:00	09.01.18	0
15:30:00	09.01.18	2.25
15:40:00	09.01.18	3.97
15:50:00	09.01.18	6.74
16:00:00	09.01.18	6.13
16:10:00	09.01.18	4.22
16:20:00	09.01.18	0
16:30:00	09.01.18	0
16:40:00	09.01.18	0
16:50:00	09.01.18	0
17:00:00	09.01.18	0
17:10:00	09.01.18	0
17:20:00	09.01.18	0
17:30:00	09.01.18	0
17:40:00	09.01.18	0
17:50:00	09.01.18	0
18:00:00	09.01.18	0
18:10:00	09.01.18	0
18:20:00	09.01.18	0
18:30:00	09.01.18	0
18:40:00	09.01.18	0
18:50:00	09.01.18	0
19:00:00	09.01.18	0
19:10:00	09.01.18	0
19:20:00	09.01.18	0
19:30:00	09.01.18	0
19:40:00	09.01.18	0
19:50:00	09.01.18	0
20:00:00	09.01.18	0
20:10:00	09.01.18	0
20:20:00	09.01.18	0
20:30:00	09.01.18	0
20:40:00	09.01.18	0
20:50:00	09.01.18	0
21:00:00	09.01.18	0
21:10:00	09.01.18	2.18
21:20:00	09.01.18	0
21:30:00	09.01.18	0
21:40:00	09.01.18	0
21:50:00	09.01.18	0
22:00:00	09.01.18	0
22:10:00	09.01.18	0
22:20:00	09.01.18	0
22:30:00	09.01.18	0
22:40:00	09.01.18	0
22:50:00	09.01.18	2.76
23:00:00	09.01.18	0
23:10:00	09.01.18	0
23:20:00	09.01.18	0
23:30:00	09.01.18	0
23:40:00	09.01.18	0
23:50:00	09.01.18	0
00:00:00	10.01.18	0
00:10:00	10.01.18	0
00:20:00	10.01.18	0
00:30:00	10.01.18	0
00:40:00	10.01.18	0
00:50:00	10.01.18	0
01:00:00	10.01.18	0
01:10:00	10.01.18	0
01:20:00	10.01.18	0
01:30:00	10.01.18	0
01:40:00	10.01.18	0
01:50:00	10.01.18	0
02:00:00	10.01.18	0
02:10:00	10.01.18	0
02:20:00	10.01.18	0
02:30:00	10.01.18	0
02:40:00	10.01.18	0
02:50:00	10.01.18	0
03:00:00	10.01.18	0
03:10:00	10.01.18	0
03:20:00	10.01.18	0
03:30:00	10.01.18	0
03:40:00	10.01.18	0
03:50:00	10.01.18	0
04:00:00	10.01.18	0
04:10:00	10.01.18	0
04:20:00	10.01.18	0
04:30:00	10.01.18	0
04:40:00	10.01.18	0
04:50:00	10.01.18	0
05:00:00	10.01.18	0
05:10:00	10.01.18	2.37
05:20:00	10.01.18	0
05:30:00	10.01.18	0
05:40:00	10.01.18	2.55
05:50:00	10.01.18	3.47
06:00:00	10.01.18	2.59
06:10:00	10.01.18	2.57
06:20:00	10.01.18	0
06:30:00	10.01.18	0
06:40:00	10.01.18	3.56
06:50:00	10.01.18	0
07:00:00	10.01.18	0
07:10:00	10.01.18	2.28
07:20:00	10.01.18	2.31
07:30:00	10.01.18	2.51
07:40:00	10.01.18	0
07:50:00	10.01.18	0
08:00:00	10.01.18	0
08:10:00	10.01.18	0
08:20:00	10.01.18	0
08:30:00	10.01.18	0
08:40:00	10.01.18	0
08:50:00	10.01.18	0
09:00:00	10.01.18	2.22
09:10:00	10.01.18	2.29
09:20:00	10.01.18	2.75
09:30:00	10.01.18	2.56
09:40:00	10.01.18	0
09:50:00	10.01.18	0
10:00:00	10.01.18	0
10:10:00	10.01.18	0
10:20:00	10.01.18	0
10:30:00	10.01.18	0
10:40:00	10.01.18	0
10:50:00	10.01.18	2.25
11:00:00	10.01.18	0
11:10:00	10.01.18	2.71
11:20:00	10.01.18	2.96
11:30:00	10.01.18	3.48
11:40:00	10.01.18	0
11:50:00	10.01.18	2.67
12:00:00	10.01.18	0
12:10:00	10.01.18	0
12:20:00	10.01.18	3.53
12:30:00	10.01.18	6.35
12:40:00	10.01.18	2.27
12:50:00	10.01.18	0
13:00:00	10.01.18	2.22
13:10:00	10.01.18	2.39
13:20:00	10.01.18	2.57
13:30:00	10.01.18	0
13:40:00	10.01.18	0
13:50:00	10.01.18	0
14:00:00	10.01.18	2.48
14:10:00	10.01.18	2.29
14:20:00	10.01.18	2.85
14:30:00	10.01.18	0
14:40:00	10.01.18	2.1
14:50:00	10.01.18	2.61
15:00:00	10.01.18	0
15:10:00	10.01.18	0
15:20:00	10.01.18	0
15:30:00	10.01.18	0
15:40:00	10.01.18	0
15:50:00	10.01.18	0
16:00:00	10.01.18	0
16:10:00	10.01.18	0
16:20:00	10.01.18	0
16:30:00	10.01.18	0
16:40:00	10.01.18	0
16:50:00	10.01.18	0
17:00:00	10.01.18	0
17:10:00	10.01.18	0
17:20:00	10.01.18	0
17:30:00	10.01.18	0
17:40:00	10.01.18	0
17:50:00	10.01.18	0
18:00:00	10.01.18	0
18:10:00	10.01.18	0
18:20:00	10.01.18	0
18:30:00	10.01.18	0
18:40:00	10.01.18	0
18:50:00	10.01.18	0
19:00:00	10.01.18	2.13
19:10:00	10.01.18	0
19:20:00	10.01.18	2.56
19:30:00	10.01.18	2.67
19:40:00	10.01.18	0
19:50:00	10.01.18	0
20:00:00	10.01.18	0
20:10:00	10.01.18	0
20:20:00	10.01.18	0
20:30:00	10.01.18	0
20:40:00	10.01.18	0
20:50:00	10.01.18	0
21:00:00	10.01.18	0
21:10:00	10.01.18	0
21:20:00	10.01.18	0
21:30:00	10.01.18	0
21:40:00	10.01.18	2.28
21:50:00	10.01.18	0
22:00:00	10.01.18	0
22:10:00	10.01.18	0
22:20:00	10.01.18	0
22:30:00	10.01.18	2.41
22:40:00	10.01.18	0
22:50:00	10.01.18	0
23:00:00	10.01.18	0
23:10:00	10.01.18	0
23:20:00	10.01.18	0
23:30:00	10.01.18	2.21
23:40:00	10.01.18	0
23:50:00	10.01.18	0
00:00:00	11.01.18	0
00:10:00	11.01.18	0
00:20:00	11.01.18	0
00:30:00	11.01.18	0
00:40:00	11.01.18	0
00:50:00	11.01.18	2.74
01:00:00	11.01.18	2.2
01:10:00	11.01.18	0
01:20:00	11.01.18	0
01:30:00	11.01.18	0
01:40:00	11.01.18	2.54
01:50:00	11.01.18	0
02:00:00	11.01.18	0
02:10:00	11.01.18	0
02:20:00	11.01.18	0
02:30:00	11.01.18	0
02:40:00	11.01.18	0
02:50:00	11.01.18	2.2
03:00:00	11.01.18	2.62
03:10:00	11.01.18	2.9
03:20:00	11.01.18	0
03:30:00	11.01.18	0
03:40:00	11.01.18	0
03:50:00	11.01.18	0
04:00:00	11.01.18	0
04:10:00	11.01.18	2.24
04:20:00	11.01.18	2.55
04:30:00	11.01.18	0
04:40:00	11.01.18	0
04:50:00	11.01.18	0
05:00:00	11.01.18	0
05:10:00	11.01.18	0
05:20:00	11.01.18	0
05:30:00	11.01.18	0
05:40:00	11.01.18	0
05:50:00	11.01.18	0
06:00:00	11.01.18	0
06:10:00	11.01.18	2.86
06:20:00	11.01.18	0
06:30:00	11.01.18	0
06:40:00	11.01.18	3.17
06:50:00	11.01.18	0
07:00:00	11.01.18	0
07:10:00	11.01.18	0
07:20:00	11.01.18	0
07:30:00	11.01.18	0
07:40:00	11.01.18	0
07:50:00	11.01.18	2.35
08:00:00	11.01.18	0
08:10:00	11.01.18	0
08:20:00	11.01.18	0
08:30:00	11.01.18	0
08:40:00	11.01.18	0
08:50:00	11.01.18	0
09:00:00	11.01.18	2.97
09:10:00	11.01.18	0
09:20:00	11.01.18	0
09:30:00	11.01.18	5.09
09:40:00	11.01.18	2.79
09:50:00	11.01.18	3.77
10:00:00	11.01.18	4.85
10:10:00	11.01.18	5.12
10:20:00	11.01.18	5.69
10:30:00	11.01.18	0
10:40:00	11.01.18	6.2
10:50:00	11.01.18	11.02
11:00:00	11.01.18	3.86
11:10:00	11.01.18	3.44
11:20:00	11.01.18	3.79
11:30:00	11.01.18	4.93
11:40:00	11.01.18	4.08
11:50:00	11.01.18	3.8
12:00:00	11.01.18	2.41
12:10:00	11.01.18	4.56
12:20:00	11.01.18	3.84
12:30:00	11.01.18	3.3
12:40:00	11.01.18	2.86
12:50:00	11.01.18	0
13:00:00	11.01.18	0
13:10:00	11.01.18	2.51
13:20:00	11.01.18	2.68
13:30:00	11.01.18	6.24
13:40:00	11.01.18	0
13:50:00	11.01.18	2.61
14:00:00	11.01.18	3.26
14:10:00	11.01.18	3.61
14:20:00	11.01.18	2.27
14:30:00	11.01.18	4.61
14:40:00	11.01.18	3.7
14:50:00	11.01.18	3.21
15:00:00	11.01.18	4.06
15:10:00	11.01.18	6.14
15:20:00	11.01.18	4.56
15:30:00	11.01.18	6.54
15:40:00	11.01.18	4.49
15:50:00	11.01.18	3.55
16:00:00	11.01.18	2.29
16:10:00	11.01.18	0
16:20:00	11.01.18	2.25
16:30:00	11.01.18	0
16:40:00	11.01.18	0
16:50:00	11.01.18	0
17:00:00	11.01.18	0
17:10:00	11.01.18	0
17:20:00	11.01.18	0
17:30:00	11.01.18	0
17:40:00	11.01.18	0
17:50:00	11.01.18	0
18:00:00	11.01.18	0
18:10:00	11.01.18	0
18:20:00	11.01.18	0
18:30:00	11.01.18	0
18:40:00	11.01.18	0
18:50:00	11.01.18	0
19:00:00	11.01.18	0
19:10:00	11.01.18	0
19:20:00	11.01.18	0
19:30:00	11.01.18	0
19:40:00	11.01.18	0
19:50:00	11.01.18	0
20:00:00	11.01.18	0
20:10:00	11.01.18	0
20:20:00	11.01.18	0
20:30:00	11.01.18	0
20:40:00	11.01.18	0
20:50:00	11.01.18	0
21:00:00	11.01.18	0
21:10:00	11.01.18	0
21:20:00	11.01.18	0
21:30:00	11.01.18	0
21:40:00	11.01.18	0
21:50:00	11.01.18	0
22:00:00	11.01.18	2.22
22:10:00	11.01.18	2.35
22:20:00	11.01.18	0
22:30:00	11.01.18	0
22:40:00	11.01.18	0
22:50:00	11.01.18	0
23:00:00	11.01.18	0
23:10:00	11.01.18	0
23:20:00	11.01.18	0
23:30:00	11.01.18	0
23:40:00	11.01.18	0
23:50:00	11.01.18	0
00:00:00	12.01.18	0
00:10:00	12.01.18	0
00:20:00	12.01.18	0
00:30:00	12.01.18	0
00:40:00	12.01.18	0
00:50:00	12.01.18	0
01:00:00	12.01.18	0
01:10:00	12.01.18	2.19
01:20:00	12.01.18	0
01:30:00	12.01.18	2.56
01:40:00	12.01.18	0
01:50:00	12.01.18	0
02:00:00	12.01.18	3.69
02:10:00	12.01.18	0
02:20:00	12.01.18	0
02:30:00	12.01.18	0
02:40:00	12.01.18	0
02:50:00	12.01.18	0
03:00:00	12.01.18	0
03:10:00	12.01.18	0
03:20:00	12.01.18	0
03:30:00	12.01.18	0
03:40:00	12.01.18	0
03:50:00	12.01.18	0
04:00:00	12.01.18	0
04:10:00	12.01.18	0
04:20:00	12.01.18	0
04:30:00	12.01.18	0
04:40:00	12.01.18	0
04:50:00	12.01.18	0
05:00:00	12.01.18	0
05:10:00	12.01.18	0
05:20:00	12.01.18	0
05:30:00	12.01.18	0
05:40:00	12.01.18	0
05:50:00	12.01.18	0
06:00:00	12.01.18	0
06:10:00	12.01.18	0
06:20:00	12.01.18	0
06:30:00	12.01.18	0
06:40:00	12.01.18	0
06:50:00	12.01.18	0
07:00:00	12.01.18	0
07:10:00	12.01.18	2.65
07:20:00	12.01.18	0
07:30:00	12.01.18	0
07:40:00	12.01.18	0
07:50:00	12.01.18	0
08:00:00	12.01.18	0
08:10:00	12.01.18	0
08:20:00	12.01.18	0
08:30:00	12.01.18	0
08:40:00	12.01.18	0
08:50:00	12.01.18	3.42
09:00:00	12.01.18	0
09:10:00	12.01.18	0
09:20:00	12.01.18	0
09:30:00	12.01.18	2.8
09:40:00	12.01.18	0
09:50:00	12.01.18	0
10:00:00	12.01.18	0
10:10:00	12.01.18	0
10:20:00	12.01.18	3.42
10:30:00	12.01.18	0
10:40:00	12.01.18	2.82
10:50:00	12.01.18	3.44
11:00:00	12.01.18	4.12
11:10:00	12.01.18	3.57
11:20:00	12.01.18	8.17
11:30:00	12.01.18	5.19
11:40:00	12.01.18	0
11:50:00	12.01.18	7.48
12:00:00	12.01.18	3.12
12:10:00	12.01.18	5.59
12:20:00	12.01.18	6.93
12:30:00	12.01.18	2.94
12:40:00	12.01.18	7.25
12:50:00	12.01.18	0
13:00:00	12.01.18	0
13:10:00	12.01.18	11.12
13:20:00	12.01.18	8.22
13:30:00	12.01.18	3.49
13:40:00	12.01.18	4.16
13:50:00	12.01.18	4.1
14:00:00	12.01.18	8.8
14:10:00	12.01.18	0
14:20:00	12.01.18	7.49
14:30:00	12.01.18	6.39
14:40:00	12.01.18	6.5
14:50:00	12.01.18	3.07
15:00:00	12.01.18	0
15:10:00	12.01.18	0
15:20:00	12.01.18	0
15:30:00	12.01.18	2.25
15:40:00	12.01.18	2.86
15:50:00	12.01.18	0
16:00:00	12.01.18	0
16:10:00	12.01.18	0
16:20:00	12.01.18	0
16:30:00	12.01.18	0
16:40:00	12.01.18	0
16:50:00	12.01.18	0
17:00:00	12.01.18	0
17:10:00	12.01.18	0
17:20:00	12.01.18	0
17:30:00	12.01.18	0
17:40:00	12.01.18	0
17:50:00	12.01.18	0
18:00:00	12.01.18	0
18:10:00	12.01.18	0
18:20:00	12.01.18	0
18:30:00	12.01.18	0
18:40:00	12.01.18	0
18:50:00	12.01.18	0
19:00:00	12.01.18	0
19:10:00	12.01.18	0
19:20:00	12.01.18	0
19:30:00	12.01.18	0
19:40:00	12.01.18	0
19:50:00	12.01.18	0
20:00:00	12.01.18	0
20:10:00	12.01.18	0
20:20:00	12.01.18	0
20:30:00	12.01.18	0
20:40:00	12.01.18	0
20:50:00	12.01.18	0
21:00:00	12.01.18	0
21:10:00	12.01.18	0
21:20:00	12.01.18	0
21:30:00	12.01.18	0
21:40:00	12.01.18	0
21:50:00	12.01.18	0
22:00:00	12.01.18	2.3
22:10:00	12.01.18	3.2
22:20:00	12.01.18	0
22:30:00	12.01.18	2.78
22:40:00	12.01.18	2.87
22:50:00	12.01.18	0
23:00:00	12.01.18	0
23:10:00	12.01.18	0
23:20:00	12.01.18	0
23:30:00	12.01.18	0
23:40:00	12.01.18	0
23:50:00	12.01.18	2.52
00:00:00	13.01.18	2.46
00:10:00	13.01.18	2.46
00:20:00	13.01.18	0
00:30:00	13.01.18	2.41
00:40:00	13.01.18	0
00:50:00	13.01.18	3.08
01:00:00	13.01.18	2.25
01:10:00	13.01.18	4.04
01:20:00	13.01.18	0
01:30:00	13.01.18	0
01:40:00	13.01.18	3.07
01:50:00	13.01.18	0
02:00:00	13.01.18	0
02:10:00	13.01.18	0
02:20:00	13.01.18	0
02:30:00	13.01.18	0
02:40:00	13.01.18	0
02:50:00	13.01.18	2.64
03:00:00	13.01.18	0
03:10:00	13.01.18	4.21
03:20:00	13.01.18	2.16
03:30:00	13.01.18	0
03:40:00	13.01.18	0
03:50:00	13.01.18	0
04:00:00	13.01.18	0
04:10:00	13.01.18	0
04:20:00	13.01.18	0
04:30:00	13.01.18	4.44
04:40:00	13.01.18	0
04:50:00	13.01.18	3.22
05:00:00	13.01.18	0
05:10:00	13.01.18	0
05:20:00	13.01.18	0
05:30:00	13.01.18	0
05:40:00	13.01.18	2.41
05:50:00	13.01.18	3.39
06:00:00	13.01.18	3.01
06:10:00	13.01.18	2.53
06:20:00	13.01.18	2.62
06:30:00	13.01.18	0
06:40:00	13.01.18	2.57
06:50:00	13.01.18	2.75
07:00:00	13.01.18	2.57
07:10:00	13.01.18	2.55
07:20:00	13.01.18	3.3
07:30:00	13.01.18	3.79
07:40:00	13.01.18	5.87
07:50:00	13.01.18	2.77
08:00:00	13.01.18	2.7
08:10:00	13.01.18	0
08:20:00	13.01.18	2.51
08:30:00	13.01.18	2.17
08:40:00	13.01.18	2.34
08:50:00	13.01.18	0
09:00:00	13.01.18	0
09:10:00	13.01.18	2.69
09:20:00	13.01.18	3.26
09:30:00	13.01.18	2.83
09:40:00	13.01.18	0
09:50:00	13.01.18	3.06
10:00:00	13.01.18	2.69
10:10:00	13.01.18	2.67
10:20:00	13.01.18	2.88
10:30:00	13.01.18	3.81
10:40:00	13.01.18	3.34
10:50:00	13.01.18	2.25
11:00:00	13.01.18	2.99
11:10:00	13.01.18	0
11:20:00	13.01.18	2.42
11:30:00	13.01.18	3.28
11:40:00	13.01.18	2.37
11:50:00	13.01.18	2.1
12:00:00	13.01.18	2.8
12:10:00	13.01.18	3.13
12:20:00	13.01.18	2.32
12:30:00	13.01.18	3.97
12:40:00	13.01.18	2.72
12:50:00	13.01.18	3.05
13:00:00	13.01.18	2.71
13:10:00	13.01.18	3.15
13:20:00	13.01.18	2.36
13:30:00	13.01.18	0
13:40:00	13.01.18	0
13:50:00	13.01.18	0
14:00:00	13.01.18	2.91
14:10:00	13.01.18	2.66
14:20:00	13.01.18	3.05
14:30:00	13.01.18	3.99
14:40:00	13.01.18	2.96
14:50:00	13.01.18	0
15:00:00	13.01.18	0
15:10:00	13.01.18	2.36
15:20:00	13.01.18	0
15:30:00	13.01.18	0
15:40:00	13.01.18	0
15:50:00	13.01.18	2.14
16:00:00	13.01.18	0
16:10:00	13.01.18	0
16:20:00	13.01.18	0
16:30:00	13.01.18	0
16:40:00	13.01.18	0
16:50:00	13.01.18	0
17:00:00	13.01.18	0
17:10:00	13.01.18	0
17:20:00	13.01.18	0
17:30:00	13.01.18	0
17:40:00	13.01.18	0
17:50:00	13.01.18	0
18:00:00	13.01.18	0
18:10:00	13.01.18	0
18:20:00	13.01.18	0
18:30:00	13.01.18	0
18:40:00	13.01.18	0
18:50:00	13.01.18	0
19:00:00	13.01.18	0
19:10:00	13.01.18	0
19:20:00	13.01.18	0
19:30:00	13.01.18	0
19:40:00	13.01.18	0
19:50:00	13.01.18	0
20:00:00	13.01.18	0
20:10:00	13.01.18	0
20:20:00	13.01.18	0
20:30:00	13.01.18	0
20:40:00	13.01.18	0
20:50:00	13.01.18	0
21:00:00	13.01.18	0
21:10:00	13.01.18	0
21:20:00	13.01.18	0
21:30:00	13.01.18	0
21:40:00	13.01.18	0
21:50:00	13.01.18	0
22:00:00	13.01.18	0
22:10:00	13.01.18	0
22:20:00	13.01.18	0
22:30:00	13.01.18	0
22:40:00	13.01.18	0
22:50:00	13.01.18	0
23:00:00	13.01.18	0
23:10:00	13.01.18	0
23:20:00	13.01.18	0
23:30:00	13.01.18	2.3
23:40:00	13.01.18	0
23:50:00	13.01.18	0
00:00:00	14.01.18	0
00:10:00	14.01.18	0
00:20:00	14.01.18	0
00:30:00	14.01.18	2.3
00:40:00	14.01.18	2.25
00:50:00	14.01.18	0
01:00:00	14.01.18	0
01:10:00	14.01.18	3.79
01:20:00	14.01.18	3.38
01:30:00	14.01.18	3.67
01:40:00	14.01.18	0
01:50:00	14.01.18	0
02:00:00	14.01.18	0
02:10:00	14.01.18	0
02:20:00	14.01.18	0
02:30:00	14.01.18	0
02:40:00	14.01.18	2.32
02:50:00	14.01.18	0
03:00:00	14.01.18	0
03:10:00	14.01.18	2.2
03:20:00	14.01.18	0
03:30:00	14.01.18	0
03:40:00	14.01.18	0
03:50:00	14.01.18	0
04:00:00	14.01.18	2.3
04:10:00	14.01.18	0
04:20:00	14.01.18	0
04:30:00	14.01.18	0
04:40:00	14.01.18	0
04:50:00	14.01.18	0
05:00:00	14.01.18	0
05:10:00	14.01.18	0
05:20:00	14.01.18	0
05:30:00	14.01.18	0
05:40:00	14.01.18	2.19
05:50:00	14.01.18	0
06:00:00	14.01.18	2.37
06:10:00	14.01.18	2.14
06:20:00	14.01.18	2.77
06:30:00	14.01.18	0
06:40:00	14.01.18	0
06:50:00	14.01.18	0
07:00:00	14.01.18	2.17
07:10:00	14.01.18	0
07:20:00	14.01.18	0
07:30:00	14.01.18	0
07:40:00	14.01.18	5.69
07:50:00	14.01.18	2.25
08:00:00	14.01.18	0
08:10:00	14.01.18	4.53
08:20:00	14.01.18	4.06
08:30:00	14.01.18	5.43
08:40:00	14.01.18	6.86
08:50:00	14.01.18	5.95
09:00:00	14.01.18	7.52
09:10:00	14.01.18	7.58
09:20:00	14.01.18	13.42
09:30:00	14.01.18	10.07
09:40:00	14.01.18	18.57
09:50:00	14.01.18	15.53
10:00:00	14.01.18	13.01
10:10:00	14.01.18	12.81
10:20:00	14.01.18	13.21
10:30:00	14.01.18	14.68
10:40:00	14.01.18	8.53
10:50:00	14.01.18	16.41
11:00:00	14.01.18	8.16
11:10:00	14.01.18	8.21
11:20:00	14.01.18	10.33
11:30:00	14.01.18	9.33
11:40:00	14.01.18	5.76
11:50:00	14.01.18	8.01
12:00:00	14.01.18	17.92
12:10:00	14.01.18	7.28
12:20:00	14.01.18	6.16
12:30:00	14.01.18	11.16
12:40:00	14.01.18	12.3
12:50:00	14.01.18	4.92
13:00:00	14.01.18	8.08
13:10:00	14.01.18	7.6
13:20:00	14.01.18	12.08
13:30:00	14.01.18	8.94
13:40:00	14.01.18	12.08
13:50:00	14.01.18	8.05
14:00:00	14.01.18	10.18
14:10:00	14.01.18	14.36
14:20:00	14.01.18	7.27
14:30:00	14.01.18	5.05
14:40:00	14.01.18	4.01
14:50:00	14.01.18	6.03
15:00:00	14.01.18	7.35
15:10:00	14.01.18	4.56
15:20:00	14.01.18	4.93
15:30:00	14.01.18	7.98
15:40:00	14.01.18	5.61
15:50:00	14.01.18	5.86
16:00:00	14.01.18	16.16
16:10:00	14.01.18	12.71
16:20:00	14.01.18	16.5
16:30:00	14.01.18	8.72
16:40:00	14.01.18	6.24
16:50:00	14.01.18	5.05
17:00:00	14.01.18	6.34
17:10:00	14.01.18	8.46
17:20:00	14.01.18	6.08
17:30:00	14.01.18	8.34
17:40:00	14.01.18	6
17:50:00	14.01.18	6.42
18:00:00	14.01.18	10.99
18:10:00	14.01.18	9.78
18:20:00	14.01.18	9.61
18:30:00	14.01.18	8.63
18:40:00	14.01.18	9.76
18:50:00	14.01.18	17.42
19:00:00	14.01.18	11.68
19:10:00	14.01.18	5.93
19:20:00	14.01.18	14.82
19:30:00	14.01.18	8.16
19:40:00	14.01.18	25.38
19:50:00	14.01.18	11.26
20:00:00	14.01.18	2.75
20:10:00	14.01.18	5.9
20:20:00	14.01.18	0
20:30:00	14.01.18	2.21
20:40:00	14.01.18	0
20:50:00	14.01.18	2.75
21:00:00	14.01.18	2.22
21:10:00	14.01.18	0
21:20:00	14.01.18	0
21:30:00	14.01.18	2.79
21:40:00	14.01.18	4.65
21:50:00	14.01.18	7.03
22:00:00	14.01.18	3.2
[truncated: 52,406 more rows]
