# Supplementary material for: Environmental data set for the design and analysis of the Photovoltaic system in the Jordan Valley
Source: Data Brief. 2020 Jun 2;31:105794. doi: 10.1016/j.dib.2020.105794 (PMC7298412; doi:10.1016/j.dib.2020.105794)
Supplement: Supplementary file 1 [file mmc1.zip › Data Sets/Soiling Data1.xlsx]

## Sheet: SLI p-Si 36 cells (130 Wp)
	Date & Time	Vmpp (V)	Impp (A)	Voc (V)	Isc (A)	G (W/m2)	Temp. (Deg. C)
	2017-07-25 13:44:51	12.9035	4.66727	17.8205	5.13916	751.794	69.4802
	2017-07-27 12:03:03	12.8846	4.92861	18.0347	5.38797	804.977	66.6151
	2017-07-30 12:39:48	12.6403	6.31117	18.2795	7.16834	869.023	67.2401
	2017-08-06 12:33:16	12.7219	6.17264	18.2489	6.9746	853.153	67.5681
	2017-08-16 12:19:12	12.4981	5.97243	18.2183	6.7625	866.11	68.453
	2017-08-24 11:10:21	12.8484	5.92887	18.1877	6.65849	867.287	68.7314
	2017-08-29 11:22:50	12.4511	6.21339	18.3101	7.15202	929.872	67.9332
	2017-09-05 12:13:29	12.3536	6.17859	18.0347	6.99091	929.007	70.0742
	2017-09-17 11:11:37	12.7104	6.35339	18.3713	7.13774	946.471	67.2834
	2017-09-18 11:09:08	12.4787	6.16923	18.2795	7.0215	928.776	68.1869
	2017-09-24 11:23:23	12.654	6.08265	18.4019	6.85427	915.374	65.0371
	2017-09-28 12:06:39	12.4367	6.42466	18.2795	7.23767	975.038	67.8465
	2017-10-04 12:28:35	12.3155	6.23251	18.2795	7.00111	968.8	66.9988
	2017-10-08 12:13:41	13.035	5.84493	18.8916	6.52797	912.917	57.9456
	2017-10-11 12:41:04	11.9954	6.97474	18.2795	8.05954	979.895	69.8267
	2017-10-12 11:17:29	12.3984	6.85822	18.4631	7.81685	964.665	67.4072
	2017-10-17 11:52:59	12.7047	6.48988	18.5244	7.3376	914.179	65.9592
	2017-10-23 12:14:07	12.5898	6.49285	18.3713	7.26826	922.327	67.5186
	2017-10-29 12:27:54	13.3627	5.81372	19.0752	6.47903	854.247	55.5755
	2017-11-02 12:32:49	13.1	5.69279	18.7998	6.33627	838.217	59.1584
	2017-11-07 11:02:01	12.5113	6.42545	18.5856	7.19893	975.498	64.7463

## Sheet: SLI p-Si 72 cells (310 Wp)
	Date & Time	Vmpp (V)	Impp (A)	Voc (V)	Isc (A)	G (W/m2)	Temp. (Deg. C)
	2017-05-21 13:10:50	31.5294	7.19797	40.2558	7.77376	874.46	52.4753
	2017-05-22 13:11:50	31.2851	7.07104	40.0721	7.64987	862.559	54.6844
	2017-05-23 12:36:26	31.2965	7.8318	40.1334	8.48867	960.909	55.099
	2017-05-24 12:48:29	31.5999	7.23347	40.5314	7.8022	881.55	52.0235
	2017-05-28 12:39:47	30.0837	7.15311	38.8782	7.78189	880.452	61.7513
	2017-05-29 12:29:13	30.4515	7.1547	39.3068	7.76564	882.712	59.6225
	2017-06-04 12:32:15	29.8154	7.03753	38.6639	7.66003	874.012	64.6473
	2017-06-06 12:30:01	30.4385	7.19127	39.2762	7.79813	897.382	59.1832
	2017-06-07 12:32:14	29.88	7.16384	38.7557	7.78392	893.982	64.4369
	2017-06-12 12:38:02	30.3138	6.90499	39.1843	7.50161	861.079	60.3094
	2017-06-15 12:30:04	30.615	6.75568	39.4598	7.34116	852.571	55.6992
	2017-06-18 12:24:02	30.2546	6.77528	39.0619	7.38788	856.731	62.8404
	2017-06-22 12:30:15	31.0649	6.78517	39.8272	7.37366	860.809	56.677
	2017-06-29 12:33:05	29.814	6.82289	38.6639	7.46302	877.463	64.1027
	2017-07-05 12:32:01	30.0788	6.25234	38.4802	6.92888	826.544	64.5483
	2017-07-11 12:28:32	30.0981	6.21159	38.4802	6.9959	841.633	64.5668
	2017-07-17 12:27:37	30.1544	6.19979	38.1434	7.06698	868.189	66.6584
	2017-07-25 12:42:16	30.9787	5.8964	38.5108	7.02433	855.655	63.1683
	2017-08-06 12:31:27	31.8764	5.71329	38.6945	7.18884	899.853	64.2884
	2017-08-16 12:47:41	32.1999	5.38288	38.5414	7.06292	888.78	64.1461
	2017-08-20 12:31:05	33.0762	5.42187	39.5823	6.97153	887.419	54.9567
	2017-08-21 12:15:53	29.5253	7.46171	38.6639	8.12106	883.267	66.7389
	2017-08-22 12:39:39	30.2743	7.65576	39.4292	8.30994	908.247	61.1881
	2017-08-27 12:33:54	30.1303	7.66414	39.368	8.314	933.545	61.1263
	2017-08-29 10:50:09	30.1025	7.50513	39.2762	8.16371	927.872	61.8874
	2017-09-18 12:33:50	29.8115	7.55365	38.97	8.27744	970.126	64.3008
	2017-09-24 12:31:34	30.2051	7.13957	39.3068	7.87125	934.324	59.9629
	2017-09-28 12:34:42	30.319	7.43192	39.2149	8.21245	978.683	61.9864
	2017-10-04 12:32:22	30.4469	7.29494	39.2149	8.18199	983.914	61.0829
	2017-10-08 12:27:44	31.8898	6.94778	40.2558	7.85094	953.072	54.1646
	2017-10-11 12:24:07	29.9053	8.39729	39.2762	9.11014	1000.48	62.401
	2017-10-17 12:48:18	29.862	7.39605	39.368	8.00529	907.971	61.2191
	2017-10-22 12:39:41	30.2315	7.75385	39.4905	8.41352	960.39	60.7178
	2017-10-29 12:29:57	32.0268	6.59609	40.5926	7.12791	840.703	50.9715
	2017-11-06 12:38:51	31.3339	6.39434	39.8885	6.99184	827.142	54.8577
	2017-11-07 12:13:46	32.9431	4.82145	40.5008	5.24723	623.381	43.8923

## Sheet: #SLI CdTe (80 Wp) (2)
	Date & Time	Vmpp (V)	Impp (A)	Voc (V)	Isc (A)	G (W/m2)	Temp. (Deg. C)
	8/28/2018, 12:48:50 PM	35.5363	1.77359	48.0575	2.08419	952.208	69.4864
	9/2/2018, 12:38:39 PM	35.2953	1.69879	47.5066	1.9965	930.159	70.5941
	9/4/2018, 1:09:42 PM	34.9417	1.73942	47.323	2.04748	965.206	68.2611
	9/5/2018, 12:43:15 PM	35.154	1.68854	47.5066	1.98018	935.369	70.1299
	9/9/2018, 12:44:18 PM	36.1746	1.70747	48.7614	1.99854	944.651	64.7215
	9/10/2018, 12:49:55 PM	35.8949	1.70211	48.3941	1.99038	948.705	66.677
	9/12/2018, 12:29:13 PM	35.5306	1.65866	47.9963	1.94551	947.29	67.7661
	9/16/2018, 12:55:09 PM	35.7428	1.68505	48.2411	1.97406	973.676	64.9381
	9/17/2018, 12:43:25 PM	35.642	1.67073	48.0575	1.95979	959.512	65.7116
	9/18/2018, 12:29:18 PM	35.6994	1.60885	48.0881	1.88637	930.004	65.2537
	9/19/2018, 12:32:02 PM	36.2752	1.66906	48.8838	1.95571	955.762	61.9616
	9/23/2018, 12:36:30 PM	35.7873	1.63387	48.3023	1.91084	962.838	64.6411
	9/24/2018, 12:43:19 PM	35.7188	1.6192	48.1799	1.90269	961.322	63.8119
	9/25/2018, 12:47:03 PM	35.5835	1.57924	48.0881	1.84762	878.373	63.6943
	9/26/2018, 1:03:15 PM	35.8813	1.54802	48.3023	1.81295	927.645	61.1263
	9/30/2018, 12:34:18 PM	35.7207	1.02639	47.5066	1.1991	643.354	60.297
	10/1/2018, 12:43:27 PM	36.1268	0.788676	47.5066	0.929908	501.422	54.8391
	10/2/2018, 12:31:00 PM	35.9119	1.44029	48.2105	1.68243	905.602	60.1485
	10/3/2018, 12:59:18 PM	35.6771	1.3947	47.782	1.63553	887.17	61.3552
	10/7/2018, 12:35:06 PM	36.1576	1.45296	48.4859	1.70079	938.424	61.6584
	10/8/2018, 12:55:44 PM	35.9765	1.39692	48.1799	1.63553	893.968	59.3193
	10/9/2018, 12:36:00 PM	36.3136	1.30916	48.4553	1.53356	841.519	58.4963
	10/10/2018, 12:06:13 PM	36.2116	1.41983	48.4553	1.66204	913.38	59.6968
	10/14/2018, 12:44:44 PM	33.4192	1.40921	48.1493	1.56007	885.644	60.4641
	10/21/2018, 12:31:43 PM	36.3422	1.22831	48.3329	1.43567	853.164	57.4381
	10/23/2018, 12:38:09 PM	36.269	1.32526	48.3941	1.55191	949.419	56.9616
	10/28/2018, 1:13:55 PM	37.7535	1.51115	50.5058	1.76809	828.574	50.7488
	10/28/2018, 12:47:47 PM	37.6921	1.62384	50.5058	1.89861	888.386	51.7698
	10/29/2018, 12:17:53 PM	36.6002	1.64594	49.1592	1.93328	899.037	59.2079
	10/30/2018, 11:59:58 AM	36.7145	1.66296	49.3734	1.95163	917.457	56.7822
	10/31/2018, 12:33:05 PM	36.4037	1.56215	48.945	1.83131	855.592	58.323
				1	2
