# Supplementary material for: Environmental data set for the design and analysis of the Photovoltaic system in the Jordan Valley
Source: Data Brief. 2020 Jun 2;31:105794. doi: 10.1016/j.dib.2020.105794 (PMC7298412; doi:10.1016/j.dib.2020.105794)
Supplement: Supplementary file 2 [file mmc2.xml]

<?xml version="1.0" encoding="utf-8" standalone="no"?>
<data>
  <datasets>
    <author>zakariya.dalalah@gju.edu.jo;zmd_10@yahoo.com</author>
    <type>0</type>
    <dataset>
      <value>6</value>
      <reason>Other (please explain)</reason>
      <comments>I have submitted my raw data as a supplementary data file along with my manuscript</comments>
    </dataset>
  </datasets>
</data>
